# Supplementary material for: Accelerated Sarcopenia Phenotype in the DJ-1/Park7-Knockout Zebrafish
Source: Antioxidants (Basel). 2024 Dec 11;13(12):1509. doi: 10.3390/antiox13121509 (PMC11673048; doi:10.3390/antiox13121509)
Supplement: Supplementary file 1 [file antioxidants-13-01509-s001.zip]

Archive with 4 entries (4 files):
- Supplementary Table S1.xlsx
- Supplementary Table S2.xlsx
- Supplementary Table S3.xlsx
- Supp_Fig1.pdf
