# Supplementary material for: Accelerated Sarcopenia Phenotype in the DJ-1/Park7-Knockout Zebrafish
Source: Antioxidants (Basel). 2024 Dec 11;13(12):1509. doi: 10.3390/antiox13121509 (PMC11673048; doi:10.3390/antiox13121509)
Supplement: Supplementary file 1 [file antioxidants-13-01509-s001.zip › Supplementary Table S1.xlsx]

## Sheet: Sheet1
Accession	GeneSymbol	Description	Number of Peptides	Number of Unique Peptides	Score Sequest HT Sequest HT	Abundance Ratio KO 4mnd WT 4mnd	Abundance Ratio KO 12mnd WT 12mnd	Abundances Normalized F1 126 Sample KO 4mnd	Abundances Normalized F1 127N Sample KO 4mnd	Abundances Normalized F1 127C Sample KO 4mnd	Abundances Normalized F1 128N Sample KO 4mnd	Abundances Normalized F1 128C Sample KO 12mnd	Abundances Normalized F1 129N Sample KO 12mnd	Abundances Normalized F1 129C Sample KO 12mnd	Abundances Normalized F1 130N Sample KO 12mnd	Abundances Normalized F1 130C Sample WT 4mnd	Abundances Normalized F1 131N Sample WT 4mnd	Abundances Normalized F1 131C Sample WT 4mnd	Abundances Normalized F1 132N Sample WT 4mnd	Abundances Normalized F1 132C Sample WT 12mnd	Abundances Normalized F1 133N Sample WT 12mnd	Abundances Normalized F1 133C Sample WT 12mnd	Abundances Normalized F1 134N Sample WT 12mnd
A0A8M9QKG2	ttn.2	Titin OS=Danio rerio OX=7955 GN=ttn.2 PE=1 SV=1	1130	1043	10395.5	1.119	1.027	175805	205989	177075	195206	185562	172818	178170	186221	168684	163531	196804	157650	166386	186787	169748	184526
A0A8M9QGA6	ttn.1	Titin isoform X1 OS=Danio rerio OX=7955 GN=ttn.1 PE=1 SV=1	1102	74	10019.5	1.126	1.034	147402	172787	148514	163426	154800	144490	148088	154007	140290	136396	164309	131365	136013	153993	140335	151943
A0A8M9PT81	ttn.1	Titin isoform X2 OS=Danio rerio OX=7955 GN=ttn.1 PE=1 SV=1	1005	2	9216.49	1.134	1.07	64.3	76.1	68.7	83.3	61.7	75	73.3	83.8	68.1	59.7	80.2	53.2	61.5	84	66.5	72.2
A0A8M6Z0E1	neb	Nebulin isoform X2 OS=Danio rerio OX=7955 GN=neb PE=1 SV=1	314	2	3708.54	1.094	1.038	62901.8	75315.1	64141.9	69996.1	67642.9	62613.3	65083.1	67345.5	62413.1	60156.8	71243.5	56536.7	59396.1	67630.3	61178.7	66490.2
A2BGX6	myhc4	Myosin heavy chain 4 OS=Danio rerio OX=7955 GN=myhc4 PE=1 SV=1	182	11	12106.5	1.194	1.048	121493	164503	131492	147378	137266	124240	133254	138363	121079	112345	148251	104397	109509	143634	119268	139517
F1R6C7	myha	Myosin heavy chain, fast skeletal muscle OS=Danio rerio OX=7955 GN=myha PE=1 SV=2	172	15	10406.3	1.588	1.161	5247.5	14206.5	5407.5	8700.5	2073.5	2126.5	1802.2	2347.3	7331.9	3097	6022.1	2667.5	1703.4	2910.5	1624.7	1920.7
Q6IQX1	myhz2	Myosin, heavy polypeptide 2, fast muscle specific isoform X1 OS=Danio rerio OX=7955 GN=myhz2 PE=1 SV=1	168	6	10983.3	0.986	1.037	1019.9	957.8	959.8	844.6	87.7	82.1	102.3	209.4	546.9	1416.2	1004.8	941.7	109.8	73.5	79.5	104.9
A0A8M9PJW6	myhz1.1l	Myosin heavy chain, fast skeletal muscle OS=Danio rerio OX=7955 GN=myhz1.1l PE=1 SV=1	170	29	9262.39	0.772	0.847	30273.2	18836.2	22347.8	23918.1	26455.1	28354.6	24801.9	25975	23868.3	36634.2	25770	34781.9	36596	22131.1	32513.7	29427.2
B8A569	myhz1.3	Myosin heavy chain, fast skeletal muscle OS=Danio rerio OX=7955 GN=myhz1.3 PE=1 SV=1	163	4	10401.8	1.037	0.779	315.9	285.2	245.4	309.5	159.4	167.6	128.9	149.6	196.3	289.6	283.3	316.5	205.9	89.1	208.4	191
B6IDE1	smyhc2	Slow myosin heavy chain 2 OS=Danio rerio OX=7955 GN=smyhc2 PE=1 SV=1	149	20	4161.17	0.621	0.758	30269.4	18563.3	21573	22834.4	17449	27929.5	21410.8	21782.4	36281	40377.9	21029.8	35184.7	34522.2	19572.5	33147	24501.9
Q508P8	smyhc1	Slow myosin heavy chain 1 OS=Danio rerio OX=7955 GN=smyhc1 PE=1 SV=1	133	13	3767.9	1.055	1.484	3639.1	1872.9	1015.8	2270.3	1311.7	1915.1	1941.9	1701.7	2694.5	1271.7	1566.9	2437.9	1150.9	1444	1285.4	1147
F1QVX3	myhb	Myosin heavy chain, fast skeletal muscle OS=Danio rerio OX=7955 GN=myhb PE=1 SV=2	112	3	5191.4	0.687	0.565	588.9	267.1	471.1	376.2	326	318.7	188.9	299.6	237.6	802	511	734.5	887.8	239.3	620.9	481.1
A0A8M9PEC3	LOC100329748	Myosin-7-like OS=Danio rerio OX=7955 GN=LOC100329748 PE=1 SV=1	127	5	3448.47	0.572	0.55	1410.1	1104.2	1352.7	1284.2	1692.7	2293.7	1554.9	1687.1	2692.5	2343	1589.3	2268.7	4289.7	1631.3	4696.1	2197
A0A8M9PR47	LOC100329813	Myosin-7 OS=Danio rerio OX=7955 GN=LOC100329813 PE=1 SV=1	114	7	3280.86	0.771	0.741	562.5	385.2	471.6	418.8	507.2	653.3	422	467.8	639.7	519.2	482.2	759.1	845.7	435.5	772.5	559.5
F1QZW1	myh7	Myosin heavy chain 7 OS=Danio rerio OX=7955 GN=myh7 PE=1 SV=1	86	3	2835.55	0.596	0.752	59.6	38	61	47.7	88	110.7	64.4	84.3	196.1	87.9	39.9	90.8	163.5	80.1	266.6	70.3
A0A8M9PGJ4	obscnb	Obscurin OS=Danio rerio OX=7955 GN=obscnb PE=1 SV=1	140	139	787.27	1.058	1.009	13074.7	13547.3	12739.7	13624.8	13078.3	14172.1	13332.8	13286.8	12384.1	12635	13424.4	12527.9	13567.1	12027.9	13945.8	12824.1
A0A8M3ALN1	ryr3	Ryanodine receptor 3 isoform X1 OS=Danio rerio OX=7955 GN=ryr3 PE=1 SV=1	118	108	775.99	1.241	1.203	11173.5	15061.9	12178.4	13765.3	13545.9	11773.9	12913.7	13954.6	10840.9	10033	12526.7	9289.7	9174.8	12093.9	10001.4	12518.3
A0A8M9PJT6	plecb	Plectin isoform X7 OS=Danio rerio OX=7955 GN=plecb PE=1 SV=1	126	39	580.11	1.005	0.84	6585.5	6883.6	7030.8	6330.3	6890.6	8670.6	7550.1	7023.6	5907.9	7468.5	6484.9	6917	8340.2	7472.1	9352.4	9021.4
A0A8M9PRN8	pleca	Plectin isoform X1 OS=Danio rerio OX=7955 GN=pleca PE=1 SV=1	120	103	524.88	0.906	0.891	6154.2	5886.7	6129.2	6056.6	5956.8	6036.7	5749.2	6192.9	6569.5	6956.5	6841	6613.3	7194.2	6122	7111.7	6369
A0A8M9PM90	ryr1b	Ryanodine receptor 1 OS=Danio rerio OX=7955 GN=ryr1b PE=1 SV=1	87	52	548.27	1.195	1.143	6958.3	8266.6	7382.7	7765.9	7475.6	6760	7262.2	7488.9	6473.7	6203	7775.8	5908.6	5806.4	6861.7	6061.1	7138.1
Q6YJK1	myh6	Atrial myosin heavy chain OS=Danio rerio OX=7955 GN=myh6 PE=1 SV=1	54	2	2164.13	0.863	0.845	668.1	479.3	584.4	590.5	607.9	668.2	549.4	608.5	519.6	768.9	602.8	775.3	805.2	514.9	740.8	699.1
A0A8M2B7H0	apobb.1	Apolipoprotein Bb, tandem duplicate 1 isoform X1 OS=Danio rerio OX=7955 GN=apobb.1 PE=1 SV=1	95	95	566.77	0.96	1.018	7980.8	8500.3	9204.1	7758.2	10668.5	8525.6	10986.4	7919.5	8914.3	8258.3	9176.8	7239.7	9740.9	11111.7	6677.9	9014.8
A0A8M9PQF2	sptan1	Spectrin alpha chain, non-erythrocytic 1 isoform X2 OS=Danio rerio OX=7955 GN=sptan1 PE=1 SV=1	87	87	479.16	1.036	1.181	7222.1	7750.7	7589.4	6729.6	7425.6	7991.3	8291.7	6900.8	7105.5	7974.4	6971.7	7180.7	7414.2	6109.9	6676.2	6372.1
A0A2R8RK22	atp2a1l	Calcium-transporting ATPase OS=Danio rerio OX=7955 GN=atp2a1l PE=1 SV=1	49	27	1447.01	1.073	0.944	19257.1	22546	19924.8	21058.7	18366.6	18224.6	19274.9	19510.2	19924.7	18050.4	21897.7	18290.4	17810.6	20176.8	20365.5	19694.6
E7EYE1	myom2a	Myomesin 2a OS=Danio rerio OX=7955 GN=myom2a PE=1 SV=3	72	68	749.09	1.146	1.019	13361.1	16489.4	14042.8	15179.8	14970.3	13608.8	14378.6	15075.9	13167.3	12330	15500.3	12012.2	12796.9	15387.4	13469	15459
A0A8M1RPD2	myom2b	Myomesin-2 OS=Danio rerio OX=7955 GN=myom2b PE=1 SV=1	65	62	799.62	1.153	1.058	12005.5	14400.7	12587.4	13304.4	14055.1	12517.8	13265.4	13873.6	11486.7	10975.3	13475.6	10442	12010.5	14187.6	12139.5	13544.9
A0A8M6Z0A9	myom1b	Myomesin-1 isoform X4 OS=Danio rerio OX=7955 GN=myom1b PE=1 SV=1	64	59	577.58	1.029	0.965	9082.8	9296	8431.3	9173.8	8875.4	9494.8	8903.6	9305.7	9019.5	9597.9	8722.6	8615.2	9545.5	8849	9395.4	9469
A0A8M9PU17	mybpc2b	Myosin-binding protein C, fast-type isoform X4 OS=Danio rerio OX=7955 GN=mybpc2b PE=1 SV=1	59	53	1042.01	1.265	1.028	21819.6	26769.6	19555	23129.1	22807.8	20906.9	20072.5	22481.3	15609.9	18749.5	22929.6	16831.4	20510.5	21702	18261.8	22753.6
A0A0R4IXX0	dmd	Dystrophin OS=Danio rerio OX=7955 GN=dmd PE=1 SV=2	73	70	337.29	1.035	1.023	6117.6	6053.9	5514	5614.2	6224.7	6052	5870.4	6519.7	5188.8	5754.2	5746.6	5522.6	5973.2	5484.1	6025.8	6299.9
A0A8M2BAV8	myom1a	Myomesin 1a isoform X2 OS=Danio rerio OX=7955 GN=myom1a PE=1 SV=1	58	54	478.41	1.205	1.071	8127.1	9949.8	8402	9308.9	8759.6	8040.9	8392.9	8834.9	7666.9	7020.4	9097.3	6854.4	7353.1	8893.7	7522.3	8515.6
Q8AX99	actn3b	Actinin alpha 3b OS=Danio rerio OX=7955 GN=actn3b PE=1 SV=1	47	18	928.35	1.131	1.02	15292.5	17417.7	15248.4	16489.1	16257.4	15770.9	15732.2	16159.9	13904.4	14169.2	16630.9	13625.3	14651.4	15998.3	15318.3	16029.7
A0A8M2BKH5	ahnak	Neuroblast differentiation-associated protein AHNAK isoform X3 OS=Danio rerio OX=7955 GN=ahnak PE=1 SV=1	72	71	430.88	0.987	1.016	3434.5	3149.4	3766.8	3559.5	3011.3	3812.6	3558.8	3472.7	3443	3648	3374.8	3803.9	3507.1	3401.6	3412.5	3917.2
Q642Z0	atp2a1	Calcium-transporting ATPase OS=Danio rerio OX=7955 GN=atp2a1 PE=1 SV=1	39	16	962.9	0.858	0.986	3825.7	2712.5	2294.1	2785.2	2564.2	3161.8	2418.8	2721.8	3011.3	3404.2	2659.1	3796.2	2826.4	1731.6	3654.3	2538.7
A0A8M3AJ97	col12a1a	Collagen alpha-1(XII) chain isoform X1 OS=Danio rerio OX=7955 GN=col12a1a PE=1 SV=1	61	57	314	1.138	1.163	4376.5	4889.1	4935.4	4798.7	6896.6	5455.7	5832.6	5956.3	3877.7	4218.9	4295.3	4662.6	4796.8	5285.5	4856.4	5890.7
A0A8M6YYI5	flnca	Filamin-C isoform X2 OS=Danio rerio OX=7955 GN=flnca PE=1 SV=1	68	56	381.7	1.102	0.861	7595.8	6565.8	7165.3	6536.3	6723.1	8788.2	4696.6	6761.2	5013.6	7181.3	5491	7058.6	8877.3	5234	9299.2	6908.9
Q7SYD3	actn3a	Actinin alpha 3a OS=Danio rerio OX=7955 GN=actn3a PE=1 SV=1	41	15	712.33	1.234	1.19	3974	6093.9	4735.5	5531.3	3249.2	3175.3	3352.6	3487.2	4539.5	3787.1	5263.1	3080.3	2160	3854.9	2239.6	3434.8
A0A8M6Z141	col6a3	Uncharacterized protein col6a3 isoform X3 OS=Danio rerio OX=7955 GN=col6a3 PE=1 SV=1	61	60	321.53	1.008	0.932	6096.8	5043.1	5669	5949.8	6151.1	6467	6620	5601.1	5620.6	5900.6	5579.4	6112.3	6890.3	6317.9	6641.8	7708.8
A0A8M9P1H8	prx	Periaxin isoform X3 OS=Danio rerio OX=7955 GN=prx PE=4 SV=1	54	13	300.83	1.054	1.151	4316.2	5287.5	4211.5	4287.7	4305.2	4383.5	4111.4	4901.1	3707.1	4493.9	4897.8	3651.6	3612.7	3869.6	3679	3938.7
A0A8M9QL69	ryr1a	Ryanodine receptor 1 OS=Danio rerio OX=7955 GN=ryr1a PE=1 SV=1	54	16	279.27	0.721	0.869	1083.8	651.8	728.4	816.5	784.9	935.1	701.5	755.5	1024	1116.4	746.8	1129.4	1006.7	562.3	1071.3	780
E9QF07	myh7bb	Myosin, heavy chain 7B, cardiac muscle, beta b OS=Danio rerio OX=7955 GN=myh7bb PE=1 SV=2	31	6	1008.42	0.723	1.373	136.8	80.7	91.4	82.5	123.4	150.7	72.2	118.4	134.4	99.6	107.3	136.1	106.6	72.4	114.5	72.7
Q7ZW18	atp2a2a	Calcium-transporting ATPase OS=Danio rerio OX=7955 GN=atp2a2a PE=1 SV=1	37	17	567.72	0.702	0.867	3038.1	1904.9	2178.9	2341.6	1964.4	3009.5	2247.8	2300.1	3296.7	3386.5	1909.2	3143.9	3269	1845.1	3015.4	2279.5
P13104	tpma	Tropomyosin alpha-1 chain OS=Danio rerio OX=7955 GN=tpma PE=2 SV=1	35	7	1883.77	1.177	1.028	33593.1	39743.3	34636.6	36511.3	35871.6	32393.2	34577.7	35546.6	29964.4	30230.4	39427.9	30178.7	31559.7	37023.8	31914.5	36426.3
A0A8M2B5B6	sptb	Spectrin beta chain OS=Danio rerio OX=7955 GN=sptb PE=1 SV=1	49	47	242.46	1.064	1.256	2978.9	3816.6	3269.1	2718.6	3463.2	3695	3991.7	2978.3	2873.4	3391.6	2830.7	2991	3392.8	2385.9	2639.6	3074.8
Q503C7	pygma	Alpha-1,4 glucan phosphorylase OS=Danio rerio OX=7955 GN=pygma PE=1 SV=1	42	26	493.12	0.903	0.885	9869.9	9179.9	8948.7	10316.7	9578.6	9897	10867.4	9132.5	11672.5	10622.1	10468.9	10404.3	9908.3	12123.2	11248.1	10756.3
A0A8M9QG37	syne2b	Nesprin-2 isoform X2 OS=Danio rerio OX=7955 GN=syne2b PE=3 SV=1	54	54	193.26	0.999	0.952	2269.4	2229.3	2038.8	2199.5	1960.9	2194.7	2032.3	2083.7	2152.5	2318.7	2136.3	2283.7	2254.9	1729.5	2283	2071.6
P35908	KRT2	SWISS-PROT:P35908 Tax_Id=9606 Gene_Symbol=KRT2 Keratin, type II cytoskeletal 2 epidermal	38	28	339.57	0.419	1.53	1466.4	914.6	14102.3	1237.5	1906.7	1922.3	1424.1	12663.1	9803	1426.7	7229.6	1075.8	1071.9	30890	1275.9	1226.6
I3ISQ1	tpm3	Tropomyosin 3 OS=Danio rerio OX=7955 GN=tpm3 PE=1 SV=1	31	2	1124.29	0.612	0.819	1908.9	978.8	1286.9	1380.6	1176.8	1850.8	1423	1390.4	2080.9	2386.5	1367.1	2282.3	2281.6	1240.6	2102.4	1404.3
Q7T306	ckmb	creatine kinase OS=Danio rerio OX=7955 GN=ckmb PE=1 SV=1	26	14	1311.34	1.098	0.943	7436.1	8665.1	8385.7	8917.6	8799	7963.1	8371.3	8882.9	7913.8	7602.4	8886.4	7616.5	8545.5	10570.6	8363.9	9693.6
Q9I8U7	mylz3	Fast skeletal muscle myosin light polypeptide 3 OS=Danio rerio OX=7955 GN=mylz3 PE=1 SV=1	18	14	1035.14	1.157	0.973	14204.1	17037.2	14795.5	15677.1	15741.7	12587.3	14662.2	13886.4	13452.8	12877.3	16032.2	12627.9	12716	15441.3	13923.5	16826.7
A2BHA3	ckma	creatine kinase OS=Danio rerio OX=7955 GN=ckma PE=1 SV=1	28	17	1302.25	1.072	0.944	13947.3	16995.9	16389	16877.3	17025.5	16410.7	16300	16985.9	16071.2	14982.1	17554.2	14434.6	16968.3	20322.5	16348.9	18451
Q7ZVK9	tpm1	Tpm1 protein OS=Danio rerio OX=7955 GN=tpm1 PE=1 SV=1	31	2	1183.45	0.892	0.633	337.4	283	609.6	534.9	323.4	731.2	294.5	183.5	375.7	439.3	516.5	572.1	522.4	603.8	455.5	313.2
P04264	KRT1	SWISS-PROT:P04264 Tax_Id=9606 Gene_Symbol=KRT1 Keratin, type II cytoskeletal 1	33	26	340.94	0.546	2.303	2208.3	794.2	8587.2	1116.6	4661.3	2378.1	1288.3	8584.5	5741	1820.3	4539.1	1793.1	1262.8	14898.6	1294.5	1614.5
Q6IQR3	actc1a	Actin alpha cardiac muscle 1a OS=Danio rerio OX=7955 GN=actc1a PE=2 SV=1	20	5	1885.7	1.11	1.007	21884.2	27743.2	23241.3	25314.9	23341.4	22061.9	23079	24070.6	22220.5	21482.6	25033.1	20205.9	21115.2	24308.3	21872.4	24662.3
G8IHU0	lama2	Laminin alpha 2 chain short splice variant OS=Danio rerio OX=7955 GN=lama2 PE=1 SV=1	35	35	193.72	1.034	1.061	2211.6	2378.3	2194.1	2156.3	2579.9	2799.2	2353.5	2453.2	2060.9	2155.9	2106.7	2317.9	2468.9	2155.2	2551.1	2279.1
A0A8M3B451	mybpc3	Myosin-binding protein C, cardiac-type OS=Danio rerio OX=7955 GN=mybpc3 PE=1 SV=1	35	2	203.09	0.755	0.942	5309.8	3468.3	3706.4	4206.5	4230.9	5702.6	3979.7	4310.8	5220.9	5741.9	3732.9	5242	6055.1	3611.9	5584.3	3682.2
Q6NWF6	krt8	Keratin, type II cytoskeletal 8 OS=Danio rerio OX=7955 GN=krt8 PE=1 SV=1	36	19	223.55	0.965	0.917	3659	2916.5	4909.6	3862.4	2738.3	4090.6	3705.9	3789	4095.7	3708.7	3436.2	4135.8	2770.3	6299	3379.5	4941.8
A0A8M1P7C1	c3a.1	Complement component c3a precursor OS=Danio rerio OX=7955 GN=c3a.1 PE=1 SV=1	36	32	199.3	1.018	1.507	2177.6	2171.8	2461.8	1971.1	3514	1909.1	3110.6	2863.1	2192.6	2977.5	2066.9	2082.8	3632.1	1959	1980.3	1980.7
Q08BA1	atp5fa1	ATP synthase subunit alpha OS=Danio rerio OX=7955 GN=atp5fa1 PE=1 SV=1	30	30	401.11	0.74	0.929	12393	7927	8945.3	9461.6	9296.2	11208.1	9697.1	9790.4	12747.9	12122.5	8885.2	13387.5	11618.3	8316.1	13148.7	9470.7
A0A8M9QFE6	myh11a	Myosin-11 OS=Danio rerio OX=7955 GN=myh11a PE=1 SV=1	37	21	208.86	0.841	0.946	2212.7	1509.9	1854.2	1807.3	1706.7	2002.2	1804.3	1874.9	2097.9	2258.9	1774.3	2456.1	2092.2	1726	2416.4	1807.4
A8WGA6	tnnt3b	Tnnt3b protein OS=Danio rerio OX=7955 GN=tnnt3b PE=1 SV=1	26	20	455.67	1.184	1.05	7328.8	9247.4	7722.8	8623.3	8011.4	7659	7963.4	8374.3	6867.7	6921.1	8748.7	6403.3	6900	8240.2	7202	8027.4
F1R8W3	desma	Desmin OS=Danio rerio OX=7955 GN=desma PE=1 SV=1	33	29	375.62	0.797	0.827	7386.1	5994.8	5956.1	6147	6956	8472.8	6520.1	7240.7	8579.9	8042.6	6363.5	7209.3	9531.6	6399.5	10276.8	7719.6
A0A8M2BB06	myh9b	Myosin-9 OS=Danio rerio OX=7955 GN=myh9b PE=1 SV=1	37	17	184.06	0.847	0.931	1619	1180.8	1516.7	1387.4	1235.9	1579.7	1321.3	1413.1	1584.8	1848.8	1367	1895	1487.2	1320.4	1673.8	1448
Q6P0G6	myl1	Myosin, light chain 1, alkali; skeletal, fast OS=Danio rerio OX=7955 GN=myl1 PE=2 SV=1	17	12	844.16	1.201	1.189	4495.3	5543.5	4829.5	5223.7	5160.4	5306.7	4649.2	5493.3	4184.8	4178.5	5296.7	4077.7	4253.6	5054.3	4141.1	4550.7
Q6PEI6	aco2	Aconitate hydratase, mitochondrial OS=Danio rerio OX=7955 GN=aco2 PE=1 SV=1	27	27	400.95	0.801	0.887	6295.4	4208.9	5004.9	5504.2	5288.1	7034.6	5360	5736.5	6579.4	6521.7	4993.8	7239.6	6815.3	5189.2	7219.8	5729.2
A0A8M3BDW6	sptbn1	Spectrin beta chain OS=Danio rerio OX=7955 GN=sptbn1 PE=1 SV=1	34	32	130.68	0.917	0.934	2168.4	1892.3	2094.4	2092.9	1852.6	2175.7	2039.4	1989.1	2168.4	2375.5	2196.7	2389.2	2183.1	1982.8	2223.7	2131.1
A0A8M3AVG6	ogdha	2-oxoglutarate dehydrogenase complex component E1 OS=Danio rerio OX=7955 GN=ogdha PE=1 SV=1	31	18	231.91	0.755	0.874	3855.6	2615.7	2963.3	3162.3	3179	4029.6	3240.3	3291.9	4128.6	3980.4	3176.6	4663.7	4224.9	3022.3	4083.5	3422.3
A0A0R4IM99	tpm2	Tropomyosin beta chain OS=Danio rerio OX=7955 GN=tpm2 PE=1 SV=1	31	9	675.62	0.658	0.828	7096.2	3774.5	4453	4622.8	5317.7	6628.6	5170.4	5090.6	7128.9	7321.2	4544.4	6673.1	7101.6	4212.9	7327.3	5644.4
Q7ZUP6	idh2	Isocitrate dehydrogenase [NADP] OS=Danio rerio OX=7955 GN=idh2 PE=1 SV=1	23	22	378.1	0.742	0.845	6299.7	4570.6	5247	5477.5	4765.6	5944.6	5237.2	5133.7	7271.3	7176.5	5498.8	7405.3	6701.3	5095.7	6916.3	5617.7
F8W4U4	xirp2a	Xin actin-binding repeat-containing 2a OS=Danio rerio OX=7955 GN=xirp2a PE=3 SV=1	39	36	156.66	1.032	1.072	2335.3	1995.2	2203	2159.7	2291.3	2090.7	1823	1836.4	1820.2	2051.3	2364.1	2176	1940.7	1707	2058.2	1721.7
O93409	mylpfa	Myosin regulatory light chain 2, skeletal muscle isoform A OS=Danio rerio OX=7955 GN=mylpfa PE=1 SV=1	18	8	1183.89	1.188	1.041	12675.8	17268.9	13459.8	15244.5	14409.2	13490.9	14032.9	14699.3	12236.8	11877.4	15235.3	11057.5	11708.1	14624.1	12824.2	14550.5
B8JL43	tfa	Serotransferrin OS=Danio rerio OX=7955 GN=tfa PE=1 SV=1	29	29	212.66	0.965	1.091	3770.4	2971.4	5064.5	2945.1	3656.5	2601.7	4086.2	2704.5	3361.8	3998	2454.7	3578.9	3924.4	4365.7	1976.8	2115.4
A0A8M9PWV8	hspg2	Basement membrane-specific heparan sulfate proteoglycan core protein isoform X1 OS=Danio rerio OX=7955 GN=hspg2 PE=1 SV=1	37	37	186.06	1.121	1.165	3528.8	3996.7	3548.8	3670.7	4312.5	4211.9	4339	4869	3044.3	3070.6	3413.6	3373.6	3686.1	3909.2	3743.1	3638.1
F1RCB6	acte1	Actin alpha cardiac muscle 1a OS=Danio rerio OX=7955 GN=actc1a PE=1 SV=1	18	3	1584.46	0.788	0.844	1157.9	900.7	924.1	1088.3	928.8	1282.4	974.7	956.6	1274	1412.9	991.7	1272.4	1227.6	916	1271.1	1066.5
A0A0R4IGP9	mybpc2a	Myosin-binding protein C, fast-type isoform X1 OS=Danio rerio OX=7955 GN=mybpc2a PE=1 SV=2	34	28	189.58	1.074	1.374	3565.8	2124.2	3165.9	3197.1	5104.5	5402.1	2910.2	3161	3233.9	2818.1	1955.8	3116.2	2373	3024.5	2825.6	3277.5
F1REL9	lamb1b	Laminin, beta 1b OS=Danio rerio OX=7955 GN=lamb1b PE=4 SV=1	37	36	185.79	1.099	1.142	3150.1	3235.9	2953.4	2938.3	3935.1	3974.2	3624.2	3897.2	2692.3	3041	2768.9	2782.9	3522.7	3204.6	3503.2	3354.4
A0A8M6YUY1	col12a1b	Collagen alpha-1(XII) chain isoform X1 OS=Danio rerio OX=7955 GN=col12a1b PE=1 SV=1	36	32	150.51	0.971	1.058	2289.4	2128.5	2385.6	2123.1	2740.4	2457.6	2524.9	2412.5	2160.5	2290.2	2259	2550.1	2395.5	2315.8	2238.6	2464.6
Q9I8U8	tnnc2.2	Troponin C, skeletal muscle OS=Danio rerio OX=7955 GN=tnnc2.2 PE=1 SV=1	16	13	485.18	1.224	0.973	6176.2	7404	6570.2	7205	6588.1	6011	6240.6	6841.5	5413.7	5758.4	7462.6	5490.6	5754.9	7083.5	6150.7	7054.5
Q5XJ10	gapdh	Glyceraldehyde-3-phosphate dehydrogenase OS=Danio rerio OX=7955 GN=gapdh PE=2 SV=2	16	14	465.86	0.933	0.996	7016	7118.3	7414	7836	8053.3	7918.3	8629.8	7933.5	8363.4	7879.4	7696.2	7620.4	7926.2	8120.6	7828.1	8268.3
Q6TH14	eno3	Beta-enolase OS=Danio rerio OX=7955 GN=eno3 PE=1 SV=1	20	15	347.51	0.97	0.952	3827.3	3910.6	3792.2	4220.4	4458.4	4341.2	4720.1	4319.9	4008.4	4081.7	3735.6	3968.1	4544.6	4457	4701	4981.5
Q3MU74	c3a.2	Complement component C3-1 OS=Danio rerio OX=7955 GN=c3a.2 PE=1 SV=1	37	20	144.41	0.787	1.061	2642.4	2833.7	4099.8	2150.3	4592.9	2697.9	4729.4	3459.4	3642.1	4825.9	3321.4	3202.7	4372.9	4447.4	3067.2	3225.3
A0A8M9QG49	spegb	Striated muscle preferentially expressed protein kinase isoform X1 OS=Danio rerio OX=7955 GN=spegb PE=3 SV=1	40	40	137.79	1.08	1.058	2367.3	2481.2	2379.4	2509.5	2296.3	2092.9	2097.3	2036.9	2180.3	2308.5	2464.9	2191.4	2009	1961.8	1958	1998.5
A7YT47	hadhaa	enoyl-CoA hydratase OS=Danio rerio OX=7955 GN=hadhaa PE=1 SV=1	25	21	188.61	0.805	0.945	3269.3	2084.5	2442.1	2552.2	2291	2724.4	2201.9	2236.4	3210.2	2997.7	2428.5	3515.2	2733.2	2036.3	2828.1	2098
Q66I42	msna	Moesin OS=Danio rerio OX=7955 GN=msna PE=1 SV=1	32	25	167.38	1.053	0.93	3229	3231.2	3106.2	3298.3	3154.3	3172.6	2796.4	2845.6	2909.9	3600.5	3121.8	3011.4	3495.4	2875.1	2967.4	3627
F1QK60	krt4	Keratin 4 OS=Danio rerio OX=7955 GN=krt4 PE=1 SV=1	30	10	178.45	0.952	0.704	995.7	615.8	1206	1757.4	506.3	579.4	888.1	680.1	1291.3	980.1	1227.3	1080.3	631	1752	675.1	1178
A0A8M3AQ64	agla	Glycogen debranching enzyme OS=Danio rerio OX=7955 GN=agla PE=1 SV=1	26	21	188.64	0.951	0.923	3109.8	2917	2820	3232.9	3211.1	3287.7	3267.9	3180.1	3211.6	2388.2	3120.6	3386.4	2973.7	4080.1	4055.6	3040
A0A8M2BA79	pkmb	Pyruvate kinase OS=Danio rerio OX=7955 GN=pkmb PE=1 SV=1	22	19	224.3	0.93	0.867	3054.9	2880.5	2915	3299	2485	2594.9	2986.9	2294.3	3290.1	2893.7	3126.8	3588	2969.6	2507.5	3326.2	2887.1
P13645	KRT10	SWISS-PROT:P13645 Tax_Id=9606 Gene_Symbol=KRT10 Keratin, type I cytoskeletal 10	30	25	195.9	0.455	1.824	1341.3	732	11791.4	1089	1644.9	1899.8	1377.9	7213.1	9350.2	1517.6	4652.8	1023.5	871.2	34248.5	1077.9	715.6
A0A8M6YXS6	krt5	Keratin 5 isoform X1 OS=Danio rerio OX=7955 GN=krt5 PE=1 SV=1	30	7	191.27	1.292	0.905	829.7	1314.6	1944.2	670.6	595.9	2264.6	1684.6	1497.1	748.2	872.8	653.7	2303.8	930.2	2924	1052.5	4717
A8WGC6	atp5f1b	ATP synthase subunit beta OS=Danio rerio OX=7955 GN=atp5f1b PE=1 SV=1	15	15	397.73	0.776	0.955	2859.1	2183.5	2331.9	2512	2264.7	2775.2	2311	2414.4	3222.9	3054.1	2298.1	3183	2678.1	2156.8	3074.6	2282.4
Q6NYQ0	tpm1	Tropomyosin 1 (Alpha) OS=Danio rerio OX=7955 GN=tpm1 PE=2 SV=1	24	2	1035.61	1.113	1.064	137.7	129.6	133.2	145.6	137.2	127.3	112.5	137.3	113	131.1	139.8	112.6	116.8	132.2	132.3	116.6
Q7T2C2	acadvl	Very long-chain specific acyl-CoA dehydrogenase, mitochondrial OS=Danio rerio OX=7955 GN=acadvl PE=1 SV=1	21	19	201.61	0.842	0.914	3189.6	2175.7	2685.2	2753.8	2720.9	3559.1	2811.3	2914.7	2914.3	3580	2146.2	3693.2	3214.8	2048.4	3765.4	3052.8
A0A0R4IQN8	naca	Nascent polypeptide-associated complex subunit alpha OS=Danio rerio OX=7955 GN=naca PE=4 SV=1	33	33	136.34	0.932	1.052	4222.1	2663.6	3651.1	3870.5	3070.2	2995.9	2715.5	2761.7	4016.5	4161.7	3885.5	4052.3	3071	2699.3	2771.8	2529.7
A0A8M2B227	col1a1b	Collagen, type I, alpha 1b isoform X1 OS=Danio rerio OX=7955 GN=col1a1b PE=1 SV=1	27	25	232.21	1.144	0.921	5117.1	5225.6	8140.1	4381.2	5136.6	7474.4	9287.7	4736	4126.2	4473.7	4568.6	9510.8	6366.3	7116.5	6161.5	13316.8
A8WG05	actb2	Bactin2 protein OS=Danio rerio OX=7955 GN=bactin2 PE=2 SV=1	17	4	1248.55	0.941	0.961	720.2	585.4	754.9	749	577.9	756.5	668.9	731.1	764.9	797	654.1	913	673.9	692.5	765	773
E7EXT3	pygmb	Alpha-1,4 glucan phosphorylase OS=Danio rerio OX=7955 GN=pygmb PE=1 SV=1	28	12	291.79	0.749	1.013	1785	967.9	936.1	1298.2	1188.5	1032.8	1200.2	1065.5	1733.6	1103.3	1290.5	1747.9	1362.3	1525.8	905.2	868.2
P13647	KRT5	SWISS-PROT:P13647 Tax_Id=9606 Gene_Symbol=KRT5 Keratin, type II cytoskeletal 5	29	14	150.47	0.504	2.381	607.8	289.2	3126.4	399	1680.4	659	456.2	5508.4	2397.4	535.4	1785.7	425.7	405.6	5509.4	426.7	457.8
A0A8M9PL93	si:ch211-266g18.10	Triadin OS=Danio rerio OX=7955 GN=si:ch211-266g18.10 PE=4 SV=1	39	38	143.12	1.088	1.094	3824.8	4089.4	3750	3742.5	4404	4018.5	4196.4	4163.3	3510.9	3454.3	4158.2	3350.4	3697.8	3896.2	3807.9	3837
A3KMH5	hadhab	enoyl-CoA hydratase OS=Danio rerio OX=7955 GN=hadhab PE=1 SV=1	25	21	207.15	0.752	0.857	3965.8	2709.2	3012.5	3215.7	3024.5	3683.2	2975.5	3098.5	4197.7	4079.8	3263.6	4651.5	4030.2	2790.8	4263.5	3164.1
Q6DHB6	krt91	Keratin 91 OS=Danio rerio OX=7955 GN=krt91 PE=1 SV=1	23	14	169.35	1.34	0.86	1395.2	2559.5	3204.9	1225.5	825.6	4030	2973.2	2325.4	1288.4	1542.5	1185.5	4349.5	1790.1	5047.5	1850.2	9094.3
Q6NYQ7	nnt	proton-translocating NAD(P)(+) transhydrogenase OS=Danio rerio OX=7955 GN=nnt PE=1 SV=1	26	23	156.28	0.701	1.052	4485.2	2633.5	2827.2	2982.1	1891.1	2575	1991.6	2554	4263.8	4029.2	3084.2	5046.7	2434	1618.5	2733.4	1887.8
A0A8M6Z2N7	nnt2	proton-translocating NAD(P)(+) transhydrogenase OS=Danio rerio OX=7955 GN=nnt2 PE=1 SV=1	25	22	204.94	0.767	0.894	3855.4	2685.7	2825.1	3155.5	3020	3749.4	3143.5	3096.2	3964.8	3823.6	3117.6	4454.1	3530.9	2898.1	3963.5	3447.4
A0A8N1TT16	lrpprc	Leucine-rich PPR motif-containing protein, mitochondrial OS=Danio rerio OX=7955 GN=lrpprc PE=1 SV=1	27	27	124.76	0.852	0.878	2074.9	1292.7	1705.3	1788.7	1265.3	1517.6	1253.3	1263.6	1956.7	2149.1	1679.2	2930.8	1608.8	1012	1698.1	1288.4
A0A2R9YJH5	ckmt2a	creatine kinase OS=Danio rerio OX=7955 GN=ckmt2a PE=1 SV=1	20	13	430.77	0.905	0.904	5109.4	4266.2	4178.7	4983.4	4060.6	4678.1	4379.9	4081.7	5057.7	5132.4	4456	5912	4956.1	4029.9	6073	4409.7
A8KBY8	anxa6	Annexin OS=Danio rerio OX=7955 GN=anxa6 PE=1 SV=1	24	23	141.59	1.15	0.978	4178.2	4139.5	4104.1	4051.4	3986.4	3451.9	3779.9	3745.3	3299.2	3731.4	4297.1	3443.6	3816.9	3957.5	3355.1	3879.2
A6H8Q3	mybphb	Myosin-binding protein Hb OS=Danio rerio OX=7955 GN=mybphb PE=1 SV=1	25	21	346.86	1.107	1.066	7831.6	9554.2	9147.6	9088.9	8812.7	7343.3	9151.2	8845.4	9167.7	7279.5	10284.1	7399.1	6813.6	9469.5	8374.6	8195.5
A0A8M1RMK1	apobb.2	Apolipoprotein B-100 OS=Danio rerio OX=7955 GN=apobb.2 PE=1 SV=1	30	30	120.57	1.153	1.572	1648	2072	3234.5	1404.2	2961.4	2181.5	3836.6	2344.8	1684.5	1942.1	1525.8	1301	1651.3	1700.9	1206.5	1763.8
Q2LEK1	dync1h1	Cytoplasmic dynein 1 heavy chain 1 OS=Danio rerio OX=7955 GN=dync1h1 PE=1 SV=1	32	32	122.59	0.938	1.007	1511.1	1331.8	1410	1437.2	1331.4	1463.5	1336.2	1360.4	1452.2	1584	1454.2	1636.9	1395.6	1305.1	1285.7	1373.7
Q6PFS4	immt	MICOS complex subunit MIC60 OS=Danio rerio OX=7955 GN=immt PE=1 SV=1	23	23	196.17	0.791	0.926	3063.7	2019.8	2367.6	2510.4	2173.4	2825.7	2422	2250.6	3238.9	2931.2	2670	3588.8	2749.6	2107.2	3120.9	2312
Q7SXW7	pgm1	Phosphoglucomutase-1 OS=Danio rerio OX=7955 GN=pgm1 PE=1 SV=1	19	19	183.73	0.745	0.694	2334	2581.5	2737.8	2923.3	2956.7	2744.6	3191.2	2871.3	4069.5	3686	3383.1	3458.5	4152	4470.6	4243.2	4020.4
A0A8M2BG54	tln2a	Talin-2 isoform X2 OS=Danio rerio OX=7955 GN=tln2a PE=1 SV=1	29	21	137.18	0.968	0.943	1368.4	1293.2	1301.7	1184.3	1281.1	1256.5	1191.3	1241.4	1109.1	1338.2	1343.2	1349	1333.3	1070.5	1323	1325.9
Q2TJF5	lama4	Laminin alpha 4 OS=Danio rerio OX=7955 GN=lama4 PE=1 SV=1	31	31	138.23	1.059	1.113	2496.3	2622.9	2564.3	2578.2	3045.9	3091.1	2834.1	2940.6	2412	2426.8	2429	2548.8	2757.8	2557.6	2765.9	2623.3
Q6U1J5	col1a1a	Alpha-1 type I collagen OS=Danio rerio OX=7955 GN=col1a1a PE=1 SV=1	24	23	246.33	1.093	0.998	4166.4	4319.2	6901.5	3873.7	5025.9	5757	7044.2	4596.9	3281.7	3811.1	3955	7258.5	5529.3	5244.6	5256.3	9780.1
Q7SYK7	got2a	Aspartate aminotransferase, mitochondrial OS=Danio rerio OX=7955 GN=got2a PE=2 SV=1	20	14	198.46	0.8	0.971	5512.9	4130.4	4694.6	4828.9	5289.7	6331.1	5207.9	5568.2	6091.3	5817.6	4441.5	6462.8	6081.3	4964.3	6609.9	5134.5
Q0IJ39	gpib	Glucose-6-phosphate isomerase OS=Danio rerio OX=7955 GN=gpib PE=1 SV=1	22	18	171.6	0.923	0.971	2982	2850	3118.3	3316.8	3473.9	3390.3	3893.8	3460.9	3735	3073.3	2442.8	3555.4	3329.8	3792.2	3365.8	4055.8
Q8AWD0	vdac2	Voltage-dependent anion-selective channel protein 2 OS=Danio rerio OX=7955 GN=vdac2 PE=1 SV=1	19	15	205.2	0.75	0.878	3965.7	2872.1	2893.9	3261.7	2863.6	3602.3	3037.8	2894.8	4229.3	4062.4	3273.6	4135.3	3642.9	2606.2	4141	3132.7
A0A8M9Q646	tln1	Talin-1 isoform X3 OS=Danio rerio OX=7955 GN=tln1 PE=1 SV=1	30	22	108.58	0.866	0.982	1576.8	1260	1479	1437.5	1295	1554.9	1420.5	1422.9	1625.1	1744.4	1450.4	1811.3	1530.1	1352.6	1678.5	1370.2
Q7ZTS4	krt18	Keratin, type I cytoskeletal 18 OS=Danio rerio OX=7955 GN=krt18 PE=1 SV=2	27	23	147.04	1.09	1.067	2815	2329.2	2810.4	2938.9	2142.2	2845.7	2623.5	2653.2	2595.3	2565.4	2311.9	3002.8	2187	2375.3	2573.2	2685.1
Q7ZUW8	got1	Aspartate aminotransferase OS=Danio rerio OX=7955 GN=got1 PE=1 SV=1	21	21	192.66	0.807	0.957	4426.3	3195.2	3597	4478.6	5053.9	4482	5492.6	5363.6	5219.1	4804.2	3818.9	5093.1	5520.8	5172.4	5814.9	5361.8
Q7SX99	fh	Fumarate hydratase, mitochondrial OS=Danio rerio OX=7955 GN=fh PE=2 SV=1	18	17	171.02	0.776	0.92	3799.2	2524.7	3155.4	3177.5	2899.2	3646.7	3052	3066.9	4257.4	3915	2981.6	4336.3	3694.8	2702.4	3735.3	2996.1
F6NHA0	vcla	Metavinculin OS=Danio rerio OX=7955 GN=vcla PE=1 SV=1	28	18	120.62	1.065	1.118	2485.7	2127.9	2298.5	2066.8	2198.4	2146.7	2116.7	2068.3	1986.9	2107.9	2215.1	2046.9	1910.3	1827.1	1903.5	1991
Q6DHU6	tnni2a.3	Troponin I type 2a (skeletal, fast), tandem duplicate 3 OS=Danio rerio OX=7955 GN=tnni2a.3 PE=1 SV=1	17	12	422.78	1.27	1.079	8264.6	11145	8810	9178.2	9014	7725.7	8649.6	9322.5	7174.6	6987	9843.2	6554.5	6655.9	9093.6	7362.9	9237.2
A0A8N7T7N7	apoba	Apolipoprotein B-100 OS=Danio rerio OX=7955 GN=apoba PE=1 SV=1	30	30	95.75	0.672	0.518	470.2	521.1	583.4	451.7	692	510	790.6	603.9	747.4	729.6	574.8	743.5	2707.7	1708.1	740.7	911.6
Q1LVF0	lamc1	Laminin subunit gamma-1 OS=Danio rerio OX=7955 GN=lamc1 PE=2 SV=2	23	23	110.38	1.116	1.138	2636.1	2709.1	2510.5	2576.6	3088.2	3181.6	2833.4	3066.2	2172.6	2234.9	2438.6	2450.9	2814.3	2599.1	2847.8	2539.9
Q803Q7	aldoaa	Fructose-bisphosphate aldolase OS=Danio rerio OX=7955 GN=aldoaa PE=1 SV=1	21	9	330.43	0.889	0.869	9022.7	9416.2	9415.5	10778.6	11398.6	10575.7	12037.4	10517.1	11338.4	10325	10444.2	10740.6	12531	12745	11623.7	12838.7
Q05AL9	krt94	Zgc:153629 OS=Danio rerio OX=7955 GN=krt94 PE=1 SV=1	25	19	130.21	1.023	0.707	2225.7	1223.4	2783.1	3615.9	1149.3	1443.2	1991.8	1304.6	2861.6	2109.4	2733.1	2165.7	1278.6	4298	1541.1	2444.4
A0A2R8QJH4	atp2a3	Calcium-transporting ATPase OS=Danio rerio OX=7955 GN=atp2a3 PE=1 SV=1	15	3	310.69	0.972	0.971	71.7	60.8	64.9	78.7	46.7	56.1	68.1	81	94.8	50.6	70.9	69.6	64.4	58.7	73.7	63
A0A0S2I7K2	vclb	Metavinculin OS=Danio rerio OX=7955 GN=vclb PE=1 SV=1	26	16	89.39	0.813	0.959	1290.9	861	1060.7	1017.9	801	1057.4	959.9	947.3	1220.8	1338.6	1013	1347.7	1059.2	806	1116.7	934.2
A0A8M9Q9Y7	ldb3a	LIM domain-binding protein 3 isoform X1 OS=Danio rerio OX=7955 GN=ldb3a PE=1 SV=1	16	7	155.63	1.29	1.09	2384.9	2908.8	2585.9	2652.3	2664.9	2393.6	2564.5	2557.6	2022.7	2039.1	2592	2004.1	2093.5	2412	2289.9	2549.6
A4QNV1	pfkmb	ATP-dependent 6-phosphofructokinase OS=Danio rerio OX=7955 GN=pfkmb PE=1 SV=1	17	11	157.43	0.797	0.879	1774.3	1460.5	1480.7	1920.4	1759.3	1717.8	1975.4	1561.6	2126.8	1946.6	1892.7	2557.1	2153.2	1857.7	2103.7	1045.4
Q6P5M9	tubb4b	Tubulin beta chain OS=Danio rerio OX=7955 GN=tubb4b PE=1 SV=1	14	4	139.85	1	1.08	1526.7	1498.8	1551.2	1595.2	1370	1457.1	1515.5	1374.4	1624.9	1718.3	1434.7	1456.1	1307	1313.9	1296.2	1419.3
Q6NYR4	hspa8	Heat shock cognate 71 kDa protein OS=Danio rerio OX=7955 GN=hspa8 PE=1 SV=1	24	5	148.59	0.967	1.078	2681.9	2377.6	2532.6	2364.2	2230.4	2379.5	2310.3	2312.9	2544.5	2727.8	2398	2532.3	2204.6	2026.7	2188.1	2100.8
Q29RA2	zgc:136908	vesicle-fusing ATPase OS=Danio rerio OX=7955 GN=zgc:136908 PE=1 SV=1	21	11	104.94	1.137	1.015	1398.9	1627.5	1477.4	1471.1	1415.6	1365.6	1418	1446.5	1192.5	1312.4	1361	1280	1422.5	1229.4	1370.7	1443.1
Q6PGX4	hsc70	Heat shock cognate 70 OS=Danio rerio OX=7955 GN=hsc70 PE=1 SV=1	20	7	142.79	1.061	1.05	1372.3	1277	1259.1	1307.1	1333.9	1191.7	1199.4	1251.9	1196.1	1219.4	1233.2	1215.2	1183.4	1105.2	1195.4	1150.3
Q7ZWF5	got2b	Aspartate aminotransferase OS=Danio rerio OX=7955 GN=got2b PE=1 SV=1	17	11	154.57	0.794	0.704	1861.4	1500.2	1543.7	1778.2	1538.8	1775.7	1679.2	1557.5	2746.3	2057.1	2052.8	2116.6	2520.6	2092.6	2683.3	1708.7
P35527	KRT9	SWISS-PROT:P35527 Tax_Id=9606 Gene_Symbol=KRT9 Keratin, type I cytoskeletal 9	21	20	124.35	0.814	1.597	2760.4	846	7490.2	1316.1	8387.9	2757.6	753.4	2244.1	2223.9	2277.1	4006.3	2409.1	1317.6	1842.6	1019.5	2278.2
Q6P0T8	myoz1a	Myozenin 1a OS=Danio rerio OX=7955 GN=myoz1a PE=1 SV=1	15	15	245.82	1.202	1.048	2065.4	2665.5	2258.5	2473.2	2302.4	2170.8	2293.9	2301.1	2003.7	1930.6	2545.4	1915.9	1997.2	2357	2081.9	2307.3
A0A8M9PT53	flna	Filamin-A isoform X1 OS=Danio rerio OX=7955 GN=flna PE=1 SV=1	27	22	118.11	0.896	0.918	1526.5	1132.1	1487.4	1383.6	1141.5	1591.6	1310	1408.4	1542.7	1660.3	1330.1	1927.8	1413.1	1413	1562	1550
O42363	apoa1a	Apolipoprotein A-I OS=Danio rerio OX=7955 GN=apoa1 PE=1 SV=1	17	17	261.27	1.384	2.286	3826.5	3526.8	5514.2	3019	7180.8	5454.2	7154.8	4536.4	2635.7	3932	2157	2674.5	6451.4	2154	2859.2	2612.6
F1RAG3	nid1a	Nidogen 1a OS=Danio rerio OX=7955 GN=nid1a PE=1 SV=2	20	20	124.39	1.052	1.089	1401.1	1377.8	1384.7	1420.4	1515.7	1455.6	1299.9	1543.4	1221.5	1320.4	1327.2	1385.1	1469.2	1267	1450.7	1281.7
A0A8N7UVM4	eef2l2	Elongation factor 2 OS=Danio rerio OX=7955 GN=eef2l2 PE=1 SV=1	25	11	118.59	1.047	1.051	2797.3	2554.3	2790.7	2902.5	2181.3	2262.8	2140.6	2319	2539.7	2583	2762.7	2756.6	2093.3	2172	1987.6	2134.8
Q66HV8	pfkma	ATP-dependent 6-phosphofructokinase OS=Danio rerio OX=7955 GN=pfkma PE=1 SV=1	18	12	150.68	0.888	0.965	2342.3	2158.4	2025.9	2358.2	2412.9	2209.3	2715.4	2261.8	2576	2361.3	2650.2	2486.2	2558.1	2290.8	2981.2	2015.6
Q7T3G4	pgam2	Phosphoglycerate mutase OS=Danio rerio OX=7955 GN=pgam2 PE=1 SV=1	16	12	281.83	0.906	1.135	4011	3493.8	3525.8	3805.7	4108.8	4538.8	5202	4631.7	4068.4	4017.4	3460.6	4955.5	4016.4	4810	3999.2	4065
A0A2R9YJL1	mdh1aa	Malate dehydrogenase OS=Danio rerio OX=7955 GN=mdh1aa PE=1 SV=1	18	10	167.63	0.75	1.01	1393	937.2	1045.8	1077.7	1202.3	1453.6	1276.4	1258.3	1380	1451.9	1061.9	1480.7	1381.9	1029.9	1424	1139.7
A0A8M9PV09	flncb	Filamin-C isoform X2 OS=Danio rerio OX=7955 GN=flncb PE=1 SV=1	27	15	111.81	0.883	1.026	759.9	692	754.9	790.6	733	697.8	715.7	720.8	644.5	783.5	939.7	958	788.5	627.8	708.7	691.7
Q6IQX2	col1a2	Collagen alpha-2(I) chain precursor OS=Danio rerio OX=7955 GN=col1a2 PE=1 SV=1	17	17	223.19	1.157	1.035	2962.4	3384.8	4793.5	2925.1	3383.6	4506.9	5168	3387.6	2440.9	2734.6	2738.9	4997.9	3697	3851.9	3651.5	7544.3
Q7ZV29	pgk1	Phosphoglycerate kinase OS=Danio rerio OX=7955 GN=pgk1 PE=1 SV=1	19	19	149.95	1.052	1.003	2842.3	3045.3	3080	3296.7	3209.6	3180.5	3504.4	3255.3	3055.9	2770.9	2769.3	3073.6	3233.4	3078.2	3208.8	3316.2
Q6P3L9	glud1b	glutamate dehydrogenase [NAD(P)(+)] OS=Danio rerio OX=7955 GN=glud1b PE=1 SV=1	18	10	145.2	0.799	0.965	1608.3	1207	1458.3	1380.4	1288.9	1601.3	1350.5	1364.4	1892.4	1840.9	1350.6	1713	1436.5	1131.9	1611.9	1378
Q6P5L8	hsdl2	Hydroxysteroid dehydrogenase-like protein 2 OS=Danio rerio OX=7955 GN=hsdl2 PE=2 SV=1	17	17	103.96	0.792	0.949	2502.1	1665.2	1682	1786.1	1984.8	2584.8	1925.6	2234.6	2043.5	2344	1428.2	2468	2242.6	1587	2549.8	2193.7
Q7SXL4	nme2b.2	Nucleoside diphosphate kinase OS=Danio rerio OX=7955 GN=nme2b.2 PE=1 SV=1	13	9	584.58	1.158	1.061	13247.3	16662	13997.9	16925	11191.2	10020	13016.5	11982.5	14455	11873.6	16533.1	12039	9407.5	16031.1	8593.4	12672.6
Q6P043	aldoab	Fructose-bisphosphate aldolase OS=Danio rerio OX=7955 GN=aldoab PE=1 SV=1	19	7	285.84	1.002	0.994	760.5	792.9	769.5	832.9	691.4	694.1	777.2	704.7	757	784.8	775.1	794.2	667.7	731.5	689.7	717.7
Q7T334	mdh2	Malate dehydrogenase OS=Danio rerio OX=7955 GN=mdh2 PE=1 SV=1	17	17	205.54	0.776	0.836	5348.1	3488.1	3926.6	4231.5	4029	4812.6	4028.8	4180.6	5176.2	5333	3923.9	5426.8	5334.3	3904	5635.3	4515.1
Q5RKM2	ndufs1	NADH-ubiquinone oxidoreductase 75 kDa subunit, mitochondrial OS=Danio rerio OX=7955 GN=ndufs1 PE=1 SV=1	22	22	130.79	0.771	0.817	3538.9	2203.4	2733.8	2869.7	2184.5	2838.5	2526.8	2277.2	3681.4	3583.3	2612.6	4358.9	3254.3	2111	3982.7	2652.1
Q7ZSY2	mdh1ab	Malate dehydrogenase OS=Danio rerio OX=7955 GN=mdh1b PE=1 SV=1	19	11	217.77	0.819	1.023	5500.7	4548	4440	4753.2	6414.6	6954.7	6216.3	6702.3	5849.8	5957.4	4473.3	5507.6	6443.5	6132.7	6685.7	6372.7
Q5U3U3	cpt2	Carnitine O-palmitoyltransferase 2, mitochondrial OS=Danio rerio OX=7955 GN=cpt2 PE=2 SV=2	19	18	112.7	0.774	0.961	3018.3	1778.4	1834.6	2183.7	1963.2	2293.8	2011.1	2198.1	2499.6	2678.8	1776.2	2800.4	2489.4	1622.4	2606.7	1923.1
A0A0R4IKF0	apoa1b	Apolipoprotein A-I precursor OS=Danio rerio OX=7955 GN=apoa1b PE=1 SV=1	16	16	394.06	1.286	1.67	6405.5	7869.9	9287.3	4913.2	8744.9	6659.5	9185.3	6084.8	5544.7	9041.7	5144	5498.2	8304.7	4253.1	4299.5	4857.3
A0A8M9QK52	LOC108191316	Collagen alpha-3(VI) chain-like isoform X2 OS=Danio rerio OX=7955 GN=LOC108191316 PE=1 SV=1	20	20	87.97	0.953	0.853	1635.6	1358.8	1486.5	1569.9	1601.4	1611.8	1719.4	1526.1	1816.9	1577.8	1446.6	1627.3	1729.1	1577.3	2146.2	2051.2
Q567X8	myl10	Myosin, light chain 10, regulatory OS=Danio rerio OX=7955 GN=myl10 PE=1 SV=1	10	7	217.85	0.629	0.746	2446.9	1534.3	1820.6	1968	1411.6	2270.3	1779.5	1660.9	3247.9	3601.9	1781.2	2788.5	2680.3	1509.4	2656.1	2000.2
F1Q7N8	si:dkey-28b4.8	Calcium-transporting ATPase OS=Danio rerio OX=7955 GN=si:dkey-28b4.8 PE=3 SV=2	14	2	209.49	0.962	0.827	67.4	50.5	45.7	56.4	43.1	69.5	54	51.2	57	59.5	39.3	53.9	74.1	46.2	81.1	54.6
A0A8M9QBU7	actn4	Alpha-actinin-4 OS=Danio rerio OX=7955 GN=actn4 PE=1 SV=1	20	9	185.18	1.025	0.941	627	706.2	597.9	661.5	578.2	642.2	605.5	632.6	616.7	684.7	639.8	597	561.8	631.9	684.5	741.9
Q9I8V0	pvalb2	Parvalbumin-2 OS=Danio rerio OX=7955 GN=pvalb2 PE=3 SV=3	14	9	308.85	1.226	0.965	4558.1	4473.8	6756.2	6334.5	7418.8	2601.1	3553.5	3809	4656.7	4122.1	5683.5	3273.8	3162.9	4756.4	2970.9	4592.7
Q5BJ17	tufm	Elongation factor Tu OS=Danio rerio OX=7955 GN=tufm PE=1 SV=1	12	12	134.57	0.802	0.894	1840.5	1368.6	1534.9	1550.3	1385.9	1918.1	1496.4	1473.6	1934.6	1910.5	1478.5	2144.3	1878.7	1354.8	1909.3	1468.3
Q803L1	dldh	Dihydrolipoyl dehydrogenase OS=Danio rerio OX=7955 GN=dldh PE=1 SV=1	17	17	190.12	0.9	1.012	3071	2269.8	2646.7	2697.7	2469	3361.9	2609.2	2749.3	3082.2	2859.2	2461.3	3302.4	3009	2174.9	3358.1	2329.7
B8A5L6	fga	Fibrinogen alpha chain OS=Danio rerio OX=7955 GN=fga PE=1 SV=1	23	23	100.81	1.446	2.235	2322.8	4744.4	3769.6	1726.8	4235	2944.8	5610.4	2691.8	1858.3	2850.9	1502.5	2253	3209.4	1479.1	1522.4	1639.3
Q6IQ59	uqcrc2b	Cytochrome b-c1 complex subunit 2, mitochondrial OS=Danio rerio OX=7955 GN=uqcrc2b PE=1 SV=1	13	13	125.91	0.694	0.822	1323.3	949.8	1091.8	1143.4	1132.3	1365.1	1193.7	1135.8	1655.9	1564.3	1243.5	1847.9	1551.2	1160.7	1870.6	1293.1
Q6NW94	mybpha	Myosin-binding protein Ha OS=Danio rerio OX=7955 GN=mybpha PE=1 SV=1	19	15	211.39	0.958	0.882	2082.9	1953.6	1626.4	2190.5	2244.2	3696.9	1680.2	1258	2364.7	2261.7	1794.6	1961.9	2176.1	2348.9	1815.6	2229.1
F1R412	tpm4a	Tropomyosin 4a OS=Danio rerio OX=7955 GN=tpm4a PE=1 SV=1	19	2	592.66	0.958	1.077	297.1	252.2	279.8	251.2	258.2	259	242.4	248.9	262.6	308	213.5	292.5	255.1	203	282.7	217.1
A8E5J9	ckmt2b	creatine kinase OS=Danio rerio OX=7955 GN=ckmt2b PE=1 SV=1	17	10	233.62	0.784	0.956	671.1	571.7	546.5	635.8	515.1	626.9	593.7	531.5	801.9	810.9	603.4	737.2	574.7	506.1	696.4	601.3
A2CG95	acadm	Medium-chain specific acyl-CoA dehydrogenase, mitochondrial OS=Danio rerio OX=7955 GN=acadm PE=1 SV=1	18	18	135.11	0.764	0.889	3107.8	2092.9	2643.5	2650.1	2266.6	3208.8	2374	2463.7	3859.9	3105.4	2249.7	3950.7	3200.2	2121.9	3728	2310.4
A0A8M3B8Y7	cacna2d1a	Voltage-dependent calcium channel subunit alpha-2/delta-1 isoform X1 OS=Danio rerio OX=7955 GN=cacna2d1a PE=1 SV=1	18	18	117.56	1.137	1.122	1320.6	1612.6	1429.8	1487.8	1495.6	1753	1663.1	1536.1	1293.6	1271	1455.9	1160.1	1297.8	1421	1549.8	1428.4
A0A8M3AT40	myh10	Myosin-10 isoform X2 OS=Danio rerio OX=7955 GN=myh10 PE=1 SV=1	23	9	101.53	1.095	1.457	117.1	85.7	136	102	100.6	92.4	105	100.3	88	113.3	84.5	114.6	114.9	69.8	56.9	68.1
F1QCR7	nefma	Neurofilament medium polypeptide OS=Danio rerio OX=7955 GN=nefma PE=1 SV=1	22	20	123.85	1.035	1.18	1889.9	1721.1	1567.7	1817.8	2672.8	2871.6	3487.4	2788.1	1708.3	1671.1	1805.2	1708.4	2468.3	2148.1	2524.5	2330.4
A0A8M9PMD5	aglb	Glycogen debranching enzyme OS=Danio rerio OX=7955 GN=aglb PE=4 SV=1	17	11	111.84	0.885	0.974	772.2	1090.1	742.2	1082.7	1018.1	706.7	972.1	916.7	978.1	1078.4	1349.5	989.3	995.2	944.2	787.8	1022.6
Q7ZU12	cp	ferroxidase OS=Danio rerio OX=7955 GN=cp PE=1 SV=1	20	20	117.67	1.124	1.283	1436.1	1975.8	2204.7	1224.4	2536.1	1901.7	2844.6	1739.5	1462.3	2041.8	1427.8	1535.1	2836.4	1744.5	1680.2	1511.5
B3DFN3	lmnb2	Lamin-B2 OS=Danio rerio OX=7955 GN=lmnb2 PE=1 SV=1	22	19	98.25	0.995	1.197	2103.9	2068.6	2264.7	1789.9	2070.5	2273.8	2526.4	1904	1946.8	2281.1	1852.3	2255.9	2340.4	1567.8	1898.6	1729.6
A0A8M1N7Z8	tubb2b	Tubulin beta chain OS=Danio rerio OX=7955 GN=tubb2b PE=1 SV=1	12	2	123.82	1.122	1.005	50.1	61	52.9	57.5	37.3	56.9	45.7	39.6	48.7	53.7	49.6	47.4	37.2	38.2	53.1	46.9
Q7ZVD3	ldb3a	LIM domain-binding protein 3 OS=Danio rerio OX=7955 GN=ldb3a PE=1 SV=1	11	2	140.88	1.101	1.229	332.5	370.8	322.4	342.3	247.7	226.3	280.3	207.4	350.3	263.3	326.4	287.7	203.2	200.8	172.3	184.6
Q6IMW7	pvalb4	Parvalbumin OS=Danio rerio OX=7955 GN=pvalb4 PE=1 SV=1	13	10	317.07	1.091	0.988	5614.5	3210.7	6811.9	4815.7	13404.5	5348.4	5751.5	8324.7	4576.5	4420.2	4965.5	4994.8	7099.4	6914.9	7750.6	6551
Q6PC77	atp5pd	ATP synthase subunit d, mitochondrial OS=Danio rerio OX=7955 GN=atp5pd PE=1 SV=1	13	13	204.27	0.764	0.964	3892.7	2867.1	2920.4	3293.2	2993.7	3857.1	3246.9	3206.3	4262.5	4015.9	2923.2	4101.4	3645.3	2612.6	4785.7	3072
Q4KMK1	eef1a1l2	Elongation factor 1-alpha OS=Danio rerio OX=7955 GN=eef1a1l2 PE=1 SV=1	16	5	132.99	0.928	1.051	4491.5	3344	3946	3926.2	3456.8	3337.9	3204.6	3325.3	4139.6	4350.4	4137.1	4555.8	3491	3187.3	3153.4	3139.4
A0A8M9PNZ9	dysf	Dysferlin isoform X4 OS=Danio rerio OX=7955 GN=dysf PE=3 SV=1	20	3	81.58	0.973	0.995	640.5	594.6	622.6	613.2	614.1	654.7	650.7	713.4	636	604.2	633.9	637.4	669.1	643.4	698	590.7
A0A8M9PUJ6	LOC101886684	Glycogen debranching enzyme-like isoform X2 OS=Danio rerio OX=7955 GN=LOC101886684 PE=4 SV=1	18	10	105.12	0.934	0.92	671.1	915.3	697.4	788.1	651.6	627.5	700.6	621.8	797.6	789.9	1002	743.7	721.1	669.3	600.9	893.6
Q0P3Z4	tnni1c	Troponin I, skeletal, slow c OS=Danio rerio OX=7955 GN=tnni1c PE=1 SV=1	10	3	212.8	0.503	0.746	766.1	433.2	490.2	540	446.1	678.9	501.1	513.3	1326.7	1263	476	829	927.8	500.7	801.5	577.4
Q9DGL5	atp1a2a	Sodium/potassium-transporting ATPase subunit alpha OS=Danio rerio OX=7955 GN=atp1a2 PE=1 SV=1	18	8	94.89	0.981	0.917	1971.6	1870.2	1713.5	1910.2	1798.6	1965.5	1810.1	1807.5	1917.7	1937.4	1865.9	1977.3	1952.9	1447.1	2065.3	1993.2
A0A8M1NSE3	npepps	Aminopeptidase OS=Danio rerio OX=7955 GN=npepps PE=1 SV=1	18	18	104.32	1.096	1.056	1392	1340.9	1364.5	1432.7	1325.3	1484.7	1330.2	1491.1	1272.7	1347.7	1216.3	1242.9	1416.7	1340.4	1256.1	1320.6
Q802V0	ldb3b	LIM domain binding 3 OS=Danio rerio OX=7955 GN=ldb3b PE=1 SV=1	10	9	196.72	0.96	1.015	2407.2	2839.3	2425.1	2661.3	2417.6	2415.5	2318.4	2475.2	2698.8	2775.5	2592.4	2227.3	2313.7	2521.2	2377.7	2382.3
A0A8M3AXV0	col6a2	Collagen alpha-2(VI) chain isoform X2 OS=Danio rerio OX=7955 GN=col6a2 PE=1 SV=1	16	16	88.6	1.056	0.968	2148.8	1879.3	1990.6	2085.9	2340.8	2350.5	2356.7	2195.2	1941.5	1887	1918.9	2216.9	2382.6	2272.8	2526.6	2465.2
F1R833	nrap	Nebulin-related-anchoring protein OS=Danio rerio OX=7955 GN=nrap PE=4 SV=1	22	22	114.53	1.027	0.954	1487.3	1351	1536.4	1461.5	1501	1266.7	1190.2	1193.8	1173.4	1451	1730.8	1420.2	1320.4	1258.4	1384.6	1191.8
F1QHC4	lmnb1	Lamin B1 OS=Danio rerio OX=7955 GN=lmnb1 PE=1 SV=1	19	16	79.73	0.972	1.103	1377	1232.6	1243.7	1110.7	1044.3	1119.3	1185.2	1006.1	1204.3	1347.7	1122.5	1385.4	1188.3	833.9	1001.6	958.6
Q7SXW1	tpm4b	Tropomyosin alpha-4 chain OS=Danio rerio OX=7955 GN=tpm4b PE=1 SV=1	16	3	629.45	0.953	0.995	161.3	129.4	155.3	148.3	131.9	150.7	133	120.6	158.2	171	130.3	160.5	140.3	115.5	185.4	126.4
Q7ZW20	ywhae1	14-3-3 protein epsilon OS=Danio rerio OX=7955 GN=ywhae1 PE=1 SV=1	13	5	135.23	0.993	0.986	316.6	320.1	318.9	326.6	284.9	290.9	293.5	308.8	315.7	329	301.3	327.6	301.1	260.9	299.9	292.9
A0A8M2B8V2	lamb2	Laminin subunit beta-2 isoform X1 OS=Danio rerio OX=7955 GN=lamb2 PE=1 SV=1	19	18	86.12	0.994	0.932	1138.3	1255.7	1122.1	1135.8	1194.8	1204.5	1096.5	1166.2	1032	1098.5	1222.5	1192	1264.5	1020.6	1269.3	1306.1
A0JMN2	zgc:154046	Carnitine O-acetyltransferase-like OS=Danio rerio OX=7955 GN=zgc:154046 PE=1 SV=1	14	11	101.38	0.787	0.799	1704	1189.4	1374.7	1389	1420.2	1806.6	1371.4	1444.1	1786.7	1727	1564.7	1923.3	1915.6	1471.4	2094	1675.8
B8JHU4	actn1	Alpha-actinin-1 OS=Danio rerio OX=7955 GN=actn1 PE=1 SV=1	16	2	228.42	0.862	0.828	113.3	82.3	98	80.9	75.2	88	84	83.5	93.9	115.7	83.1	128.2	101.3	81.9	112.9	101
Q6PFJ6	gstm.1	glutathione transferase OS=Danio rerio OX=7955 GN=gstm PE=1 SV=1	11	11	91.77	1.08	1.237	781.6	983.1	1259.8	849	957.2	985.2	1153.5	858.5	820.6	929.1	778.1	872.8	1166.9	802.5	768.3	730.7
Q6P0S2	vdac3	Voltage-dependent anion-selective channel protein 3 OS=Danio rerio OX=7955 GN=vdac3 PE=1 SV=1	15	14	101.66	0.835	0.951	1691.7	1228.9	1284.1	1399.4	1311.4	1646.9	1396.4	1320.5	1651.8	1561.6	1340.7	1687.8	1555.5	1199.1	1638.2	1309.4
Q1ED16	acad9	Acyl-CoA dehydrogenase family member 9, mitochondrial OS=Danio rerio OX=7955 GN=acad9 PE=1 SV=1	18	16	95.28	0.845	0.932	1802.4	1064.5	1410.5	1396.1	1092.9	1471.1	1201.1	1178.4	1685.9	1634.2	1173.6	1969.8	1430.1	1015.9	1561.8	1138.3
A0A8M9QPQ0	a2ml	Alpha-2-macroglobulin-like isoform X1 OS=Danio rerio OX=7955 GN=a2ml PE=1 SV=1	23	3	105.71	1.302	1.391	122	163.7	192.6	88.9	166.9	127.4	174	121.7	98.2	157.9	110.2	107	160.7	118.1	93	85.1
Q8JHI0	slc25a5	ADP/ATP translocase OS=Danio rerio OX=7955 GN=slc25a5 PE=1 SV=1	18	11	248.43	0.699	0.849	8815.6	5976.1	6417.1	7291	7040.2	8626.7	7386.2	7641.8	9379	10209.6	7170.3	10667.2	9681.2	5981.2	10787.5	8094.3
Q6IQ89	slc25a11	Mitochondrial 2-oxoglutarate/malate carrier protein OS=Danio rerio OX=7955 GN=zgc:86898 PE=1 SV=1	14	14	132.01	0.868	0.944	2444.5	1801.6	1972.1	2177.3	2037.1	2312.3	2203.4	2199.5	2514	2267.5	2140	2709.8	2345.6	1955.3	2757.7	2317.5
F1Q6P3	col6a1	Collagen alpha-1(VI) chain OS=Danio rerio OX=7955 GN=col6a1 PE=1 SV=2	17	17	102.41	0.935	0.925	1745.7	1467.5	1540.2	1712.3	1791.7	1819.9	1854.6	1734.5	1763	1711.1	1488	1768.1	1872.9	1818.6	2033.7	2040.2
Q6PHG2	hpx	Hemopexin OS=Danio rerio OX=7955 GN=hpx PE=2 SV=2	13	13	130.71	1.254	1.7	1980.6	2042.8	1876.5	1478.2	3293.8	2307.5	2967.7	2086.7	1548.5	1716.4	1254.7	1526.4	2057.6	1514.4	1468.9	1564.9
F1QP52	xirp2b	Xin actin-binding repeat-containing 2b OS=Danio rerio OX=7955 GN=xirp2b PE=3 SV=3	20	17	70.25	0.973	1.049	649.6	590.3	673.8	654.8	719.3	534.4	561	605.6	582.7	648.2	803	692.9	524.7	636.4	561.5	549.5
A0A8M1PVD2	a2ml	Alpha-2-macroglobulin-like isoform X2 OS=Danio rerio OX=7955 GN=a2ml PE=1 SV=1	24	5	112.91	1.366	1.584	1756.1	2122.8	2588.9	1322.2	3012.6	2315.5	3468.6	2251.1	1331.5	2452.5	1331.9	1500.1	2699.9	1877.8	1367.2	1479.8
Q7SYB8	gys1	Glycogen [starch] synthase OS=Danio rerio OX=7955 GN=gys1 PE=1 SV=1	16	15	100.71	0.96	0.949	1485.7	1380.1	1331.8	1544.9	1260.8	1505.2	1246.3	1235	1501.5	1482.2	1471.3	1636.1	1368.4	1227.5	1455.3	1274.9
A0A0R4IT09	pdha1a	Pyruvate dehydrogenase E1 component subunit alpha OS=Danio rerio OX=7955 GN=pdha1a PE=1 SV=1	18	18	122.22	0.808	0.869	4338.4	2845.5	3095	3484.1	3432.9	4344.9	3332.4	3497.8	4134.5	3990.6	3357.7	4798.6	4405.4	3019.1	4894.6	3606.4
Q7SY23	aldh4a1	Delta-1-pyrroline-5-carboxylate dehydrogenase, mitochondrial OS=Danio rerio OX=7955 GN=aldh4a1 PE=2 SV=1	17	17	112.61	0.999	1.057	2433.5	1663.7	2046.1	1968	1959.7	2567.8	2088.4	2019	1981.5	1941.7	2036.5	2641.8	2335.7	1476.4	2077.3	1816.5
Q803B0	hspd1	60 kDa heat shock protein, mitochondrial OS=Danio rerio OX=7955 GN=hspd1 PE=1 SV=1	19	19	97.03	0.753	0.969	2138.2	1656.7	1830.2	1793.7	1550.5	1932.5	1719.5	1686.9	2459.3	2563.1	1822.5	2352.5	1825.6	1692.7	1873.5	1635.6
Q7ZT36	pvalb3	Parvalbumin OS=Danio rerio OX=7955 GN=pvalb3 PE=1 SV=1	11	6	246.98	1.098	0.978	1119.8	847.5	1734.6	1454.6	2701.9	1032.9	1466.5	1442.3	1036	1137.7	1414.5	1187.1	1359.7	1754.6	1379.4	1604.5
Q3B7G4	apoa4b.1	Apolipoprotein A-IV OS=Danio rerio OX=7955 GN=apoa4b.1 PE=1 SV=1	12	3	100.44	1.08	1.223	76.4	56.2	85.9	80.2	84.1	64.3	98.1	68.5	70.3	78	74.7	43.9	59.9	68.5	45.2	64.3
F1QRX4	bin1b	Bridging integrator 1b OS=Danio rerio OX=7955 GN=bin1b PE=1 SV=1	15	12	84.01	0.978	1.002	1468.9	1267.4	1456.8	1452.7	1501.3	1557.6	1395.8	1394.6	1594.5	1499.1	1322.1	1475.5	1518.9	1358.9	1596.4	1374.8
Q6PFM3	slc25a12	Calcium-binding mitochondrial carrier protein Aralar1 OS=Danio rerio OX=7955 GN=slc25a12 PE=1 SV=1	16	16	127.59	0.894	0.924	2603.6	2000.4	2142.5	2417.8	2158.9	2696.5	2295.7	2244.3	2651	2444.6	2085.1	2805	2696	2060.6	3016.4	2239.6
Q6P3G5	ampd1	AMP deaminase OS=Danio rerio OX=7955 GN=ampd1 PE=1 SV=1	19	14	96.28	1.015	0.958	2318.2	2756.7	2430.2	2520.4	2375.7	1847	2410	2079.6	2589.4	2295.8	3147.4	2065.7	1867.9	2861.3	2122.5	2537.9
Q9PUQ6	tmod4	Sk-tropomodulin OS=Danio rerio OX=7955 GN=tmod4 PE=1 SV=1	14	14	137.01	1.182	1.046	2502.8	3081.7	2608.9	2832.9	2643	2507.9	2559.7	2697.9	2288	2313.1	2816	2204.7	2302.2	2629.1	2353.2	2648.7
Q6P9P3	uba1	Ubiquitin-like modifier-activating enzyme 1 OS=Danio rerio OX=7955 GN=uba1 PE=1 SV=1	15	15	76.69	1.084	1.034	1638.5	1605.9	1648	1633.1	1665.2	1652.8	1563.9	1732.4	1465.6	1478.4	1594	1539.1	1599	1610	1431.4	1608.4
A0A8M9P1V9	urgcp	Up-regulator of cell proliferation isoform X1 OS=Danio rerio OX=7955 GN=urgcp PE=3 SV=1	19	19	65.03	1.508	1.22	1107.9	765.6	929.2	1012.3	759.9	791.1	741.4	758.2	628	645.9	767.6	640.6	647	598.2	408.2	670.3
A0A8M2B230	ugp2a	UTP--glucose-1-phosphate uridylyltransferase OS=Danio rerio OX=7955 GN=ugp2a PE=1 SV=1	14	9	91.03	0.843	0.927	1897.9	1470.1	1563.1	1791.5	1675	1829.8	1903.2	1860.5	2048.5	1921.9	1649.7	2229.4	2076.7	1812.5	2101.9	1907.3
B3DKC5	lmna	Lamin A OS=Danio rerio OX=7955 GN=lmna PE=1 SV=1	18	17	64.88	1.147	1.172	1233.1	1179.7	1222	1319.6	1082.2	1320	1304.7	1288	996.1	1135.3	1087.9	1052.7	1134	1079	990.1	1242.8
A4QPA0	me3	Malic enzyme OS=Danio rerio OX=7955 GN=me3 PE=1 SV=1	14	11	71	0.758	1.072	1250.9	956.5	1080.9	1065.8	1212.5	1360.6	1073.4	1180.7	1734.6	1354.8	1042.5	1481.8	1140.1	1064.2	1176.2	1091.7
Q5XJJ3	atp5pb	ATP synthase subunit b OS=Danio rerio OX=7955 GN=atp5pb PE=1 SV=1	9	9	140.87	0.803	0.938	1683.4	1254.2	1405.4	1561.4	1374.7	1656.4	1432.2	1448.2	1882.9	1806.4	1376.1	1954	1634.1	1263.6	1902.8	1441.8
A0A2R8RYH8	slc25a3b	Solute carrier family 25 member 3 OS=Danio rerio OX=7955 GN=slc25a3b PE=3 SV=1	14	14	144.47	0.769	0.948	4336.8	3097.9	3232.6	3459.4	3349.8	3962.2	3510.3	3548	4660.3	4060.3	3357.5	4967.8	4002.8	2955.9	4929.4	3464
Q6NSN5	adss1	Adenylosuccinate synthetase isozyme 1 OS=Danio rerio OX=7955 GN=adss1 PE=1 SV=1	16	14	96.74	1.061	1.02	1331.4	1380.7	1310.7	1415.8	1138.3	1173.7	1200.9	1197.1	1250.2	1195.9	1306.7	1317	1149.6	1054.6	1173.7	1256.8
Q7ZVY5	cs	Citrate synthase, mitochondrial OS=Danio rerio OX=7955 GN=cs PE=2 SV=1	12	12	138.09	0.875	1.033	2312.6	1814.1	1960.6	2189	1879.4	2302.9	2168.2	2282.7	2408.2	2325.6	1848.4	2590.5	2355.4	1759.9	2485	1969.9
Q9DEU1	atp1a1b	Sodium/potassium-transporting ATPase subunit alpha OS=Danio rerio OX=7955 GN=atp1a1b PE=1 SV=1	17	6	80.71	0.859	0.94	194.6	141.7	142.3	160.2	122.2	135.9	138.3	133.6	156.8	201.2	151.2	197.3	146.3	114	175.4	140.5
A0A8M2BGJ7	ak1	Adenylate kinase isoenzyme 1 OS=Danio rerio OX=7955 GN=ak1 PE=1 SV=1	15	14	282.9	1.128	1.047	5180	5100	4826.2	4904.6	6217.4	5175.7	5365.7	6165.5	4200.6	4677.9	5388.6	4189.3	5327.3	6323.8	4859.5	5661.5
A0A8M2BAA1	prr33	Muscle M-line assembly protein unc-89 OS=Danio rerio OX=7955 GN=prr33 PE=4 SV=1	18	18	68.27	1.104	0.991	1129.1	1313.4	1190.9	1230.6	1004.1	1026.4	1005.3	976.1	1109.1	1083.7	1332.7	1049.7	963.6	991.8	1044.9	1036.5
Q7ZVG7	fgg	Fgg protein OS=Danio rerio OX=7955 GN=fgg PE=1 SV=1	15	15	89.93	1.334	2.179	1353.1	3068.7	2311.8	1255.9	2508.7	1819.2	3360.8	1629	1234.9	1851.4	922	1424.3	1849.8	916.9	904.9	1048.4
Q90474	hsp90a.1	Heat shock protein HSP 90-alpha 1 OS=Danio rerio OX=7955 GN=hsp90a.1 PE=1 SV=3	17	11	86.62	1.049	1.139	1675.9	1446.3	1619.1	1739	1334.2	1431	1388.8	1480.9	1517.2	1624.8	1656.2	1511	1303.6	1162.7	1232.2	1242.7
Q6DHL8	tnni1d	Zgc:92233 OS=Danio rerio OX=7955 GN=tnni1d PE=2 SV=1	10	3	153.2	0.614	0.81	2145.1	1209.1	1475.6	1545.2	1345.8	1815.5	1451	1377.5	2909.4	2869.7	1367.2	2109.3	2486.8	1246.4	2014.5	1513.1
Q6DHT4	aldh6a1	methylmalonate-semialdehyde dehydrogenase (CoA acylating) OS=Danio rerio OX=7955 GN=aldh6a1 PE=1 SV=1	14	14	95.92	0.651	0.673	1244.2	857.7	1007.8	965.9	923.5	1173.8	1006.3	986.9	1471.7	1832.1	1342.6	1562	1705.1	1144.5	1834.1	1285.2
Q2YDR5	actn2b	Actinin, alpha 2 OS=Danio rerio OX=7955 GN=actn2b PE=1 SV=1	14	3	169.2	0.075	0.113	85.6	73.2	66.3	80.3	81.8	97.7	78	617.4	1096.3	1067.4	594.1	992.5	1026.4	598.2	882.9	714.5
A0A8M6YXH1	wu:fb80c09	Sarcalumenin OS=Danio rerio OX=7955 GN=wu:fb80c09 PE=4 SV=1	18	16	97.26	0.849	0.911	2106.9	1480.2	1668.7	2130.2	1723.3	1960	1706.8	1686.5	2220	2197.8	1813.6	2579.6	2113.8	1422.1	2207.1	1677.1
Q7ZU99	vcp	Transitional endoplasmic reticulum ATPase OS=Danio rerio OX=7955 GN=vcp PE=1 SV=1	17	7	74.06	1.066	1.141	469.8	417.4	464.8	403.6	398.2	447.2	403.6	447	406.2	420.4	393.7	426.8	419.8	329.3	364.8	379.7
B2GQ13	sdha	Succinate dehydrogenase [ubiquinone] flavoprotein subunit, mitochondrial OS=Danio rerio OX=7955 GN=sdha PE=2 SV=1	14	14	115.47	0.771	0.894	1825.3	1209.9	1291	1503.9	1430.1	1922.8	1510.6	1536.5	1777.5	1839.4	1333.8	2237.7	1967.2	1229.9	2204.5	1475.7
F6NRK1	dlat	Acetyltransferase component of pyruvate dehydrogenase complex OS=Danio rerio OX=7955 GN=dlat PE=2 SV=1	15	15	79.39	0.768	0.902	2552.1	1765	1865.8	2054.3	2212.7	2694.4	2130.1	2225.5	2539.4	2556.5	2142.3	2862.7	2747.9	1945.2	3182	2201
Q6P122	dnm2b	dynamin GTPase OS=Danio rerio OX=7955 GN=dnm2b PE=1 SV=1	19	10	61.33	1.05	1.074	884.7	1011.3	906.5	986.9	828.7	829.1	834	849	824.5	947	1017.3	857.6	817.8	702	733.6	933.5
Q5CZQ1	ywhae2	14-3-3 protein epsilon OS=Danio rerio OX=7955 GN=ywhae2 PE=1 SV=1	13	5	111.82	0.977	1.071	2536.8	2438.6	2471.9	2490.8	2342	2433.7	2299.5	2483.4	2567	2780.5	2512.8	2457.2	2238.3	2163.7	2221.2	2500.5
Q6NWI5	mccc2	methylcrotonoyl-CoA carboxylase OS=Danio rerio OX=7955 GN=mccc2 PE=1 SV=1	13	13	104.8	0.774	0.848	653.7	428.2	555.8	567.1	539.2	688.7	564.1	579.8	801.5	656.9	617.7	939.7	770.7	551	852.7	590
Q75U66	postnb	Periostin OS=Danio rerio OX=7955 GN=postnb PE=1 SV=1	16	16	119.52	0.982	0.879	1385.4	1077.7	1191.1	1298.1	1075.6	1179.3	1202.1	1099.2	1069	1293.5	1238.3	1405.8	1267.9	1024.2	1323.4	1322.2
F1QX13	c3a.3	Complement C3a, tandem duplicate 3 OS=Danio rerio OX=7955 GN=c3a.3 PE=1 SV=1	21	3	76.25	0.244	0.258	69.3	77.5	87.5	61.7	84	76.7	81.6	76.6	269.6	373.2	256.8	333.8	399.1	310	304.1	199.6
Q6RKB0	cacna1sb	Voltage-dependent L-type calcium channel subunit alpha OS=Danio rerio OX=7955 GN=cacna1sb PE=2 SV=1	16	16	76.9	1.178	1.053	1319.2	1565.3	1354.8	1447	1364.6	1335.8	1372.9	1399.5	1190.1	1129.9	1485.1	1186.1	1166.6	1358.8	1257.4	1343.3
Q6DEJ3	acsl1b	Long-chain-fatty-acid--CoA ligase OS=Danio rerio OX=7955 GN=acsl1b PE=1 SV=1	18	15	69.75	0.847	0.858	1598.8	1099.5	1239	1443.3	1096.5	1534	1206.7	1244.4	1611.2	1545.4	1310.4	1930.3	1547.8	1132.7	1700.4	1316.7
E7EZ05	ogdhb	2-oxoglutarate dehydrogenase complex component E1 OS=Danio rerio OX=7955 GN=ogdhb PE=1 SV=1	15	2	105.54
A0A0R4IH35	mccc1	Methylcrotonoyl-CoA carboxylase subunit alpha, mitochondrial OS=Danio rerio OX=7955 GN=mccc1 PE=1 SV=1	12	12	65.5	0.699	0.794	1072.4	672.6	799.2	901.7	816.3	1116.3	827.3	859.5	1314.6	1123	928	1527.2	1232	824.6	1446	915.8
A0A8M9QB81	tnnt2e	Troponin T2e, cardiac isoform X6 OS=Danio rerio OX=7955 GN=tnnt2e PE=1 SV=1	10	2	128.02	0.589	0.755	1850.6	1068.8	1350.8	1371.4	1166.2	1726.2	1375.9	1517.8	2204.1	2591.1	1443.1	2421	2543.2	1244.5	2240.5	1634.8
Q6IQ64	tnnc1b	Troponin C, slow skeletal and cardiac muscles OS=Danio rerio OX=7955 GN=tnnc1b PE=1 SV=1	10	10	144.88	0.611	0.886	1015	495.9	733.7	717.1	681.9	848.6	700.7	897.3	1114.9	1497.5	658.7	1262.6	988.2	579.6	1146.4	766.6
Q6NX10	slc25a4	ADP/ATP translocase OS=Danio rerio OX=7955 GN=slc25a4 PE=1 SV=1	16	9	191.68	0.909	0.837	2269.4	2209.9	2148.5	2478.8	1900.9	2068.8	2272.8	2076.9	2067.5	2406.2	2730.6	2521.4	2412.9	2091	2719.9	2542.8
Q6ZM50	capza1b	F-actin-capping protein subunit alpha OS=Danio rerio OX=7955 GN=capza1b PE=1 SV=2	10	7	123.14	1.126	1.024	787	1171.1	840.8	936.9	892	848.9	898	921.8	787.5	788.5	934.9	748	732.8	939	827.5	923.8
Q7ZVG1	acaa2	3-ketoacyl-CoA thiolase, mitochondrial OS=Danio rerio OX=7955 GN=acaa2 PE=1 SV=1	11	11	94.06	0.745	0.831	1446.6	776.6	978.3	1255.3	1013.9	1286.3	1010.9	1218.6	1499.3	1477.1	1122.3	1620.7	1447.9	1039.5	1625.8	1234.8
E7FCV2	c5	Complement C5 OS=Danio rerio OX=7955 GN=c5 PE=1 SV=2	19	19	57.48	1.134	1.435	1223.8	1389.7	1768.9	1139.7	1680.5	1298	1865.7	1490.3	1185.3	1489.3	933	1115.1	1581.3	979.1	962.6	1241.9
A0A8M9Q0C8	col18a1b	Collagen alpha-1(XVIII) chain isoform X1 OS=Danio rerio OX=7955 GN=col18a1b PE=4 SV=1	11	11	84.54	1.06	1.133	976.1	1010	932.1	983.9	1120	1213	1098	1188.9	998.4	1010.8	856	824	1024.1	962.4	1016	1020.6
A0A8M3ATY3	ehbp1l1a	Uncharacterized protein ehbp1l1a isoform X3 OS=Danio rerio OX=7955 GN=ehbp1l1a PE=4 SV=1	16	15	59.02	0.882	0.993	661.6	552.4	607	649.4	630.4	641	616.8	570.3	702.3	721.1	681.8	752.6	667.5	590.4	706.6	574.7
A5PN55	me2	Malic enzyme OS=Danio rerio OX=7955 GN=me2 PE=1 SV=1	13	12	83.14	0.901	0.913	1249.9	1322.7	1208.9	1255.3	1199.9	1418.7	1364.9	1298.5	1486.3	1446.1	1315.1	1337.8	1487.9	1146.2	1442.7	1474.5
Q5XJ12	hspa9	Stress-70 protein, mitochondrial OS=Danio rerio OX=7955 GN=hspa9 PE=1 SV=1	17	16	85.41	0.628	0.775	1256.9	952	1299.1	1063.6	1009	1406.4	1155.7	1077.8	1878.5	1804.9	1390	2153.7	1617.2	1210.1	1648.8	1282.7
A8E515	ndufa9a	NADH dehydrogenase [ubiquinone] 1 alpha subcomplex subunit 9, mitochondrial OS=Danio rerio OX=7955 GN=ndufa9a PE=2 SV=1	13	13	89.24	0.804	0.863	1267.6	984	1004.7	1015.6	761.8	1081.3	933.9	884.9	1259.8	1252.4	994.6	1564.6	1154.1	841.2	1316.6	961.8
Q6P3J5	eef2b	Elongation factor 2b OS=Danio rerio OX=7955 GN=eef2b PE=1 SV=1	17	3	84.63	0.966	1.026	273.2	208	271.6	249.7	199.8	261.2	193.2	214.3	246.3	295.3	235.6	296.3	199.3	212.8	187.2	204
Q7ZV39	zgc:56235	Voltage-dependent anion-selective channel protein 3 OS=Danio rerio OX=7955 GN=zgc:56235 PE=1 SV=1	11	8	89.09	0.805	0.862	320.7	221.1	282.7	261.5	268.3	336.2	280.8	262.1	360.8	337.1	276	338.1	350.9	251.8	369.9	288.7
Q6DHP2	tnni2b.2	Troponin I type 2B (skeletal, fast), Tandem duplicate 2 OS=Danio rerio OX=7955 GN=tnni2b.2 PE=1 SV=1	14	11	220.12	0.794	0.855	3648.9	4756.9	3346	5066.1	4340.6	6404.2	4446.2	3820.2	7671.5	5712.6	4453.4	4817.6	6051.2	5127.9	5152.6	3639
A0A0R4IYQ0	tnnt2e	Troponin T2e, cardiac OS=Danio rerio OX=7955 GN=tnnt2e PE=1 SV=1	10	2	126.02	1.023	1.079	492.4	370.3	296.1	452.2	402.9	555.9	473.4	478.9	560.5	467.7	298.8	341.9	529.4	432.6	450	373.5
A0A8N7V0N1	serpina1l	Serine (Or cysteine) proteinase inhibitor, clade A (Alpha-1 antiproteinase, antitrypsin), member 1, like precursor OS=Danio rerio OX=7955 GN=serpina1l PE=1 SV=1	10	4	85.09	0.968	1.148	236.4	257.4	326.6	164.4	291.9	277.4	354	267.3	194.2	388.7	242.7	267.5	533	204.6	251.5	244.4
A0A8M9QFC7	opa1	Dynamin-like 120 kDa protein, mitochondrial OS=Danio rerio OX=7955 GN=opa1 PE=1 SV=1	16	16	75.75	0.695	0.863	930.1	697.9	728.1	796.7	642.5	882.6	700	671.6	1034.4	919.2	1162.6	1536.1	1111.7	654.1	889.2	710.7
Q6PBI0	sucla2	Succinate--CoA ligase [ADP-forming] subunit beta, mitochondrial OS=Danio rerio OX=7955 GN=sucla2 PE=1 SV=1	13	13	98.48	0.703	0.717	2512.6	1851.2	2060.7	1948.1	1540	2335.6	1895.6	2040.9	2883.7	2820.8	2014.8	3094	3115.4	2024.1	3192.5	2417.2
Q6PC95	tuba8l2	Tubulin alpha chain OS=Danio rerio OX=7955 GN=tuba8l2 PE=1 SV=1	12	2	119.19	1.054	1.082	419.5	374.5	389.1	422.5	382.7	375	347.4	361.6	398.4	421.6	355.5	368.9	352.3	327.4	348.1	332.5
Q803R9	aldh7a1	aldehyde dehydrogenase (NAD(+)) OS=Danio rerio OX=7955 GN=aldh7a1 PE=1 SV=1	12	12	67.15	0.952	0.997	821.2	752.5	711.2	823.2	751.8	906.4	766.4	735.5	817	835.1	712.5	841.7	803.3	709	872.9	721.1
Q9DGL6	atp1a1a.1	Sodium/potassium-transporting ATPase subunit alpha OS=Danio rerio OX=7955 GN=atp1a1a.1 PE=1 SV=1	15	5	70.63	0.811	1.136	145.2	157.1	159.6	142.4	150.9	167.3	203.3	139.9	168.6	250.1	164.1	206	137.4	97.5	158.1	142.3
Q7T368	pdhb	Pyruvate dehydrogenase E1 component subunit beta OS=Danio rerio OX=7955 GN=pdhb PE=1 SV=1	11	11	96.56	0.906	0.931	1118.1	932.6	963.6	1110.6	1015.6	1219	998.8	1077.9	1140.9	1143.7	1011.5	1292	1225.5	907	1308.6	1030.1
Q1LYB6	atp5if1b	ATPase inhibitor B, mitochondrial OS=Danio rerio OX=7955 GN=atp5if1b PE=3 SV=1	12	12	95.51	0.725	0.928	2093.9	1445.5	1637.6	1621.9	1853.1	2410.7	1929.5	1994.1	2369.3	2132.1	1657.4	2713.9	2386.8	1758.9	2931.6	1872.2
B3DG37	ba1l	Ba1 protein OS=Danio rerio OX=7955 GN=ba1 PE=2 SV=1	9	2	282.22	1.005	1.606	3346.3	3789	7440.5	2273.1	6620.2	3295.3	5822.2	3632.4	2930.3	4950.2	2224.8	4284.1	6860.9	2009.9	2928.7	2799.1
Q7SZP4	neff1	Neurofilament light polypeptide OS=Danio rerio OX=7955 GN=neff1 PE=1 SV=1	17	15	73.12	1.102	1.22	875.2	844.1	737.5	916.3	1034	1202.5	1319	1141.2	825.9	769.9	767.7	790.1	998.6	839.7	1095	923.4
Q66I73	mylpfb	Myosin regulatory light chain 2, skeletal muscle isoform B OS=Danio rerio OX=7955 GN=mylpfb PE=2 SV=1	12	2	278.26	1.712	1.199	58.7	142	148.3	96.6	84.7	83	108	67.2	61.2	54.4	114.8	76.5	120.8	51.1	58.9	82.9
B3DJR0	cmya5	Cardiomyopathy associated 5 like OS=Danio rerio OX=7955 GN=cmya5 PE=2 SV=1	14	14	54.05	1.243	1.235	459.9	657.4	560.7	592.5	514.5	539	509.6	525.4	447.9	474.7	552.6	452.8	410.3	426.9	415.1	453
Q6NYE1	fgb	Fibrinogen beta chain OS=Danio rerio OX=7955 GN=fgb PE=1 SV=1	14	14	82.31	1.489	2.181	995.3	2336	1728.9	858.1	1852.9	1331	2487.4	1213.1	838.8	1290	643.2	924.7	1400.4	651.6	666.3	777.8
A0A8M2BAD6	dnm1l	Dynamin-1-like protein OS=Danio rerio OX=7955 GN=dnm1l PE=1 SV=1	15	15	66.58	0.876	0.944	1030.7	693.8	928.4	966.4	751.2	911.3	809	789	1096.2	1067.1	892.6	1261.5	910	444.6	891.1	804.2
A0A8M1QLT2	LOC100006895	Alpha-2-macroglobulin-like OS=Danio rerio OX=7955 GN=LOC100006895 PE=1 SV=1	18	10	87.45	1.295	1.422	535.2	670.5	940.8	409.7	831.5	646.5	879.6	608.5	418.9	816.8	443.9	482.1	767.9	641.5	393.9	414.4
A0A8M2BCY6	myh9a	Myosin-9 OS=Danio rerio OX=7955 GN=myh9a PE=1 SV=1	17	2	62.86
F1R293	adsl	Adenylosuccinate lyase OS=Danio rerio OX=7955 GN=adsl PE=1 SV=1	13	13	70.79	1.067	1.042	1422.8	1443	1296.7	1476.6	1242.6	1247.1	1261.6	1260	1254	1381.2	1433	1305.5	1142.1	1304.2	1145.6	1263.7
Q6IQP5	eno1a	phosphopyruvate hydratase OS=Danio rerio OX=7955 GN=eno1a PE=1 SV=1	10	6	178.95	1.046	1.06	1188.8	1249.2	1076.9	1264.7	1084.3	1035	991.1	1044.4	1247.3	1246.9	1087.8	853	869.6	1032.8	932.2	1088.3
Q6TNV0	cox4i1	Cytochrome c oxidase subunit 4 OS=Danio rerio OX=7955 GN=cox4i1 PE=1 SV=1	10	10	151	0.582	0.738	1394	1421	1220.4	1725.2	1375.3	1561	1433.6	1336.8	2473.2	2457.5	2016.1	2378	2119.6	1451.4	2830.9	1706.6
A0A8M9QA62	ola1	Obg-like ATPase 1 OS=Danio rerio OX=7955 GN=ola1 PE=1 SV=1	12	12	71.88	1.124	1.252	924.1	879.9	895.4	1033.9	856.5	759.9	760.8	818.6	783	818.1	839.4	800	608	653.3	581	681.3
Q642H6	crata	Carnitine O-acetyltransferase OS=Danio rerio OX=7955 GN=crata PE=1 SV=1	12	9	74.7	0.745	0.922	1132.2	972	1038	1086.6	1078.8	1359.6	1200.2	1090.1	1438	1414.3	1092.9	1525.1	1288.4	1138.5	1559.4	1194.2
Q7ZVB2	aldh9a1a	4-trimethylaminobutyraldehyde dehydrogenase A OS=Danio rerio OX=7955 GN=aldh9a1a PE=2 SV=1	16	15	65.62	1.037	0.966	1353	1110.7	1734.7	1895.2	1181.9	1086.1	1382	1079	1835.8	1338.1	1630.3	1309.7	1177.1	1906.9	1059.9	1168.5
Q9PVK5	ldha	L-lactate dehydrogenase A chain OS=Danio rerio OX=7955 GN=ldha PE=2 SV=3	10	9	134.14	1.103	1.192	1880.2	1879.7	1842.2	2108.6	2221.7	1800.7	2353.3	2077.9	1977.2	1572.3	1704.6	1705	1825.9	2366.5	1765.9	1779.9
Q2MJQ8	smyd1b	[histone H3]-lysine(4) N-trimethyltransferase OS=Danio rerio OX=7955 GN=smyd1b PE=1 SV=1	12	12	95.98	0.938	0.967	1750.1	1603.9	1606.7	1701.8	2070.8	2455.8	2161.3	2261.9	1840.2	1857.9	1607.8	1689.4	2531.6	2210.3	2328.7	2245.3
Q6DGE2	pcca	Propionyl-CoA carboxylase alpha chain, mitochondrial OS=Danio rerio OX=7955 GN=pcca PE=1 SV=1	15	15	62.37	0.783	0.851	1145.8	818.4	1008.3	997.8	937.1	1210.2	899.7	966.5	1288.2	1273.4	989.9	1464.6	1275.3	870.3	1290.5	981.3
Q4KMK4	atp1a3b	Sodium/potassium-transporting ATPase subunit alpha OS=Danio rerio OX=7955 GN=atp1a3b PE=1 SV=1	14	4	74	1.091	1.138	140.4	153.1	130.4	154.8	170.1	180.4	186.9	189.6	130.1	131.5	141.6	137.3	163.7	160.9	159.1	161.7
Q6AZA0	acat1	Acetyl-CoA acetyltransferase, mitochondrial OS=Danio rerio OX=7955 GN=acat1 PE=2 SV=1	14	14	95.1	0.781	0.869	2007.6	1211.9	1473.8	1485.9	1584	2072.5	1540.8	1688.7	1787	2009.4	1408.9	2114.5	2170.1	1407.1	2365	1632.7
A0A8M9PFV5	alpk3a	Alpha-protein kinase 3 isoform X2 OS=Danio rerio OX=7955 GN=alpk3a PE=3 SV=1	15	15	53.67	0.974	1.001	327.4	285.1	318.9	345.8	367.2	306.3	292.7	299.2	310.4	317.8	356	346.7	296.1	316.2	283.8	308.9
Q1JPZ2	akr1b1.2	Aldo-keto reductase family 1 member B1 OS=Danio rerio OX=7955 GN=akr1b1.2 PE=1 SV=2	10	9	92.34	1.108	1.036	1230.1	1336.1	1311	1343.4	1344.9	1302.2	1359.6	1341.6	1195.2	1193.1	1211.6	1079.2	1213	1563.1	1043.1	1387
A0A0R4IGP6	pkma	Pyruvate kinase OS=Danio rerio OX=7955 GN=pkma PE=3 SV=1	14	11	68.71	0.898	0.99	659.2	600.2	563.3	649.3	902.9	838.3	892.1	837.5	643.2	693.5	697.6	723.6	1021.2	639.7	914.8	834.1
Q6DRI2	cltca	Clathrin heavy chain OS=Danio rerio OX=7955 GN=cltca PE=2 SV=1	15	4	57.43	0.975	0.996	621.1	529.7	564.1	593.8	470.7	572.8	529.6	515.6	601.9	584.4	585.1	662.2	520.8	505.4	528.3	545.7
Q92005	eef1a	Elongation factor 1-alpha OS=Danio rerio OX=7955 GN=eef1a PE=2 SV=1	14	3	95.04	1.052	1.268	112.2	109.8	112	92.9	96.1	117.8	126.7	108.8	93	122.4	96.4	115.2	91.6	87.1	86	99.2
Q6PC13	phb2a	Prohibitin OS=Danio rerio OX=7955 GN=phb2a PE=1 SV=1	14	5	67.02	0.788	0.977	2206	1464.3	1588.9	1666.9	1829.7	2219.1	1960.2	1895.4	2029.7	2100.8	1525.8	2409.8	2194.3	1499.5	2572	1773.9
A0A8M3AUB3	capzb	F-actin-capping protein subunit beta OS=Danio rerio OX=7955 GN=capzb PE=1 SV=1	12	12	85.45	1.181	1.051	1553.4	1859.3	1628.9	1741.9	1620.7	1582.3	1603.1	1633	1422.6	1429.6	1711.1	1355.9	1442.8	1662.6	1472.8	1596.1
Q6NZ29	glud1a	Glutamate dehydrogenase 1, mitochondrial OS=Danio rerio OX=7955 GN=glud1a PE=1 SV=1	12	4	93.15	0.899	0.994	104.3	99.9	102.2	93.6	114.1	133	116.5	130.5	113	111.6	110.5	130.9	129.9	119.4	120.5	127.7
A0A8M6Z5B5	mybpc1	Myosin-binding protein C, slow-type isoform X2 OS=Danio rerio OX=7955 GN=mybpc1 PE=1 SV=1	15	14	62.22	1.154	1.13	1208.4	717.3	609.7	916	866.3	1072.4	600.7	796.9	1013.2	676.8	577.3	728.5	859.3	485.4	855.1	632.3
Q568F6	adss2	Adenylosuccinate synthetase isozyme 2 OS=Danio rerio OX=7955 GN=adss2 PE=2 SV=1	14	12	85.13	1.141	1.147	1290.9	1289.7	1263.2	1253.3	1319.3	1321.4	1221.5	1343.9	1102.4	1124.8	1248.4	1112.9	1130	1142.9	1158.5	1234.5
A0A8M1PGA4	smyd1a	[histone H3]-lysine(4) N-trimethyltransferase OS=Danio rerio OX=7955 GN=smyd1a PE=1 SV=1	12	12	69.08	1.259	1.092	1859.5	2399.4	1903.7	2128.9	2101.3	1731.7	1914.3	1989	1592.2	1519.3	2195.6	1606.8	1623.4	1928.3	1666	1917.4
Q6DI22	hadh	3-hydroxyacyl-CoA dehydrogenase OS=Danio rerio OX=7955 GN=hadh PE=1 SV=1	12	12	86.35	0.774	0.806	2080.8	1442	1663.6	1750.9	1902.7	2334.8	1812.9	1951.9	2301.9	2114.2	1605.2	2533	2582.5	2345.5	2436	1850.7
A0A8M6YU45	serpina1	Serine proteinase inhibitor, clade A, member 1 isoform X1 OS=Danio rerio OX=7955 GN=serpina1 PE=1 SV=1	10	4	91.34	1.189	1.688	1875.6	1811.2	2585.4	1440.8	2503.1	1970.7	2473.1	1757.6	1660	1983.7	1300.6	1448.2	1578	1418.1	1139.5	1206.1
A0A8M9QB34	asph	Aspartate beta-hydroxylase isoform X6 OS=Danio rerio OX=7955 GN=asph PE=1 SV=1	12	11	115.04	0.652	1.042	3040.5	1431	1707.3	1929.2	2122.8	3010.6	2376.8	2228.5	2818.9	2748.6	1698.3	2908.5	2513.6	1709	3233.5	1941.3
Q6PE25	eef1g	Elongation factor 1-gamma OS=Danio rerio OX=7955 GN=eef1g PE=2 SV=1	15	15	72.92	0.953	1.096	1804.8	1562.8	1860.3	1968.4	1789.5	1736	1555.9	1726.3	1913.1	1933.2	1908.6	2073.9	1646.6	1612.8	1502.3	1547.3
Q90485	ba2	Hemoglobin subunit beta-2 OS=Danio rerio OX=7955 GN=ba2 PE=1 SV=3	9	2	260.5	2.661	11.428	440.4	540	62.9	283.3	1142.9	422.1	2102.1	225	391.9	59.8	282.9	62.3	67.6	62.4	59.2	58.1
Q90485	ba2l	Hemoglobin subunit beta-2 OS=Danio rerio OX=7955 GN=ba2 PE=1 SV=3	9	2	260.5	2.661	11.428	440.4	540	62.9	283.3	1142.9	422.1	2102.1	225	391.9	59.8	282.9	62.3	67.6	62.4	59.2	58.1
Q90XG0	tpi1b	Triosephosphate isomerase B OS=Danio rerio OX=7955 GN=tpi1b PE=2 SV=1	11	11	151.53	0.961	1.028	2674	2486.6	2510	2789.8	3095.7	2751	3320.4	2973.3	2918.3	2482.7	2491.1	3073.9	2913.6	2988	2751.8	3074
Q5PRB9	ptgr1.1	Prostaglandin reductase 1 OS=Danio rerio OX=7955 GN=ptgr1.1 PE=1 SV=1	10	10	131.61	0.969	0.988	1976.3	1825.9	1923	1966.7	2755	2540.7	2586.9	2812.9	2015.8	1998.7	1956.8	2091.1	2857.7	2706.8	2662.9	2697.9
Q804W0	pvalb1	Parvalbumin OS=Danio rerio OX=7955 GN=pvalb1 PE=1 SV=1	9	6	237.59	1.035	0.758	1063.1	1141.3	1266.3	1587.3	1699.7	379.4	843	534.6	1085.5	1243.1	1461.9	824.3	439.5	1269.1	618.7	1365.3
Q6DHU3	krt97	Keratin 97 OS=Danio rerio OX=7955 GN=krt97 PE=1 SV=1	14	9	65.48	1.557	0.846	255.9	733	927.2	80.9	258.4	1114.4	821.2	304	106.7	344	225	1047.2	367.6	948.7	286.5	1373.8
Q29RE8	neflb	Neurofilament light polypeptide OS=Danio rerio OX=7955 GN=nefl PE=1 SV=1	13	10	92.49	1.059	1.235	852.2	939.7	852.6	942.5	1545.4	1634.3	1854.5	1504.3	846.3	844.5	888.8	726.5	1287.6	1151.9	1286.3	1349.3
Q7ZTH9	ivd	Isovaleryl-CoA dehydrogenase, mitochondrial OS=Danio rerio OX=7955 GN=ivd PE=1 SV=1	12	12	76.33	0.781	0.974	1047.1	825.3	909.8	918.2	1012.5	1361.6	996.5	1085.1	1197.9	1164.2	860.9	1176.8	1125.3	963.5	1298.3	1029.3
A0A8M3B0X6	si:ch73-368j24.3	Uncharacterized protein si:ch73-368j24.3 OS=Danio rerio OX=7955 GN=si:ch73-368j24.3 PE=3 SV=1	11	8	151.91	1.116	1.249	3086.9	4209.5	4767.9	2527.4	2784.1	3093.3	5435.7	2937	2979.4	3961.9	2698.6	3502.5	4487.9	2331.5	2443.9	2383.8
A0AUR2	srl	Sarcalumenin OS=Danio rerio OX=7955 GN=srl PE=1 SV=1	12	10	128.41	0.845	0.885	1940.6	1535.8	1670.1	1715.1	1757.2	2127.4	1705.4	1821.9	1938.6	2069.7	1675.4	2142.1	2294.3	1476.8	2718	1782.4
Q6DRD1	atp5po	ATP synthase subunit O, mitochondrial OS=Danio rerio OX=7955 GN=atp5po PE=1 SV=1	11	11	96.64	0.75	0.961	2676.7	1862.5	1937.1	2153	1992.8	2559.8	2235.4	2163.6	2824.5	2626.6	1975.2	2935.6	2570.9	1882.5	3058	2037.2
Q6PHE4	krt18b	Keratin 18b OS=Danio rerio OX=7955 GN=krt18b PE=1 SV=1	16	13	59.59	1.057	0.954	1165.9	919.8	1305.3	1287.6	925.9	1068.2	1226.6	1007	1141.6	1176	1202.4	1111.2	1021.7	1109.1	1118.4	1065.4
A0A8M1PAV5	cat	Catalase OS=Danio rerio OX=7955 GN=cat PE=1 SV=1	12	12	57.17	0.735	0.576	1017.2	724.4	792.8	832.8	738	1021.9	902.8	839.7	1290.8	1129.5	617	1081.5	1477.7	1547.4	1651.7	1382.8
F1QJE0	uqcrc2a	Ubiquinol-cytochrome c reductase core protein 2a OS=Danio rerio OX=7955 GN=uqcrc2a PE=1 SV=2	12	12	115.98	0.936	1.064	2723.9	1778.8	2115.8	2201.2	2110.3	2737	2362.4	2308.7	2242.2	2368.3	1862	2702.1	2353.5	1802.1	2727.3	2048.8
Q7ZU46	hspa4a	Heat shock protein 4, like OS=Danio rerio OX=7955 GN=hspa4a PE=1 SV=1	15	9	54.41	1.019	1.085	818.5	741.8	861.4	765.3	755.2	733.4	739	733.2	805.2	841	736.5	749.8	814.9	657.1	662.6	694.4
Q5TZG5	ezrb	Ezrin OS=Danio rerio OX=7955 GN=ezrb PE=1 SV=1	16	8	55.22	0.98	1.005	562.1	497	563.7	539.9	475.9	524.9	476.8	561.3	483	538.9	586.8	596.9	533.7	453	470.2	527.3
Q5PRD0	ywhaba	14-3-3 protein beta/alpha-A OS=Danio rerio OX=7955 GN=ywhaba PE=2 SV=2	10	5	93.42	0.921	0.95	945.7	780.2	880	900.4	821.9	896.1	843.6	914.2	938	996.5	870.6	1022.2	915.7	806.1	914	1032.7
A0A8M2BA47	tnni2a.4	Troponin I, skeletal, fast 2a.4 isoform X1 OS=Danio rerio OX=7955 GN=tnni2a.4 PE=1 SV=1	10	5	108.77	0.793	0.817	928.4	760.5	611.3	835.1	968.4	914.9	1119.5	860.4	757.1	1052.3	960.4	1112	1073	801.9	1475.2	1237.6
Q7ZUM3	hk1	Hexokinase-1 OS=Danio rerio OX=7955 GN=hk1 PE=1 SV=1	15	14	78.89	0.931	1.039	1286.3	791.2	934.9	1053.7	1095.4	1225.7	1089.7	1154.7	1026.8	1105.9	934.4	1269.9	1180.4	933.9	1280.9	991.9
A0A8M9P6E1	tnni4b.2	Troponin I4b, tandem duplicate 2 isoform X1 OS=Danio rerio OX=7955 GN=tnni4b.2 PE=1 SV=1	13	6	129.42	0.526	0.833	2700.3	1273.6	1622.5	1771	1827.6	2363	1914.3	2444.7	2813.4	3920.7	1948.1	3694.1	2874.2	1383.4	3138.6	2266
Q08BX5	bcam	Basal cell adhesion molecule (Lutheran blood group) OS=Danio rerio OX=7955 GN=bcam PE=1 SV=1	13	13	74.67	1.027	1.166	786.7	816.8	757.1	838.4	908.1	855.2	838	931.1	788.6	772.2	792.1	723.3	761.3	750.8	769.1	729.9
Q7ZTH6	hadhb	Trifunctional enzyme subunit beta, mitochondrial OS=Danio rerio OX=7955 GN=hadhb PE=1 SV=1	13	13	113.32	0.733	0.872	3886	2696.3	2903.2	3155.7	2722.9	3463.7	2730.7	2790.9	4203.2	4062.1	3055	4307.9	3546.6	2613.7	3832.8	2825.1
A0A8M1P9B7	atp5f1c	ATP synthase subunit gamma OS=Danio rerio OX=7955 GN=atp5f1c PE=1 SV=1	11	11	121.33	0.789	0.934	2729.3	1699.1	2069.7	2102.6	2104.6	2481.4	2115.4	2148.8	2687.4	2602.7	2011.4	3108.1	2563.6	1911.3	2983.2	2034.2
Q6AZB2	oxct1a	Succinyl-CoA:3-ketoacid-coenzyme A transferase OS=Danio rerio OX=7955 GN=oxct1a PE=1 SV=1	10	10	54.66	0.716	0.97	554	379.4	559.4	510.6	374.4	561.6	494.4	445.5	832.7	735.4	497.9	751.1	604.7	373	843.3	387
A0A8M9P366	gsna	Gelsolin OS=Danio rerio OX=7955 GN=gsna PE=1 SV=1	10	10	61.74	1.064	0.932	830.7	900.8	842.4	892	908.7	889.9	971	943.9	807.7	821.8	904.3	770.5	957.6	1032	919.4	1102.6
E9QH70	tnni4b.1	Troponin I, slow skeletal muscle OS=Danio rerio OX=7955 GN=tnni4b.1 PE=1 SV=1	10	4	84.33	0.656	0.957	354.1	201.6	275.8	271.7	277.5	358.4	325.9	335	376.8	461.6	280	481.8	404.6	201.5	432.9	294.9
A0A2R8Q7M1	scarb2b	Lysosome membrane protein 2 OS=Danio rerio OX=7955 GN=scarb2b PE=1 SV=1	13	13	61.66	0.863	0.905	1114.6	917.1	966.9	1029.2	989.8	1350.9	1117.3	1088	1091	1225.7	945	1533	1394.3	873	1570.5	1064
P02533	KRT14	SWISS-PROT:P02533 Tax_Id=9606 Gene_Symbol=KRT14 Keratin, type I cytoskeletal 14	15	3	79.04	0.612	2.416	387.5	203.3	2119.6	215	1234.4	355.9	276.2	1040.2	842.6	353.6	629.5	212.7	252	2491.4	243.7	251.7
A0A8M1RSS4	LOC100535760	Uncharacterized protein LOC100535760 OS=Danio rerio OX=7955 GN=LOC100535760 PE=4 SV=1	12	12	73.97	0.864	0.789	646.1	772.6	697	843.5	539.1	534.9	714.9	504.5	851.5	641	882.5	847	660.4	599.9	740.6	701
Q6DGE9	unc45b	Protein unc-45 homolog B OS=Danio rerio OX=7955 GN=unc45b PE=1 SV=2	13	13	74.86	1.138	1.227	937.9	775.3	934.4	991.4	704.3	681.7	772.4	798	753.6	853	1020	792.6	602.9	598.3	599.6	685.1
A5PL98	sdhb	Succinate dehydrogenase [ubiquinone] iron-sulfur subunit, mitochondrial OS=Danio rerio OX=7955 GN=sdhb PE=2 SV=1	10	10	55.1	0.706	0.881	1260.1	872.9	880.9	1031.1	976.5	1242.4	976.2	1134.6	1383	1317.5	1023.9	1468.1	1307.3	1091.9	1444	1006.2
E7EXC4	serpinb14	Serpin B6 OS=Danio rerio OX=7955 GN=serpinb14 PE=1 SV=3	11	11	69.77	1.096	0.954	788.6	831.5	880	850.1	881.6	1054.7	972.8	1072	747	788.5	746.8	811.2	956.4	1177.6	798.2	1295.9
B0UYS0	krt15	Keratin 15 OS=Danio rerio OX=7955 GN=krt15 PE=1 SV=1	12	6	88.09	1.211	1.44	394.1	390.2	506.9	538.7	346.4	660.7	622.4	964.2	402.6	338.4	297.9	483.7	323.7	452.4	438.5	465.5
Q7ZZJ7	slc4a1a	Anion exchange protein OS=Danio rerio OX=7955 GN=slc4a1a PE=1 SV=1	11	11	70.78	1.295	2.31	734.7	1576.6	1506.4	475.3	1393.3	1376.2	2237.5	738.2	722.5	1194.6	593.5	912.7	1571.8	485.8	649.9	553.2
Q4QRC7	tnnt2d	Troponin T2d, cardiac OS=Danio rerio OX=7955 GN=tnnt2d PE=1 SV=1	9	5	87.65	0.727	0.877	235.9	141.6	182.1	174.7	124	207.6	123.8	147.2	239.8	284.2	136.3	251.2	140.5	119.1	194.3	168.8
Q804W2	pvalb7	Parvalbumin-7 OS=Danio rerio OX=7955 GN=pvalb7 PE=3 SV=3	12	12	91.38	0.505	0.447	1725.5	1152.1	1439.6	1992.1	3208.4	1845.4	1490.6	1927.3	3642.3	3212.3	2284.8	3033.7	5573.1	2755.5	6712.5	3197.9
E7FD66	aass	Alpha-aminoadipic semialdehyde synthase, mitochondrial OS=Danio rerio OX=7955 GN=aass PE=1 SV=1	12	12	56.78	0.81	1.065	1041.8	769.9	884.2	827	859.3	1229.3	885.1	924.5	1085.9	1026.7	881.7	1094.9	907.7	794.3	1031.1	749.6
Q7SZD3	hspa5	78 kDa glucose-regulated protein OS=Danio rerio OX=7955 GN=hspa5 PE=1 SV=1	15	12	67.46	0.997	0.943	1044.9	939.5	965.1	974.1	746.5	983.3	891.7	839.6	1088.7	1004.7	871	941.1	925.1	825.4	969	909.9
A2BEV6	nexn	Nexilin OS=Danio rerio OX=7955 GN=nexn PE=4 SV=2	15	15	51.03	0.943	0.984	1407.5	995	1207.5	1242.6	1002.9	991.2	1025.2	1001.1	1247.4	1228.1	1406.4	1352.7	961.8	1060.9	988	1048.8
Q8AYE3	serpinc1	Antithrombin OS=Danio rerio OX=7955 GN=serpinc1 PE=1 SV=1	12	12	76.08	1.447	1.743	738.9	1013.5	1010.6	680.5	1238.2	1005.9	1248.2	948.4	584.7	775.7	579	609.8	1059.4	504.2	615.5	666.5
A0A8M1NXI0	pdia3	Protein disulfide-isomerase OS=Danio rerio OX=7955 GN=pdia3 PE=1 SV=1	11	11	55.33	1.003	1.057	487.4	484.6	494.4	477	472.3	511.4	448.7	484	462.6	494.1	475.4	499	441.7	462.8	404.6	501.9
F1REN0	cul5a	Cullin-5 OS=Danio rerio OX=7955 GN=cul5a PE=1 SV=1	16	16	47.59	1.045	0.982	730	716.8	724.6	776	691.2	706.5	720.8	758.8	688	695	776.2	696.3	717	737.4	656.1	736.5
A0A8M2BDU6	phkb	Phosphorylase b kinase regulatory subunit OS=Danio rerio OX=7955 GN=phkb PE=1 SV=1	14	14	57.34	0.783	0.747	838.8	903	900.3	1003.6	761.6	752.9	816.2	752.9	1115.7	1011.3	1194	1190	1143.8	833.1	1345.9	898.3
Q6DGJ6	prdx2	Peroxiredoxin-2 OS=Danio rerio OX=7955 GN=prdx2 PE=1 SV=1	12	8	88.17	0.941	1.012	1277.4	1416.4	1652.9	1214.4	1300.5	1305.7	1708.7	1221.4	1404.7	1475.8	1243.6	1455.8	1719.4	1396.8	1109.4	1187.2
Q5U3I0	samm50b	Sorting and assembly machinery component 50 homolog B OS=Danio rerio OX=7955 GN=samm50b PE=2 SV=1	11	10	46.98	0.875	0.971	605.3	466	559.8	560.3	506.2	683.6	584.5	522.9	686.1	597.5	546.5	695.1	579.2	505.9	697.5	559.4
Q6IQR5	idh3b	Isocitrate dehydrogenase [NAD] subunit, mitochondrial OS=Danio rerio OX=7955 GN=zgc:86647 PE=1 SV=1	10	10	82.26	0.816	0.963	874.4	699	715.5	796.2	1041	954.8	800.2	901.7	915.1	935.3	762.7	1014	1014.8	678.2	1078.8	914.4
E9QI17	cpt1ab	Carnitine O-palmitoyltransferase 1, liver isoform isoform X1 OS=Danio rerio OX=7955 GN=cpt1ab PE=1 SV=2	11	9	71.04	0.737	0.889	1438.8	930.6	988.7	1142.9	1110.5	1472	1132.9	1195.3	1403.7	1481.2	1135.6	1764.4	1453.3	895.1	1538.6	1179.3
Q6ZM17	si:ch211-5k11.8	Alpha globin-like OS=Danio rerio OX=7955 GN=si:ch211-5k11.8 PE=1 SV=1	9	3	316.02	1.158	1.875	4142	5681.4	7922.9	2980.3	6612.4	5063	9315.9	4648.9	3917	6211.5	3188.6	4480.4	7201.9	2451.8	3227.6	2949.5
Q6TGS5	tuba4l	Tubulin alpha chain OS=Danio rerio OX=7955 GN=tuba4l PE=1 SV=1	10	2	64.08	0.823	1.094	61.6	41	56.8	41.9	58.2	63.2	55.1	59.5	56.3	65.6	59.4	59.1	53.1	54.5	51.2	56.6
Q7ZV76	etfb	Electron transfer flavoprotein subunit beta OS=Danio rerio OX=7955 GN=etfb PE=1 SV=1	12	12	92.13	0.686	0.95	2332	1411.7	1819.9	1833.8	1656.1	2431.8	1779.9	1847.2	2758.3	2573.5	1502.5	2770.7	2250.2	1476.5	2453.2	1619.8
Q7ZUS9	etfa	Electron transfer flavoprotein subunit alpha OS=Danio rerio OX=7955 GN=etfa PE=1 SV=1	11	11	74.41	0.748	0.974	1593	1027.2	1192.3	1270.2	1233.6	1617.2	1292.9	1308.3	1669.2	1623.4	1152.1	1851.7	1570	1043.8	1771.7	1135.6
A0A8M3AS95	camk2b1	calcium/calmodulin-dependent protein kinase OS=Danio rerio OX=7955 GN=camk2b1 PE=1 SV=1	14	9	57.95	0.813	0.942	1256.5	1143	1027.2	1135.6	1065.9	1101.2	1049.2	1098.9	1350	1471.9	1257	1455.8	1271.6	961.6	1181.9	1116.7
F8W4C1	mbpb	Myelin basic protein OS=Danio rerio OX=7955 GN=mbpb PE=1 SV=1	8	8	86.94	0.947	1.073	1621.7	1097.6	1210.7	1444.4	1612.4	1775	2861.2	2179.9	1498.2	1480.2	1282.3	1317	1928.2	1743.4	2211.4	1677.6
A8E7M5	cand2	Cullin-associated NEDD8-dissociated protein 2 OS=Danio rerio OX=7955 GN=cand2 PE=1 SV=1	13	12	56.41	1.077	0.994	735	778.3	723.3	782.8	729.1	691.2	731	706.8	690.7	678.6	786.7	714.4	738.3	707.2	679.2	772.4
Q6DGU9	gstk1	Glutathione S-transferase kappa OS=Danio rerio OX=7955 GN=gstk1 PE=1 SV=1	9	8	82.26	0.805	0.787	973.3	957.9	961.1	928.3	946.5	1196.9	981.4	1005.1	1171.9	1213.3	933.3	1291.1	1315.3	1148.9	1500.2	1211.4
Q7ZYX3	acadl	Long-chain specific acyl-CoA dehydrogenase, mitochondrial OS=Danio rerio OX=7955 GN=acadl PE=1 SV=1	7	7	52.4	0.765	0.85	964.3	645.6	898.6	863.7	741.6	911.8	749.7	762.8	1168.1	1136.8	825.3	1284.2	972.3	622.3	975.9	813.8
B2GQW3	calm3a	Calm1b protein OS=Danio rerio OX=7955 GN=calm3a PE=2 SV=1	10	9	83.61	0.945	1.088	1135.6	1096	1323.4	1364.3	1324.6	1167.6	1387.8	1418.5	1276.4	1318	1342.8	1252.9	1068	1258.3	1234.6	1281.6
Q4QRH6	itih3b.2	Inter-alpha-trypsin inhibitor heavy chain H4 precursor OS=Danio rerio OX=7955 GN=itih3b.2 PE=1 SV=1	13	12	54.88	1.145	1.426	986.4	1357.1	1418.7	954.5	1457.8	1331	1676.1	1271.9	970.9	1346.5	854.8	1052.4	1626.1	835.9	942.4	1013.1
A0A0R4ILA8	psmc3	26S protease regulatory subunit 6A isoform X1 OS=Danio rerio OX=7955 GN=psmc3 PE=1 SV=1	8	8	41.3	1.069	1.06	373.7	388.3	397.3	389.6	381.3	406.9	392.1	403.9	340.9	357.7	398.4	370.1	375.6	414.7	375	370.1
A0A0R4IKE0	casq1a	Calsequestrin OS=Danio rerio OX=7955 GN=casq1a PE=1 SV=2	10	10	160.48	1.148	1.108	2559.3	3348.2	2800.5	2904.3	3168.9	2914.1	3091.2	3123.5	2624.1	2352.8	3086	2205.2	2332.9	3008.2	2616.1	3219.9
F1QFQ7	acadsb	Short/branched chain specific acyl-CoA dehydrogenase, mitochondrial OS=Danio rerio OX=7955 GN=acadsb PE=1 SV=2	9	9	39.14	0.845	0.837	727.8	501.4	598	615.4	509.7	674.5	583.5	506.2	804.1	702.4	502.5	733	805.4	458.4	883.9	527.3
Q7ZUB0	myl13	Atrial myosin light chain OS=Danio rerio OX=7955 GN=myl13 PE=1 SV=1	7	4	180.87	0.682	0.785	1761.4	958.6	1271.3	1336.3	972.1	1561	1210.4	1191.9	1807.9	2070.6	1126.2	2021.8	1870.4	1070.1	1712.2	1366.6
Q7ZZ04	echs1	Enoyl-CoA hydratase, mitochondrial OS=Danio rerio OX=7955 GN=echs1 PE=1 SV=1	10	10	54.97	0.778	0.847	1625.3	1034.9	1354.5	1344.3	1440.3	1821.3	1440.7	1402.2	1774.9	1696.8	1369.3	2043.3	2044	1299.7	2141	1416.2
Q6TGS6	yars1	Tyrosine--tRNA ligase, cytoplasmic OS=Danio rerio OX=7955 GN=yars1 PE=2 SV=2	12	12	48.05	1.165	1.141	405.3	518.9	514.8	478.3	398.1	399	395	401.5	411.1	441.6	441.7	367.8	335.6	356.5	342	416.5
Q8UVG7	fabp3	Fatty acid-binding protein, heart OS=Danio rerio OX=7955 GN=fabp3 PE=1 SV=1	9	9	109.98	0.999	0.961	2488.7	1909.3	1818.8	2218.2	2595.5	3290.4	2739.6	2818.6	2158.3	1968.2	1438.7	2927.5	3374.3	1851.6	3562.7	2476.5
A7MCR1	uqcrfs1	Cytochrome b-c1 complex subunit Rieske, mitochondrial OS=Danio rerio OX=7955 GN=uqcrfs1 PE=1 SV=1	11	11	50.98	0.835	1.015	1359.5	809.7	966.5	1000.1	1069.2	1309.4	1119.6	1100.4	1209.8	1145.2	929.6	1413	1283.5	886	1420.5	932.3
Q5PQY9	cavin4b	Muscle-related coiled-coil protein OS=Danio rerio OX=7955 GN=cavin4b PE=1 SV=1	7	7	84.41	1.098	1.05	1057.6	1236.3	1104.1	1104.9	1471.5	1257.9	1231.7	1265	979.7	1033.7	1116.7	960.7	1212.9	1225.5	1190.3	1147.5
A0A8M2B3J4	cltcb	Clathrin heavy chain OS=Danio rerio OX=7955 GN=cltcb PE=1 SV=1	12	2	48.99	0.955	0.982	61.5	46.6	56.2	53.8	52.1	60.3	50.2	52.5	57.8	53.4	57.3	61.9	54.2	46.2	52.4	54.7
Q7ZUM5	hspa4b	Heat shock 70 kDa protein 4 OS=Danio rerio OX=7955 GN=hspa4b PE=1 SV=1	12	6	63.9	0.941	1.018	318.9	318.9	340.3	327.7	267.8	269.1	277.9	278.6	320.8	343.7	345.8	343.6	312.2	242.1	254.1	284
A0A0R4IKG8	si:ch211-217a12.1	alanine transaminase OS=Danio rerio OX=7955 GN=si:ch211-217a12.1 PE=1 SV=1	9	9	45.53	0.92	1.141	463.7	517	434.3	473.7	729.8	717.2	746.3	765.2	413.8	561.4	536.2	484	538.2	514.5	777.4	860.9
Q503E6	ezra	Ezrin OS=Danio rerio OX=7955 GN=ezra PE=1 SV=1	14	6	52	1.069	1.022	213.4	206.1	244.5	231.5	219.6	208.2	228.3	241.5	203.8	211.5	204.6	212.7	200.8	222.5	217.3	221.2
X1WHF1	si:dkey-261m9.6	Histone H2B OS=Danio rerio OX=7955 GN=si:dkey-261m9.6 PE=3 SV=1	10	10	154.61	1.068	1.294	3115.5	3801.1	4319.9	2282.7	3005.1	3307.2	5127.2	2763	3001.9	3857.5	2652.5	3455.8	4285.2	2294.6	2571.2	2309
A0A8M2B744	fn1b	Fibronectin OS=Danio rerio OX=7955 GN=fn1b PE=1 SV=1	15	15	48.54	0.951	1.107	1023.3	912.4	1222.2	849.9	931.4	909.9	1154.3	857.2	953.3	1162.6	831.5	1082.4	1119.1	639.3	894.6	773.5
Q6AXI7	acads	Short-chain specific acyl-CoA dehydrogenase, mitochondrial OS=Danio rerio OX=7955 GN=acads PE=1 SV=1	10	10	55.57	0.676	0.814	599.2	402.7	489.1	504.4	500.6	621.5	457.4	550.6	755.8	713.4	530.4	814.6	798.1	525.8	699.4	594.2
A0A8M9PAQ3	suclg2	Succinate--CoA ligase [GDP-forming] subunit beta, mitochondrial OS=Danio rerio OX=7955 GN=suclg2 PE=1 SV=1	13	13	48.08	1.176	1.167	788.7	557.2	631.7	740.7	721.8	925.2	769.8	794.9	711.7	488.2	498	679.2	590.8	676.2	726.8	663.9
Q499A9	acsl1a	Long-chain-fatty-acid--CoA ligase OS=Danio rerio OX=7955 GN=acsl1a PE=1 SV=1	14	11	49.9	0.802	0.922	771.4	625.5	685.6	731.1	657.1	835.8	704.3	707.1	920.6	846.4	782.1	1046.2	832.2	609.5	851	703.3
Q6NWC4	gcat	Gcat protein (Fragment) OS=Danio rerio OX=7955 GN=gcat PE=2 SV=1	9	9	56.46	0.837	0.906	892.8	701.2	856.1	825.7	842.6	1021.9	857.5	858.9	994.5	1013.4	799.9	1121.4	1031.4	817.5	1097.9	870
E7FG54	myl2a	Myosin regulatory light chain 2, ventricular/cardiac muscle isoform OS=Danio rerio OX=7955 GN=myl2a PE=1 SV=1	8	4	90.86	0.918	1.416	239.7	118.8	128.7	143.1	203.8	219.2	146.7	206.2	173	136.4	138.8	157.6	199.4	114.9	157.8	132.7
A0A8M9QE74	serpina7	Serpin peptidase inhibitor, clade A (Alpha-1 antiproteinase, antitrypsin), member 7 isoform X1 OS=Danio rerio OX=7955 GN=serpina7 PE=1 SV=1	10	6	46.14	1.431	1.954	767.6	909.9	846.6	613.4	1173.7	790.3	1163.5	911.8	549.6	749.7	535.6	577.4	817.2	485.3	515.9	538.6
F1Q4N4	ndufs2	NADH dehydrogenase [ubiquinone] iron-sulfur protein 2, mitochondrial OS=Danio rerio OX=7955 GN=ndufs2 PE=1 SV=1	11	11	92.49	0.901	0.876	1437.7	1091.8	1221.1	1286.8	983.5	1233.2	1139.5	1037.1	1412.3	1369.9	1175.5	1614.2	1281	1029.7	1481.2	1200.9
B3DKL4	ache	Carboxylic ester hydrolase OS=Danio rerio OX=7955 GN=ache PE=2 SV=1	10	10	55.79	0.991	1.048	408.7	563.5	412.6	446.4	493.4	471.4	490.9	520.9	453.4	414.9	451.7	402.4	484.3	455.1	434.8	491.7
F1Q890	plg	Plasminogen OS=Danio rerio OX=7955 GN=plg PE=1 SV=1	12	12	52.44	1.24	1.69	934.9	1090.8	1223.3	782.6	1399.8	1077.7	1547.9	978.4	771.4	1147.2	825.1	804.4	1193.2	708.1	709.8	744.6
A0A8M2BGP7	hp1bp3	Heterochromatin protein 1-binding protein 3 OS=Danio rerio OX=7955 GN=hp1bp3 PE=1 SV=1	11	11	56	0.926	0.904	985.6	813.5	874	766.3	561.3	635.3	854.2	759.3	917.9	902.7	864.7	945.8	828.9	747.1	789.3	739
Q7SXJ4	hibadhb	3-hydroxyisobutyrate dehydrogenase OS=Danio rerio OX=7955 GN=hibadhb PE=1 SV=1	6	3	36.44	0.782	0.924	874	582.3	684.4	752.6	668.5	907.8	650	719.3	980.8	858.8	755	1102.1	873.8	644.3	923.8	635.2
B8JHR9	kpnb3	Importin-5 isoform X1 OS=Danio rerio OX=7955 GN=kpnb3 PE=1 SV=2	11	11	46.7	1.008	1.129	552.1	611.9	560.4	587	520	530.5	499.5	566.5	510.5	567.3	616	570.2	461.2	469.2	435	502.1
Q7T1D8	phb	Prohibitin (Fragment) OS=Danio rerio OX=7955 GN=phb PE=1 SV=1	9	9	64.6	0.885	1.041	1301.4	1000.7	1055.5	1132.3	1089.6	1341.6	1187	1170.8	1245.8	1225.4	906.1	1353.6	1232.3	949.7	1450	1040
A0A8M1RKG7	postna	Periostin OS=Danio rerio OX=7955 GN=postna PE=1 SV=1	14	14	55.66	1	1.233	671.3	689.4	744.5	809.7	856.4	929	863.4	814.7	722.5	840.1	710.4	636.3	662.3	609.8	734.8	911.3
Q66I16	etfdh	Electron transfer flavoprotein-ubiquinone oxidoreductase OS=Danio rerio OX=7955 GN=etfdh PE=1 SV=1	11	11	56.91	0.849	0.991	1790.6	1226.3	1325.7	1477.2	1589.5	1971.3	1591.6	1693.6	1617.2	1679.4	1404.1	1869.7	1801.2	1410.7	2013.2	1524.3
A1L260	cavin4a	Caveolae-associated protein 4a OS=Danio rerio OX=7955 GN=cavin4a PE=1 SV=1	11	11	76.33	0.834	0.873	1859.8	2026.1	1660.3	1688.8	2351.8	1767.5	1887.7	2042.6	2156.6	2396.6	2095.1	1927.7	2477	1998.9	2451.1	2063.7
Q1L907	gstr	glutathione transferase OS=Danio rerio OX=7955 GN=gstr PE=1 SV=1	10	10	101.32	0.895	0.868	1163	1231.2	1161.3	1137.5	2285.9	2472.9	2249.8	2522.2	1429.2	1393.8	1154.8	1210.6	2778.7	2874.7	2600.2	2700.3
Q08BV6	ckba	creatine kinase OS=Danio rerio OX=7955 GN=ckba PE=1 SV=1	10	6	178.53	1.108	1.078	475	531.2	634.7	513.9	457.5	473.8	394.1	479.8	401.1	494.5	449.9	508.2	427.9	429	434.7	548.9
Q6PC82	ywhabl	Tyrosine 3-monooxygenase/tryptophan 5-monooxygenase activation protein, beta polypeptide like OS=Danio rerio OX=7955 GN=ywhabl PE=1 SV=1	8	3	72.81	0.993	0.989	240.7	198.7	238.8	228.8	216.7	229.3	211.4	208.7	222.6	249.1	212.5	266.5	229	188.9	204.5	232.3
F1QEG2	klhl41b	Kelch-like protein 41b OS=Danio rerio OX=7955 GN=klhl41b PE=2 SV=1	12	11	49.91	1.098	1.208	1012.2	1049.7	1000.9	1060.3	815.3	783.9	791.9	819.5	861.3	999.5	1077.7	881.4	700	711.3	631.5	632.2
Q1ECU7	jph1b	Junctophilin OS=Danio rerio OX=7955 GN=jph1b PE=2 SV=1	13	9	48.61	1.132	1.044	1550.8	1761.9	1571.8	1570	1661.4	1495.4	1534.5	1614.5	1413.8	1318	1674	1361.5	1335.4	1596.2	1523.7	1492
A0A0R4IMZ8	kpnb1	Importin subunit beta-1 OS=Danio rerio OX=7955 GN=kpnb1 PE=1 SV=1	9	9	33.86	0.977	1.007	440.6	479.2	516.3	450.6	469.6	437.6	492.3	433.5	470.5	491.5	452.6	480.4	458	469.3	427.5	442.5
Q9PU58	nipsnap2	Protein NipSnap homolog 2 OS=Danio rerio OX=7955 GN=nipsnap2 PE=2 SV=2	9	9	67.19	0.742	0.796	1547.5	1099.7	1251.2	1303.6	1112.3	1414.6	1158.4	1143.6	1731.6	1713	1319.5	1847.6	1653.7	1160.2	1784.8	1262.8
Q5RKM3	stip1	Stress-induced-phosphoprotein 1 OS=Danio rerio OX=7955 GN=stip1 PE=1 SV=1	14	14	50.68	0.964	1.04	824.6	811.6	868.5	826.2	789.3	813.2	794	836.9	796.3	926.2	869.3	843.5	789.6	755.3	722.9	796.9
Q1LX72	synm	Synemin OS=Danio rerio OX=7955 GN=synm PE=3 SV=1	13	13	49.04	1.074	1.026	707.2	774.8	716.6	800.8	791	853.9	799.4	789.5	709.2	712.4	678.8	657	795	667.7	835	756
B8A4H6	pgam1b	Phosphoglycerate mutase OS=Danio rerio OX=7955 GN=pgam1b PE=1 SV=1	8	4	137.31	0.79	0.921	298.2	217.3	277.4	267.4	382.5	421	378	403.3	362.8	327.9	304.1	410.9	564.5	344.8	459.6	395.3
A0A0R4IXA9	cap2	Adenylyl cyclase-associated protein OS=Danio rerio OX=7955 GN=cap2 PE=3 SV=1	9	8	55.44	0.97	0.918	490	405.7	472.9	496.6	369.2	372.8	390.6	354.9	441	487.1	505.7	553.8	431.6	394.5	412.7	395.9
Q6P3J7	ehd2b	EH domain-containing protein 2 OS=Danio rerio OX=7955 GN=ehd2b PE=1 SV=1	11	9	54.21	0.925	0.998	682.4	535.6	550.9	650.2	595	668.3	622	652.1	644	697.1	547.2	649.7	662.2	555.9	773.6	615.5
Q7ZU69	psmd13	26S proteasome non-ATPase regulatory subunit 13 OS=Danio rerio OX=7955 GN=psmd13 PE=1 SV=1	13	13	39.63	0.976	0.998	892.9	849.4	846.8	895.5	831.9	850	850.8	830.6	848	895.4	913.5	888.4	851.8	842.5	843	830.2
A0A8M9P8M3	myom3	Myomesin-3 OS=Danio rerio OX=7955 GN=myom3 PE=4 SV=1	15	15	47.08	0.657	0.777	1506.2	829.7	1054.7	1095.8	847	1329.7	1018.2	1060.7	1600	1674.5	1010.7	1686.2	1711.6	901	1506.1	1187.8
Q7T3G2	ywhah	14-3-3 protein eta OS=Danio rerio OX=7955 GN=ywhah PE=1 SV=1	9	4	96.41	1.08	1.052	669	600.8	649.1	628.4	452.4	470.4	423.4	470.6	547.2	591.5	591.6	615.6	493.4	394.6	455.5	422.5
Q7ZVL9	gdi2	Rab GDP dissociation inhibitor OS=Danio rerio OX=7955 GN=gdi2 PE=1 SV=1	9	7	41.45	1.026	1.104	674.6	608.5	629.6	610.1	614.3	633.6	654.8	634.3	619.2	662	572.9	589.9	577.2	543.4	571	606.2
B8JLJ3	ywhaz	Tyrosine 3-monooxygenase/tryptophan 5-monooxygenase activation protein, zeta polypeptide OS=Danio rerio OX=7955 GN=ywhaz PE=1 SV=1	9	5	70.67	0.936	1.124	369.6	315.7	411.5	329.1	291.7	379	346.7	350	358.8	386.9	328.7	452.7	307.6	291.6	312	410.4
A0A8M9PE33	pabpc4	Polyadenylate-binding protein OS=Danio rerio OX=7955 GN=pabpc4 PE=1 SV=1	12	10	52.05	1.014	1.238	895.1	772.1	780.8	901.5	714.1	737.5	661.6	734.9	840.6	725.9	808.9	920.3	583.2	639.8	561.4	587
A0A8M9PSG7	capn3b	Calpain-3 OS=Danio rerio OX=7955 GN=capn3b PE=3 SV=1	11	11	39.6	0.868	0.872	714	768.5	835.5	960.4	557.1	639.8	779.8	766.9	945	795	964.7	902.5	633.5	879.6	734	923.4
Q64HD0	shbg	Sex hormone-binding globulin OS=Danio rerio OX=7955 GN=shbg PE=1 SV=1	10	10	47.27	1.293	1.48	599.6	669.6	891	510.1	757.9	626.6	873.1	627.3	506.3	614.6	430.7	474.3	693	465.6	424.7	466.4
E7F2X0	clip1a	CAP-GLY domain-containing linker protein 1a OS=Danio rerio OX=7955 GN=clip1a PE=4 SV=2	12	11	43.42	0.965	1.031	457.6	350.7	402.8	430.4	410.4	414.7	362.4	380.6	396.9	469.4	382.6	470.8	437.4	358.5	410	347.1
Q6NYV1	psmd3	26S proteasome non-ATPase regulatory subunit 3 OS=Danio rerio OX=7955 GN=psmd3 PE=1 SV=1	12	12	54.1	1.044	1.057	918.1	879.2	837.3	888.2	927.9	871.7	860	911.7	825.9	839.9	891.7	852.3	844.1	891.1	842.4	798.8
E7F4R5	phka1a	Phosphorylase b kinase regulatory subunit OS=Danio rerio OX=7955 GN=phka1a PE=1 SV=2	11	7	47.22	0.803	0.841	790	718.9	717.3	838.4	666.9	702.2	684	720.4	958.7	911.8	918.8	1010.9	892.6	760.7	1011	749.6
Q5BKV3	dbt	Dihydrolipoamide acetyltransferase component of pyruvate dehydrogenase complex OS=Danio rerio OX=7955 GN=dbt PE=1 SV=1	10	10	43.47	0.747	0.978	939.8	647.9	779.7	766.4	681.2	965.8	740.6	738	1044.6	1024.3	784.4	1112.6	852.6	611	907.3	670.8
Q6PHK7	psmd2	26S proteasome non-ATPase regulatory subunit 2 OS=Danio rerio OX=7955 GN=psmd2 PE=1 SV=1	10	10	38.52	1.021	1.036	683	613.9	635.4	685.4	699.1	632.1	674.5	644.6	594.4	632.8	657.7	674.9	638.1	692	634.9	624.4
A0A8M2B9A6	wu:fb02e09	Myosin light chain alkali, smooth-muscle isoform isoform X3 OS=Danio rerio OX=7955 GN=fb02e09 PE=1 SV=1	6	2	153.15	0.972	0.879	353.9	226.5	313.3	267.1	272.3	300.8	271.9	270	274.7	322.8	249.6	406	312	300	365.5	307.4
F1R665	cavin2b	Caveolae-associated protein 2b OS=Danio rerio OX=7955 GN=cavin2b PE=1 SV=1	9	9	59.79	0.867	1.056	927.5	671.5	743.2	837	729.3	878.7	758.7	807.6	867.6	979.5	719.1	953.2	775.6	675.6	971.9	708.9
A0A8N7UVB2	synpo2la	Synaptopodin 2-like protein isoform X2 OS=Danio rerio OX=7955 GN=synpo2la PE=3 SV=1	11	11	46.96	0.89	0.971	842.6	770.4	915.5	1076.7	740.9	702.7	851.3	815.7	984.4	969.1	1121.9	988.8	837.3	658	852.1	765
F6NMN3	ppp5c	Serine/threonine-protein phosphatase OS=Danio rerio OX=7955 GN=ppp5c PE=1 SV=1	9	9	37.39	0.958	1.014	572.6	535.5	550.8	572.6	406.3	482.4	469.9	501.3	576.4	596	553.6	638.5	486.1	396.7	453.5	542.5
Q9IAD3	nme2b.1	Nucleoside diphosphate kinase OS=Danio rerio OX=7955 GN=nme2b.1 PE=1 SV=1	7	3	228.55	1.032	1.106	405.1	453.6	501.4	417.5	274.8	293	303.7	285.8	462.1	429	414.1	383.7	321.6	241.1	228.5	284.1
A0A8M2B7Y0	cast	Calpastatin OS=Danio rerio OX=7955 GN=cast PE=1 SV=1	14	14	54.33	0.813	0.948	969	762.3	854.4	878.2	895.2	897.7	826.5	812.2	1035.4	1095.2	983	1121.6	918.1	926	896.2	866.3
Q66I80	fabp4a	Fatty acid binding protein 11a OS=Danio rerio OX=7955 GN=fabp4a PE=1 SV=1	9	9	110.91	0.927	0.945	2148.5	1441.7	2112.3	2227.1	1400.5	1832.5	1602.9	1597.9	2636	2572.6	1747.1	2053.3	1817.1	1577.7	2116.8	1488.5
B0S553	nefmb	Neurofilament medium polypeptide OS=Danio rerio OX=7955 GN=nefmb PE=1 SV=1	12	9	65.35	1.245	1.352	207.8	228.5	230.3	241.6	351	350.3	410.4	337.5	196.6	166.1	224.1	172.5	247.4	236.3	271.8	324.9
O42364	apoeb	Apolipoprotein Eb OS=Danio rerio OX=7955 GN=apoeb PE=2 SV=1	9	9	58.94	1.065	1.183	567.1	604.2	741.4	468.6	741.1	586	797.2	536.3	539.7	614	513.8	560.1	800.6	619.9	446	500.7
Q5U3K0	chchd6b	MICOS complex subunit MIC25 OS=Danio rerio OX=7955 GN=chchd6b PE=1 SV=1	10	10	65.38	0.846	1.065	1192.6	718.9	910.2	974.2	777.3	1000.4	676	692.7	1182.5	912.8	1048.1	1360.5	782.7	606.8	944.2	605.7
A0A8M6Z4F5	sb:cb604	Breast carcinoma-amplified sequence 1 isoform X5 OS=Danio rerio OX=7955 GN=cb604 PE=1 SV=1	9	9	53.84	0.988	1.052	623	482.5	564.9	558.5	643.9	634.4	824.1	717	594.3	562.5	574.5	511.4	654.8	637.8	649.6	642.8
F1QK93	psmd1	26S proteasome non-ATPase regulatory subunit 1 OS=Danio rerio OX=7955 GN=psmd1 PE=1 SV=2	12	12	50.93	1.009	1.028	638.7	648.7	656.3	685.5	677.9	650.7	624.5	659.8	647.1	628.8	698.5	646	601.2	640.4	634.2	674.6
F1R9C6	phb2b	Prohibitin OS=Danio rerio OX=7955 GN=phb2b PE=1 SV=2	11	2	50.53	1.325	1.055	175.3	151.6	154.1	180.9	126.8	140.4	153.8	144	122.2	126	116.6	162.3	144.3	109	148.2	125.9
B0S6K5	tnn	Tenascin N OS=Danio rerio OX=7955 GN=tnn PE=1 SV=1	10	2	36.3	1.15	1.26	577.3	508.7	535.9	498.3	635.7	665.4	632.4	571	423.8	433.3	475.5	488.8	526.8	308.2	589.3	480.7
Q8AY63	ckbb	creatine kinase OS=Danio rerio OX=7955 GN=ckbb PE=1 SV=1	10	2	200.97	0.984	1.156	47.7	33.1	41.3	50.4	46.8	60	56.8	50	45.6	54.6	42.5	44.7	48.5	43.8	48.7	37.6
Q803G5	samm50a	Sorting and assembly machinery component 50 homolog A OS=Danio rerio OX=7955 GN=samm50a PE=2 SV=1	8	7	50.4	0.871	0.884	482.7	387.6	411.3	445.1	369.1	496.7	406.5	403	484.3	490.9	491.1	622.2	475.7	358.6	547	440.4
Q7ZU96	cct8	T-complex protein 1 subunit theta OS=Danio rerio OX=7955 GN=cct8 PE=1 SV=1	12	12	51.88	0.933	1.126	632.9	544.8	598.3	570.1	481.5	535.7	494.4	536	549.2	630.9	621.5	630.7	493	445.2	447.4	467
A0A8M9QBD0	myot	Myotilin isoform X2 OS=Danio rerio OX=7955 GN=myot PE=4 SV=1	8	8	41.73	0.954	0.979	261.8	235	238.2	257.7	212.4	208.4	198.6	187.7	215.6	279.6	265.8	254	210.4	186.6	208.1	207.5
Q1LXJ1	krt17	Keratin 17 OS=Danio rerio OX=7955 GN=krt17 PE=1 SV=1	10	2	52.62	1.354	1.205	87.7	142.6	126.2	77.7	75.1	127.6	87.4	179.9	73.7	81.9	66.3	138.5	80.1	95.9	76.5	159.9
A0A8N7T6S1	LOC569025	Alpha-2-macroglobulin-like protein 1 isoform X1 OS=Danio rerio OX=7955 GN=LOC569025 PE=1 SV=1	13	10	40.42	1.236	1.598	374.8	470.6	547.5	361.2	546.6	455.3	595	431.6	323.2	415.2	297.5	357.1	468	311.9	300.1	312.3
Q6DC72	hibadha	3-hydroxyisobutyrate dehydrogenase OS=Danio rerio OX=7955 GN=hibadha PE=1 SV=1	6	3	39.12	0.738	0.931	108.7	90.3	90.5	99.4	87.8	132	95.7	106.6	127	133.6	119.5	130.1	125.6	93.7	136.1	81.2
A0A8M9PFI2	ces2a	Carboxylic ester hydrolase OS=Danio rerio OX=7955 GN=ces2a PE=1 SV=1	8	3	52.38	1.654	2.259	832.7	803.4	1016	801.9	1203.5	763.6	1642.8	1028.7	501.2	493.3	424.9	495.7	471.9	514.3	301	532.4
Q502Q7	prph	Peripherin OS=Danio rerio OX=7955 GN=prph PE=2 SV=1	11	8	59.22	0.78	1.177	462.3	261.3	324.9	328.3	350.9	458.4	656.4	532.3	401.2	447	387.5	437.3	428.2	411.7	578.4	371.8
Q7ZW95	rpl4	Ribosomal protein L4 OS=Danio rerio OX=7955 GN=rpl4 PE=1 SV=1	10	10	34.64	0.875	0.965	687.9	684.7	779.3	807.7	511.6	609	609.3	619.8	772.6	835.1	838.2	878.9	668.7	668.2	574.2	596.7
A0A8N7UZX0	iars1	isoleucine--tRNA ligase OS=Danio rerio OX=7955 GN=iars1 PE=1 SV=1	11	11	37.06	1.189	1.151	382.1	311.4	395.2	378.3	347.1	306.9	320.7	319.2	320.8	301.6	323.1	318.5	273.5	253.1	282.5	309.2
I3ISA6	eppk1	Epiplakin 1 OS=Danio rerio OX=7955 GN=eppk1 PE=1 SV=1	11	11	41.08	0.86	0.823	324.2	238.2	308.3	323	236.5	281.5	243	299.2	311.4	468.2	356.7	377.6	318.6	234.3	334.9	316.8
A7MC82	me1	Malic enzyme OS=Danio rerio OX=7955 GN=me1 PE=1 SV=1	10	6	41.94	1.663	1.639	558.1	546.3	531	543.5	721.8	666.7	642.5	752.9	281.7	355.3	302	381.8	381.8	389.3	460.2	522.9
Q9PVK4	ldhba	L-lactate dehydrogenase B-A chain OS=Danio rerio OX=7955 GN=ldhba PE=2 SV=4	9	8	65.83	0.759	1.016	918.6	556.7	666.4	704.4	624.9	804.1	627.3	715.4	970.9	996.5	632	839	687.4	571.2	636.9	681.9
Q567A1	gpd1a	Glycerol-3-phosphate dehydrogenase [NAD(+)] OS=Danio rerio OX=7955 GN=gpd1a PE=1 SV=1	10	8	47.97	0.731	0.775	909.8	884.8	820.1	825.9	1219.1	1580	1340	1408.7	1114	1226.4	916	1305.6	1798.6	1748	1822.5	1650.8
Q1LVL2	aars1	Alanine--tRNA ligase OS=Danio rerio OX=7955 GN=aars1 PE=1 SV=1	12	12	50.02	0.955	1.077	673.5	689.9	783.6	682.2	438.6	483.6	518.4	489.7	646.4	706.7	730.8	760.7	542.1	380.9	393	519.3
Q6PE26	calr3a	Calreticulin OS=Danio rerio OX=7955 GN=calr3a PE=1 SV=1	12	8	43.09	0.855	0.787	967.9	791.6	827.5	859.7	647.5	691.8	710.5	639.6	986.7	931.2	987.3	1008.8	856.4	843.9	871.3	804.5
Q7ZU67	eif4a1b	Eukaryotic initiation factor 4A-I OS=Danio rerio OX=7955 GN=eif4a1b PE=1 SV=1	9	2	40.53	1.039	1.063	745.5	628.2	669.2	725.5	540.5	614.4	570.1	584.1	649.1	651.6	690.8	697.6	564.6	502	521.9	580.5
Q503V2	apoea	Apolipoprotein E precursor OS=Danio rerio OX=7955 GN=apoea PE=2 SV=1	9	9	40.42	1.028	1.506	1033.1	760.2	725.2	849.4	1207.7	1119.6	1163.2	1136.8	765.1	798	865.8	617	704.3	1073.4	760.7	766.5
Q566S4	ndufs3	NADH dehydrogenase [ubiquinone] iron-sulfur protein 3, mitochondrial OS=Danio rerio OX=7955 GN=ndufs3 PE=1 SV=1	7	7	55.77	0.76	0.844	868.1	550.7	628.7	725.1	525.8	702.1	641.7	601	906.6	870.1	680.9	1131	804.6	510.8	997.7	673.1
Q6PC49	ndufa13	NADH dehydrogenase [ubiquinone] 1 alpha subcomplex subunit 13 OS=Danio rerio OX=7955 GN=ndufa13 PE=1 SV=1	7	7	76.85	0.716	0.881	1315.4	904.2	1007.6	1110.7	797.3	1092.8	991.6	928.6	1507.1	1446.8	1003.3	1593.7	1170.3	823.7	1392.6	1013.9
Q5PR98	ndrg2	Protein NDRG2 OS=Danio rerio OX=7955 GN=ndrg2 PE=2 SV=1	8	8	47.01	0.871	0.872	456.4	465.9	427.1	484.4	421.3	467.4	442.5	421.7	533.5	530.4	448.5	527.9	509.6	398.4	482.1	527
A0A8M3ASP9	macf1a	Microtubule-actin cross-linking factor 1 isoform X25 OS=Danio rerio OX=7955 GN=macf1a PE=1 SV=1	12	12	30.3	0.97	1.066	91.4	81.5	95	94.5	94.1	83	88.7	91.8	91.3	101.4	86.5	100.5	87.5	81.6	81.8	90.2
A0A8M9P2G6	LOC108179272	Si:dkeyp-68b7.10 OS=Danio rerio OX=7955 GN=LOC108179272 PE=4 SV=1	9	9	36.05	0.679	0.841	1218.3	663.1	843.2	818.9	750.9	1363.8	1051.2	1056.9	1118.4	1338.4	730.5	1461.3	1560.1	793.8	1480.2	1060
B8A565	c9	Complement component C9 OS=Danio rerio OX=7955 GN=c9 PE=1 SV=1	9	9	57.87	1.236	1.761	618.9	729	713.7	568	1080.8	798.5	1103.8	840.6	488	644.4	503.2	574.5	713.1	476	534.3	548.1
Q6PBW7	rps19	Small ribosomal subunit protein eS19 OS=Danio rerio OX=7955 GN=rps19 PE=1 SV=1	9	9	48.63	0.921	1.027	1063.1	752.8	971.4	1006.6	786.5	858.4	740.1	778.7	1047.6	1141.9	995.5	1100.3	775.8	750.9	773.6	731.7
A0A8M1P1C1	eci1	Enoyl-CoA delta isomerase 1, mitochondrial OS=Danio rerio OX=7955 GN=eci1 PE=1 SV=1	9	9	60.03	0.886	0.962	738.3	549.9	642.5	633.9	638.8	747.7	601.6	674.2	754.7	686.8	589.8	842.6	734.9	536.9	773.5	633.9
Q7SY46	atp6v1aa	H(+)-transporting two-sector ATPase OS=Danio rerio OX=7955 GN=atp6v1aa PE=1 SV=1	10	10	43.56	0.91	1.025	296.7	289	313.3	301.4	316.2	343.2	322.8	327.4	327.3	353.8	293.4	330.2	343.5	261	313	321
A0AUR8	dars1	Aspartate--tRNA ligase, cytoplasmic OS=Danio rerio OX=7955 GN=dars1 PE=1 SV=1	11	11	36.66	0.998	1.11	574.1	373.5	570.6	471.8	480.5	487.2	472.9	524	510.1	530	467.3	585.6	485.1	450.7	421.8	389.5
A0A8M3ARA5	ank3a	Ankyrin-3 isoform X6 OS=Danio rerio OX=7955 GN=ank3a PE=1 SV=1	10	4	49	0.947	1.146	340.4	264	271.9	308.6	300.7	355.1	304.4	322.7	279.6	334.3	266.6	339.1	314.7	209.3	321.8	237.6
A0A8M2BH51	nid2a	Nidogen-2 isoform X2 OS=Danio rerio OX=7955 GN=nid2a PE=1 SV=1	11	11	45.68	1.176	1.197	560.5	593.4	516.5	544.6	723.8	698.8	695.2	739.5	471	468.5	560	446.5	615.6	588.9	577.3	599.6
F1Q9S3	fi16e01	Zgc:66479 OS=Danio rerio OX=7955 GN=fi16e01 PE=1 SV=1	9	9	43.58	1.013	1.163	472.4	397.3	410.5	451.4	349.6	334.2	329.6	339.6	442.5	410	434.2	415.6	271.7	258.9	308.9	335.1
Q7ZVL3	dlst	Dihydrolipoyllysine-residue succinyltransferase component of 2-oxoglutarate dehydrogenase complex, mitochondrial OS=Danio rerio OX=7955 GN=dlst PE=1 SV=1	11	11	74.9	0.675	0.883	1307.2	823.2	990.4	1087.6	941.8	1252.4	1087.8	1114.4	1679.4	1611.3	1177.1	1468.8	1343.6	1015	1383.6	1155.9
Q7SXU3	aldh2.1	Aldehyde dehydrogenase, mitochondrial OS=Danio rerio OX=7955 GN=aldh2.1 PE=1 SV=1	8	3	51.24	0.873	0.872	581.9	535.7	510.9	514.5	559.7	602.2	555.8	548.3	637.5	588	477.3	614.6	763.6	542.7	687.5	595.7
B8JLR1	pdcd6ip	Programmed cell death 6-interacting protein OS=Danio rerio OX=7955 GN=pdcd6ip PE=1 SV=1	12	12	45.52	0.923	1.125	884.2	1021.3	887.6	774.6	876.8	861.4	1116.1	1206	984.9	1023.4	934.9	852	923.9	837.6	750.4	1295.1
Q6PFQ2	eif3c	Eukaryotic translation initiation factor 3 subunit C OS=Danio rerio OX=7955 GN=eif3c PE=1 SV=1	12	12	42.51	0.974	1.128	578.1	527.4	610.5	584.6	528.4	551.8	510.1	659.5	575.7	569.8	619.2	647.1	487.7	468.1	470.3	515
Q8QFU2	gpia	Glucose-6-phosphate isomerase OS=Danio rerio OX=7955 GN=gpia PE=1 SV=1	8	4	47.78	0.853	1.027	291.4	224.8	238.9	242.8	268.9	314	314.3	288.2	291.2	273.9	215	324.8	304.7	257.2	325.3	281.3
F1QP23	eprs1	Bifunctional glutamate/proline--tRNA ligase OS=Danio rerio OX=7955 GN=eprs1 PE=1 SV=1	11	11	36.39	1.186	1.207	1022	745.8	1088.8	898.4	730.8	789.5	803.8	924.6	738.3	817.4	813.5	802.8	680.1	585	670.8	649.1
A9JRG9	afg3l2	AFG3-like AAA ATPase 2 OS=Danio rerio OX=7955 GN=afg3l2 PE=1 SV=1	11	9	37.5	0.842	0.925	935.2	784.6	849.5	867.5	732.3	944.9	813.7	818	1007.4	1030.8	866.7	1166	979.5	739.1	1039.5	793.6
F6P7Z9	cpt1b	Carnitine O-palmitoyltransferase 1, muscle isoform OS=Danio rerio OX=7955 GN=cpt1b PE=3 SV=2	10	10	36.61	0.942	0.919	585.1	524.2	514.7	526.2	538.1	637.3	558.6	556.9	547.8	567.2	472.2	636.7	617.4	489.8	685.2	596.3
A0A8M2BHX2	ncl	Nucleolin OS=Danio rerio OX=7955 GN=ncl PE=1 SV=1	10	10	37.85	1.093	1.027	907.5	864.9	873.6	794.5	743.1	801.8	821.7	816.4	791.1	834.1	718.4	800	844	798.3	695.7	778.1
Q5RIN3	txlnba	Beta-taxilin isoform X2 OS=Danio rerio OX=7955 GN=txlnba PE=1 SV=2	11	11	30.02	1.016	1.102	648.8	624.7	694.3	691.6	620.9	579	574.2	583.6	702.5	625.9	694.6	579.1	498.8	531.5	614.6	523.4
A5PMV7	ppp2r1ba	Protein phosphatase 2, regulatory subunit A, beta a OS=Danio rerio OX=7955 GN=ppp2r1ba PE=1 SV=1	9	3	56.07	1.015	1.044	837.4	713.5	746.4	805.3	713.3	750.6	676.8	730.8	732.4	774.6	752.9	790.4	717	621	667.1	716.6
Q6DG67	aclya	ATP-citrate synthase OS=Danio rerio OX=7955 GN=aclya PE=1 SV=1	11	9	37.46	0.896	1.047	417.1	394.8	392.5	398.3	376.2	487.4	430.3	439.5	431.3	457.1	306.3	454.2	424.8	338.3	406.1	532.2
A5PMS9	ap1b1	AP complex subunit beta OS=Danio rerio OX=7955 GN=ap1b1 PE=1 SV=1	9	6	30.29	1.006	1.064	416.4	375.7	401.9	418.9	379.1	390.8	400.1	398.4	395	397.9	417.2	415.7	391	354.7	362.6	379.4
Q6IQM2	cyc	Cytochrome c OS=Danio rerio OX=7955 GN=cyc PE=3 SV=3	7	6	47.08	0.573	0.783	950.5	671	662.2	893.2	902.4	1004.3	834.3	897.9	1426	1294.5	991.1	1409.1	1102.7	1045.8	1484.3	1199.2
E9QFY4	synpo2b	Synaptopodin 2b OS=Danio rerio OX=7955 GN=synpo2b PE=3 SV=1	11	11	37.96	1.058	1.01	818	788.8	727	822.2	694.4	656.3	672.7	662.9	762.9	755	825.3	736.7	662.9	659.4	660.1	687.4
A0A8M6YVR9	gars1	Glycine--tRNA ligase OS=Danio rerio OX=7955 GN=gars1 PE=1 SV=1	13	13	42.07	1.073	1.079	790.2	866.2	890.5	930	707.8	703	705.8	683.6	809.5	828.2	845.7	737.9	684	623.1	603.5	753.1
Q6PBM0	ndufa10	NADH dehydrogenase [ubiquinone] 1 alpha subcomplex subunit 10, mitochondrial OS=Danio rerio OX=7955 GN=ndufa10 PE=1 SV=1	9	9	60.81	0.773	0.806	1518.7	816.6	1028	1135.8	856.7	1113.1	961.9	901.4	1378	1418.9	1116	1893	1293.4	849.1	1626.7	1031
Q8JHI7	cct3	T-complex protein 1 subunit gamma OS=Danio rerio OX=7955 GN=cct3 PE=1 SV=1	8	8	36.65	0.927	1.083	847.8	697.7	740.7	734.6	601	707.6	611.9	662.8	762.3	881.9	783.9	807.3	623.2	534.9	560.2	617
Q7ZWD1	psmc1a	Proteasome (Prosome, macropain) 26S subunit, ATPase, 1a OS=Danio rerio OX=7955 GN=psmc1a PE=1 SV=1	10	9	34.82	0.985	0.995	648.3	646.7	666.5	653.2	650.2	668.2	632.4	638.8	615.5	640.1	681.3	717.4	636.1	690.1	660.2	615.2
F8W4K0	sgca	Alpha-sarcoglycan OS=Danio rerio OX=7955 GN=sgca PE=1 SV=1	7	7	49.28	0.965	1.078	638.3	619.8	616.4	593.6	684.8	660.2	619.1	694.3	598.3	730.5	650.2	631.5	612.5	576.4	720.2	634.8
Q6IQQ7	lum	Lumican OS=Danio rerio OX=7955 GN=lum PE=1 SV=1	9	9	50.45	1.023	1.033	989.7	997.8	1073	950	1115.4	1168.1	1235.7	1135.3	916.2	1030.4	873.4	1043.5	1155.3	1037.9	1076.3	1361.1
Q6DBR6	stac3	SH3 and cysteine-rich domain-containing protein 3 OS=Danio rerio OX=7955 GN=stac3 PE=1 SV=1	9	9	53.88	1.157	1.106	1033.6	1237.1	1096	1137.4	1110.5	1069.9	1073.9	1150.5	993	937.5	1181.1	908.7	918.5	1057.9	945.4	1031.9
Q7T3B1	psmc2	26S proteasome regulatory subunit 7 OS=Danio rerio OX=7955 GN=psmc2 PE=1 SV=1	9	9	40.75	0.995	1.009	528.4	572.1	557.9	578.8	603.8	578.3	567.9	565	560.4	563.9	592.1	571.5	567.5	593.1	568.3	537.7
A0A8M9Q7U4	tnnc2.1	Troponin C, skeletal muscle OS=Danio rerio OX=7955 GN=tnnc2.1 PE=3 SV=1	6	3	182.75	0.753	0.88	190.4	116.2	117.6	165.9	124.1	212.7	122.5	17.3	293.1	157.9	105.1	218.1	92.4	143.3	163.6	136.8
Q6PBX8	ndufv2	NADH dehydrogenase [ubiquinone] flavoprotein 2, mitochondrial OS=Danio rerio OX=7955 GN=ndufv2 PE=1 SV=1	6	6	51.36	0.75	0.81	840.6	417.8	612.3	550.4	580.3	569.7	605.3	515.9	811.2	737.8	652.6	1138.3	768.7	500.4	954	655.4
A0A0R4IC11	kars1	Lysine--tRNA ligase OS=Danio rerio OX=7955 GN=kars1 PE=1 SV=1	10	10	41.86	1.182	1.122	423.6	291.1	472.1	441.9	289.4	296.9	288.1	330.9	362.3	369.8	337.4	391	268.8	260.7	262.1	258.5
E9QB37	gstk4	Glutathione S-transferase kappa OS=Danio rerio OX=7955 GN=gstk4 PE=1 SV=1	8	8	81.97	0.879	0.776	1221.1	1387.6	1349.8	1265.3	1090.5	1353.6	1224.3	1204.4	1423.9	1373.1	1605.1	1551.3	1498.8	1888.3	1635.1	1401.5
Q5MJ86	gapdh-2	Glyceraldehyde-3-phosphate dehydrogenase 2 OS=Danio rerio OX=7955 GN=gapdh-2 PE=2 SV=1	9	7	60.79	0.85	1.038	547.2	350.2	488.1	423.9	629.3	654.9	665.4	620.1	509	563.1	480.8	583.6	677.3	616.5	619.9	581.1
Q6NXB9	pdia7	Protein disulfide-isomerase OS=Danio rerio OX=7955 GN=pdia7 PE=1 SV=1	10	10	45.69	0.906	0.888	826.7	832.2	878.7	783.3	821.9	876.4	801.4	799.1	991.6	867.3	966	831.7	948.4	906.8	920.5	893.8
A5D6S3	mmut	Methylmalonyl-CoA mutase, mitochondrial OS=Danio rerio OX=7955 GN=mmut PE=1 SV=1	10	10	35.79	0.778	0.746	660.8	451.1	547	579.1	559.3	708.1	567.3	591.5	681.4	818.8	634.3	767.2	943.5	537.4	813.2	741
E7FC32	tubb1	Tubulin beta chain OS=Danio rerio OX=7955 GN=tubb1 PE=1 SV=1	7	2	34.74	1.106	1.217	31.9	39.7	38.8	46.1	37.3	38.8	43.9	29.7	37.7	41.5	29.3	33.3	44	24.1	31.7	30.8
Q6AZA2	ndufv1	NADH dehydrogenase [ubiquinone] flavoprotein 1, mitochondrial OS=Danio rerio OX=7955 GN=ndufv1 PE=1 SV=1	10	10	51.85	0.741	0.798	753.9	459.5	571.2	609.1	415.3	609	516.6	452	835.2	758.9	527.9	935.7	664.1	441.4	864.6	551.8
A0A8M9Q1F0	ank2b	Ankyrin-2 isoform X5 OS=Danio rerio OX=7955 GN=ank2b PE=4 SV=1	12	8	43.23	0.983	1.105	468.5	494.4	458.2	488.4	460.3	499.2	493.1	461.7	414.1	485.4	487.9	528.3	426.7	401.6	493.2	436.9
Q6PBY6	tomm70a	Mitochondrial import receptor subunit TOM70 OS=Danio rerio OX=7955 GN=tomm70a PE=1 SV=1	10	10	31.58	0.818	0.888	740.2	483.7	544.2	631	494.1	635.6	535.5	549.8	693.2	740.5	605.7	801.6	655.2	455.2	623.4	599.1
F1R166	eif4a2	Eukaryotic initiation factor 4A-II OS=Danio rerio OX=7955 GN=eif4a2 PE=1 SV=1	8	2	40.03	1.003	1	54.4	54	61.3	65.7	50.1	55.7	59.1	62.4	54.1	58	57.2	61.5	53.5	67.5	61.6	46.7
A0A8M9PB08	svilb	LOW QUALITY PROTEIN: supervillin OS=Danio rerio OX=7955 GN=svilb PE=3 SV=1	12	10	31.05	1.027	0.939	404	393.4	374	409	324.8	316.4	321.8	306.8	344.9	391.8	432.6	384.6	344.4	312.6	335.6	411.1
Q6VN46	mb	Myoglobin OS=Danio rerio OX=7955 GN=mb PE=2 SV=3	8	8	81.77	0.716	0.687	3572.8	1009.3	2714.1	1677.4	5672	2887.7	1459.8	1859.9	3361.3	2644.2	1663.8	5281.9	4197.8	2599.9	5947.5	2709.3
Q4VBV1	uqcrb	Cytochrome b-c1 complex subunit 7 OS=Danio rerio OX=7955 GN=uqcrb PE=1 SV=1	8	8	49.11	0.739	0.933	1123.3	790.6	866.6	980.9	923.6	1134.6	997.1	972.3	1239	1256.6	928	1360.3	1167.3	845.3	1417.2	953.5
Q6P5K3	rplp0	60S acidic ribosomal protein P0 OS=Danio rerio OX=7955 GN=rplp0 PE=1 SV=1	8	8	44.21	0.986	0.996	679.1	509.3	603.7	664.1	476.4	512.8	463.9	473	598.9	641.1	643.6	673.4	507.3	444.6	459.9	494.1
Q6Q417	rpl7	Large ribosomal subunit protein uL30 OS=Danio rerio OX=7955 GN=rpl7 PE=1 SV=1	8	8	38.48	1.01	0.873	437.6	339.2	431.8	514	260.2	295.6	323.5	330.9	424.4	421.7	503.5	436.8	332.3	396.8	328.8	377.6
Q7ZW72	mapk1	Mitogen-activated protein kinase OS=Danio rerio OX=7955 GN=mapk1 PE=1 SV=1	9	6	47.97	1.143	1.07	343.9	348.6	352.4	370.9	347.8	329.8	326.2	342.4	285.7	300.6	346	313.1	315.8	312.2	305.7	323.6
Q6PCR7	eif3a	Eukaryotic translation initiation factor 3 subunit A OS=Danio rerio OX=7955 GN=eif3a PE=2 SV=1	14	14	28.82	0.995	1.064	718.2	565.4	692.5	664.6	504.3	607.2	574.7	585.5	659.3	705.5	657.3	755.2	543.7	508.3	547.1	553.9
Q04695	KRT17	SWISS-PROT:Q04695 Tax_Id=9606 Gene_Symbol=KRT17 Keratin, type I cytoskeletal 17	10	2	47.9
A0A8M9QDU6	flnbl	Filamin-B isoform X2 OS=Danio rerio OX=7955 GN=flnb PE=3 SV=1	9	5	35.21	0.925	1.035	144.3	123.5	119.9	146.4	112.7	131.5	122	136.3	146.8	141.9	106.7	159.3	136.2	110.2	120.9	123.8
A0A140LG01	myg1	Myg1 exonuclease OS=Danio rerio OX=7955 GN=myg1 PE=1 SV=1	8	8	34.25	0.984	0.936	252.5	234.5	240.3	245.6	260.4	254.4	242.7	267.4	252.7	299.3	241.1	236.1	286	272.4	238.8	277.9
Q7ZUR4	capza1a	F-actin-capping protein subunit alpha OS=Danio rerio OX=7955 GN=capza1a PE=1 SV=1	8	5	64.73	1.114	1.039	305.4	345.8	268.2	307.1	316.7	277	336.2	341.3	277.8	272.1	341.3	242.9	259.8	318.6	309.4	343.3
Q66HX7	fth1b	Ferritin OS=Danio rerio OX=7955 GN=fth1b PE=1 SV=1	6	6	52.11	1.277	1.131	482.8	639.3	520	511.9	776.4	821.9	730.7	800.7	358	456.3	459.6	330.6	610.8	832.5	657.2	739.6
Q6NWC1	vdac1	Voltage-dependent anion-selective channel protein 1 OS=Danio rerio OX=7955 GN=vdac1 PE=1 SV=1	9	8	36.82	1.036	1.02	738.8	534.9	528.4	575.4	482.3	636.8	492.4	512.9	713.1	437.3	354.6	655.2	539.2	421.5	675	450.3
A0A8M9QDR0	pdlim5a	PDZ and LIM domain protein 5 isoform X7 OS=Danio rerio OX=7955 GN=pdlim5a PE=1 SV=1	9	2	57.64	1.333	1.04	863.5	828	802.8	865.3	996.7	777.7	732.4	750.1	546.3	628.1	782.8	641	751	718.5	718.5	795.2
A8E4Z6	zgc:123103	Zgc:123103 OS=Danio rerio OX=7955 GN=zgc:123103 PE=2 SV=1	9	5	63.85	1.234	1.867	1055.3	1301.8	1182.1	1027.3	1616.7	1097.9	1892	1452.1	934.4	1552.7	876.5	843.8	1045.9	604.9	760.2	885.5
A6NA21	cavin1b	Caveolae-associated protein 1b OS=Danio rerio OX=7955 GN=cavin1b PE=1 SV=1	10	9	52.77	0.859	0.902	746.6	544	618.7	672.4	566.8	714.1	622	652.5	707.5	796.7	592.1	822.4	725.8	585.8	870.1	687
A4QNV2	jph2	Junctophilin OS=Danio rerio OX=7955 GN=jph2 PE=2 SV=1	10	9	29.3	1.091	1.027	861.4	939.4	788.6	864.1	862.6	803.1	865.9	878.5	745.5	791.6	938.5	790.3	801	856.7	826.7	922.7
E7FE90	fetub	Fetuin B OS=Danio rerio OX=7955 GN=fetub PE=1 SV=1	8	8	63.31	1.043	1.578	1151.5	1007.3	1412.4	881	1250.6	901.9	1394.9	999.2	951.4	1317	725.9	1120.8	1340.7	548.2	750.8	668.3
Q5BJB9	prdx3	Thioredoxin-dependent peroxide reductase, mitochondrial OS=Danio rerio OX=7955 GN=prdx3 PE=1 SV=1	7	7	51.81	0.643	0.858	544.7	382.9	434.6	460.8	408.3	517.9	415.8	423	695.6	697.3	626.8	935.3	530.3	451	739.4	444.2
Q9DDU5	gstp1.2	Glutathione S-transferase OS=Danio rerio OX=7955 GN=gstp1.2 PE=1 SV=1	7	7	47.64	0.81	0.792	729.8	781.8	882.3	852.6	782.2	727	921	894.6	1300.6	930.1	1067.7	951.4	922.1	1540.3	1045.8	1066.3
B0R0B3	pgm5	Phosphoglucomutase 5 OS=Danio rerio OX=7955 GN=pgm5 PE=1 SV=1	9	9	38.79	0.89	0.968	461.1	338.6	393.9	375.1	427.4	455.9	400.2	467.5	411	461.2	389	453.6	459.3	392.6	531.1	453.2
E9QI36	hars	Histidine--tRNA ligase OS=Danio rerio OX=7955 GN=hars PE=3 SV=2	9	9	42.35	0.725	0.656	468.2	462.7	695	540.5	431.6	547.4	419.8	437.5	679.6	695.5	755.2	692.9	698.6	628.8	623.6	774
B8A6G0	capn1a	Calpain 1, (mu/I) large subunit a OS=Danio rerio OX=7955 GN=capn1a PE=1 SV=1	8	6	46.39	1.131	1.118	637.8	558.9	595	662	644.1	551.7	679.5	672.8	543.7	546.1	559.8	533.4	604	578	574.1	599.8
Q7ZVW2	fkbp4	peptidylprolyl isomerase OS=Danio rerio OX=7955 GN=fkbp4 PE=1 SV=1	8	8	40.31	0.957	1.013	355.6	354.5	367.2	351.9	335.6	314.1	373	357	401.4	364.8	377.3	343	326.5	357.7	307.6	403.3
A8DRM1	faah	Fatty acid amide hydrolase OS=Danio rerio OX=7955 GN=faah PE=1 SV=1	8	8	45.13	0.957	0.747	686.8	845.8	734.7	923.6	480.3	562.2	624	509.4	818	713.3	1018.3	829.8	709.9	767	723.3	681.4
A0A8M9PCV7	dmgdh	Dimethylglycine dehydrogenase, mitochondrial OS=Danio rerio OX=7955 GN=dmgdh PE=1 SV=1	10	10	31.44	1	0.997	503.9	604.7	506.2	556.5	593.3	639.5	520.8	517	537.3	497.3	524.8	553.4	707.8	584.2	531.8	393.6
A4VAK4	hspb1	Heat shock protein beta-1 OS=Danio rerio OX=7955 GN=hspb1 PE=1 SV=1	9	9	55.96	0.635	0.615	1166.6	788.5	1055.6	1023.5	888.7	803	662.4	923.2	1283.5	2005.4	1380.1	1938.8	968.6	2991.8	953.7	1945.3
Q502G8	tnni4b.3	Zgc:112242 OS=Danio rerio OX=7955 GN=tnni4b.3 PE=2 SV=1	8	4	66.48	1.119	1.476	648.5	433.1	448.7	476.3	430.2	694.2	571	614.5	532.6	680.1	217.6	320.5	373	298.6	550	431.8
Q66I24	ass1	Argininosuccinate synthase OS=Danio rerio OX=7955 GN=ass1 PE=2 SV=1	8	8	34.13	1.002	1.416	776.9	637.7	524.5	570.7	1174.1	1246	1009.1	1353.9	462.1	717.6	576.6	628.4	572.7	1185.1	712.7	1023.6
Q6TH07	flot1b	Flotillin OS=Danio rerio OX=7955 GN=flot1b PE=1 SV=1	7	7	48.14	0.9	1.109	577.6	521.2	528	532.2	486.7	621.8	513.9	573.6	489.8	664.4	522.5	664.2	528.5	453.5	542.7	453.8
Q6TH20	drg2	Developmentally-regulated GTP-binding protein 2 OS=Danio rerio OX=7955 GN=drg2 PE=1 SV=1	9	9	41.91	1.138	1.063	499.3	539.5	533.5	568.2	489.2	469.1	485.4	457.5	474.8	463.3	524.4	468.4	400.4	468.4	430.5	472.1
A0A8M2BG24	tpp2	Tripeptidyl-peptidase 2 OS=Danio rerio OX=7955 GN=tpp2 PE=1 SV=1	10	9	33.9	0.993	0.993	600.2	600.5	612.5	646.4	702.6	664.1	649.3	666.5	621.3	578.4	600.7	638.8	640.2	748.8	678.7	661.3
Q4VBU0	bckdha	2-oxoisovalerate dehydrogenase subunit alpha OS=Danio rerio OX=7955 GN=bckdha PE=1 SV=1	8	8	50.19	0.627	0.719	590.2	451.7	566.8	540.9	443.5	670.7	436.7	449.5	890.1	875.3	723.7	1031	686.3	533.7	758.9	561.7
A0A8M9PUK6	nefla	Neurofilament light polypeptide-like OS=Danio rerio OX=7955 GN=nefla PE=1 SV=1	9	5	55.74	1.124	1.288	519.4	442	464.1	460.4	674.1	704.1	877.4	671.2	366	336.1	466.6	462.1	512.6	509.3	558.5	572.9
F1QUQ0	iars2	isoleucine--tRNA ligase OS=Danio rerio OX=7955 GN=iars2 PE=1 SV=1	10	10	36.98	0.874	0.933	836.5	626	705.7	756.7	682.3	839.5	742.2	759.8	848.8	822.7	751.4	938.1	889.8	661.7	893.7	727.6
Q56A55	abcb8	Mitochondrial potassium channel ATP-binding subunit OS=Danio rerio OX=7955 GN=abcb8 PE=2 SV=2	9	9	29.89	0.751	0.889	395.9	260.3	315.7	296	328.2	407.1	328.6	315	441.3	375.5	316.9	493.6	395	311.9	513.1	345.2
A0A8M9QLI0	hnrnpa1a	Heterogeneous nuclear ribonucleoprotein A1 isoform X2 OS=Danio rerio OX=7955 GN=hnrnpa1a PE=1 SV=1	6	6	32.21	0.964	1.119	181.3	154.4	139.3	130.7	142	155.7	145.5	130.5	148.4	160.1	142.5	156	141.6	116.6	146.8	113.1
A0A8M1N370	gpx1a	Glutathione peroxidase OS=Danio rerio OX=7955 GN=gpx1a PE=1 SV=1	9	8	40.28	0.956	1.271	412.8	549.7	636.1	386.4	769	676.8	971	599.7	525.7	723.9	296.1	472.6	219.7	452.2	778.7	713
Q7T1J9	rps10	Ribosomal protein S10 OS=Danio rerio OX=7955 GN=rps10 PE=1 SV=1	8	8	61.37	0.874	1.076	1043	719.7	955.6	860.3	762.8	793.2	729	753.5	987.7	1082.8	994.2	1088.8	770.4	686.9	722.2	672.1
Q3B7R0	cyc1	Cytochrome c-1 OS=Danio rerio OX=7955 GN=cyc1 PE=1 SV=1	4	4	100.7	0.792	0.877	527.8	366.9	400.3	442.3	395.4	554.8	437.3	434.2	531.6	530.6	409.4	638	553	395.4	620.7	446.5
Q6DGA0	blvrb	Flavin reductase (NADPH) OS=Danio rerio OX=7955 GN=blvrb PE=1 SV=1	8	8	47.68	1.121	1.613	464.4	575.8	750	338.9	645.9	556.2	913.7	478.9	439	687.7	337.7	484.8	897.9	318.1	365.7	377.6
Q7ZUM0	ywhaqa	14-3-3 protein theta OS=Danio rerio OX=7955 GN=ywhaqa PE=1 SV=1	7	2	62.47	0.938	1.029	113.1	85	119	87.8	102.4	99.9	91.4	95.7	101.4	114.2	98.9	111.3	100.3	86.4	91.9	98.3
F6NTA0	txnl1	Thioredoxin-like 1 OS=Danio rerio OX=7955 GN=txnl1 PE=1 SV=1	6	6	38.84	0.898	0.853	226.3	201.1	210.3	236.3	232.1	180.9	202.2	277.1	196.8	224.1	263.6	293.2	272.2	344	237.1	230.8
Q6DHC4	bfb	Complement component bfb OS=Danio rerio OX=7955 GN=bfb PE=1 SV=1	8	6	51.32	1.323	1.712	373.5	452.4	547.5	338.1	472	385.3	511.5	433.4	305.3	445	316.5	187.2	355.6	149.2	237.6	293.8
A9C3T0	prkar2aa	cAMP-dependent protein kinase type II-alpha regulatory subunit OS=Danio rerio OX=7955 GN=prkar2aa PE=1 SV=1	9	9	38.96	0.988	0.993	822.9	856.7	825.7	793.3	786.2	803.1	815.3	804.1	786.4	863.4	807	866	851.9	680.5	839.9	779.3
A0A8M9PHW0	limch1a	LIM and calponin homology domains-containing protein 1 isoform X1 OS=Danio rerio OX=7955 GN=limch1a PE=1 SV=1	9	9	32.42	0.783	0.891	206	151	168.1	190.3	159.2	184.2	172.3	176.3	216.9	246.8	237.8	219.5	200.6	146.7	194.4	197
B2GQJ0	dhdh.2	Trans-1,2-dihydrobenzene-1,2-diol dehydrogenase OS=Danio rerio OX=7955 GN=dhdh.2 PE=2 SV=1	8	6	33.66	1.191	1.068	705.8	680.4	710.3	672.8	823.6	742.1	820.5	1038.2	652.1	519.2	481.4	687.6	765.1	879.4	774.6	714.3
A0A8M6Z5L8	si:ch211-207e19.2	NLR family CARD domain-containing protein 3 OS=Danio rerio OX=7955 GN=si:ch211-207e19.2 PE=4 SV=1	10	3	42.35	1.108	1.169	797.3	841.9	823.1	819.6	833.6	811.4	822.6	872.7	741.1	742	775.3	711.1	684.2	748.5	685.8	731.9
Q7ZWE5	psmd6	26S proteasome non-ATPase regulatory subunit 6 OS=Danio rerio OX=7955 GN=psmd6 PE=1 SV=1	8	8	34.37	1.041	1.026	662.7	638	673.8	669.5	640.2	667	647.3	625.5	619.6	630.1	649.6	675.2	620.4	671.7	634.2	579.5
A0A8M9PLP6	ehbp1l1b	EH domain-binding protein 1-like protein 1 isoform X3 OS=Danio rerio OX=7955 GN=ehbp1l1b PE=4 SV=1	9	2	28.02	0.954	0.966	186.9	170.9	183	206.9	181.4	175.7	171.4	159	214.4	177.7	190.2	197.7	183.3	172	186.6	176
Q6NV33	idh3a	Isocitrate dehydrogenase [NAD] subunit, mitochondrial OS=Danio rerio OX=7955 GN=idh3a PE=1 SV=1	8	8	54.02	0.794	0.947	1116.8	853.7	897.1	993.2	1405.8	1247.2	1044.4	1092	1149.4	1229.3	973.3	1374.1	1267.7	856.8	1386.2	1199.2
Q803M8	ywhaqb	14-3-3 protein theta OS=Danio rerio OX=7955 GN=ywhaqb PE=1 SV=1	8	4	65.18	0.875	1.05	156.4	130.1	166.1	139.7	143.5	172.3	148.8	166.8	195.5	175.6	144.6	162.3	156.2	131.6	144.1	159.8
A0A286YBM7	phka1b	Phosphorylase b kinase regulatory subunit OS=Danio rerio OX=7955 GN=phka1b PE=3 SV=1	9	5	37.44	0.736	0.635	98.6	142.4	165.7	183	114.1	114.7	135.1	98.3	210.2	161	219.6	207.1	198.2	164.1	210.8	145.1
Q7ZYY0	acad8	Acyl-CoA dehydrogenase family, member 8 OS=Danio rerio OX=7955 GN=acad8 PE=1 SV=1	8	8	34.88	0.923	1.004	904.8	786.7	738.6	792.8	681.6	902.9	669	775.4	884.7	827.2	716.2	933.4	756.7	670.2	916.1	693.4
Q6P2T0	tmem38a	Trimeric intracellular cation channel type A OS=Danio rerio OX=7955 GN=tmem38a PE=2 SV=1	4	4	44.79	0.913	0.619	1231.9	1216.4	1098.1	1251.2	819.2	791.2	844.8	872	1352.3	1330.7	1466.7	1244.2	1335.9	1301.8	1523.5	1354.3
E7EZR3	pitpnb	Phosphatidylinositol transfer protein beta isoform OS=Danio rerio OX=7955 GN=pitpnb PE=1 SV=3	8	6	49.39	1.05	1.025	423.5	433.9	442.7	448.7	418	447.1	436.2	442.7	421.7	412.7	446.1	408.9	421.7	435.8	419	471.2
M5BFV8	col22a1	Collagen alpha-1(XXII) chain precursor OS=Danio rerio OX=7955 GN=col22a1 PE=1 SV=1	9	9	28.16	1.113	1.289	309.8	376	301.8	285.8	290.8	342.1	250.4	385.7	253.8	291.2	259.4	354	249.5	216.1	240.2	253.8
A0A8M9Q2T5	LOC100330007	GTPase IMAP family member 8-like OS=Danio rerio OX=7955 GN=LOC100330007 PE=3 SV=1	11	10	33.57	1.002	1.067	488.7	526.7	538.9	564.7	552.5	488.4	512.2	553.4	521.6	503.3	558.8	541.8	358	528.8	476.5	521.6
Q4V8U5	ano10	Anoctamin-10 OS=Danio rerio OX=7955 GN=ano10 PE=2 SV=1	8	8	32.37	0.94	0.964	410.2	420.6	429	463.8	444.3	406.8	435.2	422.1	434.1	451.2	461.2	453.2	419.2	462.5	429.4	460
Q63ZW2	chchd6a	MICOS complex subunit mic25a OS=Danio rerio OX=7955 GN=chchd6a PE=2 SV=1	7	7	34.55	0.937	1.086	547.5	450.2	504.6	546.5	446.9	591.1	614.6	569.2	526.7	596	474	682.7	576.2	398.5	652.9	495.4
Q6PGT6	ddb1	DNA damage-binding protein 1 OS=Danio rerio OX=7955 GN=ddb1 PE=1 SV=1	10	10	33.26	0.943	0.996	504.3	539.4	519.6	542.9	559	515.4	534.7	570.6	551.1	571.6	574.6	528.9	549	548.3	553.9	529.4
O42248	gnb2l1	Small ribosomal subunit protein RACK1 OS=Danio rerio OX=7955 GN=gnb2l1 PE=1 SV=1	8	8	38.73	0.939	0.987	671.3	515.9	555.8	595.6	453.7	514.1	438.5	437.4	614.2	621.2	563.7	611.1	448.4	432.7	466.1	455.5
Q6NZW3	cfl2	Cofilin 2 (Muscle) OS=Danio rerio OX=7955 GN=cfl2 PE=1 SV=1	8	7	48.94	1.21	1.33	1502.2	1463.6	1531.1	1539.9	1282.2	1344	1238.8	1339	1270.2	1384	1227.8	1235.8	944.1	991.2	979.1	1253.1
Q804G7	anxa4	Annexin OS=Danio rerio OX=7955 GN=anxa4 PE=1 SV=1	8	8	22.6	0.996	0.985	411.3	304.7	395.5	321.1	238.1	323.1	269.3	309.9	342.4	380.9	332.3	373.9	295.3	291.2	288.5	314.8
A0A8M6Z0Q4	prodhb	Proline dehydrogenase OS=Danio rerio OX=7955 GN=prodhb PE=1 SV=1	10	8	37.29	0.911	0.889	472.5	398.8	360.9	414.2	548.5	654.5	499.8	544.5	419.5	474.9	359.8	514.8	658.1	441.8	685.8	574.3
Q08C47	fscn1a	Fascin OS=Danio rerio OX=7955 GN=fscn1a PE=1 SV=1	7	7	24.34	0.982	1	241.8	194.9	236.6	221.8	190	193.1	192.6	187	235.2	252.6	208.3	231.2	203.1	172.7	180.3	204.4
F1QZA4	idh3g	Isocitrate dehydrogenase [NAD] subunit, mitochondrial OS=Danio rerio OX=7955 GN=idh3g PE=1 SV=1	7	7	38.42	0.856	1.05	497.5	432.4	375.2	454.1	588.1	530.1	419.3	430.1	503.7	531.5	389.1	561.3	491.1	354.6	558.2	421.1
A0A8M2B749	pcmt	Protein-L-isoaspartate O-methyltransferase OS=Danio rerio OX=7955 GN=pcmt PE=1 SV=1	7	7	34.87	0.984	1.082	497	483.1	536.6	558.7	667.9	525	637.3	581.5	523.7	525.8	559	467.3	537.6	602.1	481.8	588.6
A0A8M2B329	camk2g2	calcium/calmodulin-dependent protein kinase OS=Danio rerio OX=7955 GN=camk2g2 PE=1 SV=1	9	3	35.31	0.885	1.013	203.3	183.3	181.1	200.3	162.7	163.2	177.1	182.8	216	211	216.9	253.3	184.7	164.6	166.6	169
Q1ED30	vps35	Vacuolar protein sorting-associated protein 35 OS=Danio rerio OX=7955 GN=zgc:136268 PE=2 SV=1	9	9	27.38	0.94	1.07	223.5	206.7	226.6	245.4	216.1	232.8	214.4	242.2	236.6	211.4	242.4	244.6	204.9	214.5	225.6	196.5
F8W5L3	oat	Ornithine aminotransferase OS=Danio rerio OX=7955 GN=oat PE=1 SV=2	6	6	42.02	0.696	1.17	380.4	266.5	304.1	317.5	406.4	434.9	339.6	458.9	396.2	451.7	440.9	468.5	363	277.2	477.8	355.9
Q6DRD2	psmc6	26S protease regulatory subunit 10B OS=Danio rerio OX=7955 GN=psmc6 PE=1 SV=1	7	7	37.97	1.015	0.952	266.9	280.9	293.4	300.5	299.9	274.1	281.2	270.4	282	265	300.2	283.7	272.8	284.9	298.5	328
Q803T5	ahcy	Adenosylhomocysteinase OS=Danio rerio OX=7955 GN=ahcy PE=1 SV=1	9	8	34.72	1.011	0.971	838.8	829.4	841.7	838.3	647.3	762.9	665.8	648.5	816.1	930.9	731.9	843.6	717.5	621.2	638.7	790.3
A9C3S0	si:ch211-198n5.11	methylcrotonoyl-CoA carboxylase OS=Danio rerio OX=7955 GN=si:ch211-198n5.11 PE=1 SV=1	7	7	28.32	0.684	0.808	365.1	228.8	288.7	275.8	283.6	392.7	286.3	294.9	482.3	352.9	287.4	539.5	420.8	307.2	459	305.2
Q32PS7	rad23ab	UV excision repair protein RAD23 OS=Danio rerio OX=7955 GN=rad23ab PE=1 SV=1	9	6	44.17	1.159	1.037	640.6	789.9	737.7	710.4	834.6	736.8	788.4	847	633.6	611.6	717.7	615.8	750.9	931.1	750.2	815
A0A8M9QF30	cltcl1	Clathrin heavy chain OS=Danio rerio OX=7955 GN=cltcl1 PE=1 SV=1	8	6	28.5	0.949	0.895	113.8	131.6	117.9	111.4	108.1	110.5	91.5	118	128	132.7	114	116.5	123.5	122.7	121.6	118.7
A0A8M9QEK3	ank3b	Ankyrin-3 isoform X21 OS=Danio rerio OX=7955 GN=ank3b PE=1 SV=1	9	2	42.91	1.091	1.093	11.7	18.3	15.5	13.7	10	9.7	12.3	9.4	13.8	12	12.8	17.8	7.7	9.2	9.7	8.8
F1R2C3	jph1a	Junctophilin OS=Danio rerio OX=7955 GN=jph1a PE=3 SV=1	10	6	28.74	1.489	1.257	529	573.9	553.5	497.3	526.1	476	488.6	461.3	349.1	324.5	450.3	378.5	348.7	399.3	368.9	446
O73872	sod1	Superoxide dismutase [Cu-Zn] OS=Danio rerio OX=7955 GN=sod1 PE=2 SV=1	6	6	53.66	1.035	1.043	502.6	474.4	492.5	432	685.5	679.4	720.5	633.1	460.6	473.4	410.8	519.8	745.7	651.4	657.3	628.2
Q9PVF7	jupa	Junction plakoglobin OS=Danio rerio OX=7955 GN=jupa PE=1 SV=1	8	7	30.29	0.789	0.972	227.4	196	326.3	213.7	177.4	318	230.7	329	269.7	239	289.1	334.1	215	346.9	223.7	396.8
A0A8M3AUY0	rnf123	RING-type E3 ubiquitin transferase OS=Danio rerio OX=7955 GN=rnf123 PE=4 SV=1	7	7	37.84	0.994	1.014	146.4	186.2	139.9	170.1	195.2	191.1	183.2	178.4	167.1	155.7	161.8	153.4	177.7	191.9	177.1	191.7
Q803A1	anxa5b	Annexin OS=Danio rerio OX=7955 GN=anxa5b PE=1 SV=1	7	7	48.52	0.957	1.059	740.3	672.8	815.4	756	616.9	732.9	751.4	723.8	770.7	792	716.2	803.9	674.2	701.7	658.2	781.7
Q7T3L3	hsp90b1	Endoplasmin OS=Danio rerio OX=7955 GN=hsp90b1 PE=1 SV=1	11	11	42.23	0.982	0.983	805.2	658.7	761.9	717.3	497.4	585.7	535.4	543.3	743.9	761.8	675.9	765.3	487.4	552.8	544.9	625.7
E7F0K3	cavin1a	Caveolae-associated protein 1a OS=Danio rerio OX=7955 GN=cavin1a PE=3 SV=1	8	7	50.34	1.006	0.996	1003.3	1046.3	990.9	886.3	1087.5	1024.2	1002.9	1130	840.6	1072.7	1038	945.8	1129.4	940.8	1173.6	993.3
A0A0H2UKD8	myo1ca	Myosin Ic, paralog a OS=Danio rerio OX=7955 GN=myo1ca PE=3 SV=1	9	7	36.65	1.005	0.993	369.4	256	275	347.9	348	336.4	325.2	309.1	305.5	309.9	293.5	354.9	349.3	316.8	403.8	317.9
Q4VBU7	cox5aa	Cytochrome c oxidase subunit 5A, mitochondrial OS=Danio rerio OX=7955 GN=cox5aa PE=1 SV=1	6	3	37.93	0.767	0.804	639	411.7	491.1	504.6	574.3	582.7	508.6	479.8	665.4	632.5	520.6	693.9	705.3	528.4	827.4	641.2
A0A8M6Z7Z5	LOC569982	Histone H1-like OS=Danio rerio OX=7955 GN=LOC569982 PE=3 SV=1	5	4	40.52	1.01	1.281	338.8	406.8	598.7	236.7	267.9	241.1	613.5	290.4	302.3	447.5	306.9	440.5	553	221.5	180.6	214.1
A5PF61	leg1a	Protein leg1a OS=Danio rerio OX=7955 GN=leg1a PE=1 SV=1	8	6	34.46	0.912	1.359	619.2	568.7	941.5	525.9	657.7	504.8	699.8	518.4	693.1	684.3	547.9	619.4	754.9	431	416.2	428.5
Q32LQ4	bhmt	Betaine--homocysteine S-methyltransferase 1 OS=Danio rerio OX=7955 GN=bhmt PE=2 SV=1	6	6	40.33	1.103	0.969	403.9	431.6	408.8	507.5	220.5	214.2	216.7	240.7	386.1	388.6	375.8	266.7	187.5	271.6	174	379.8
Q8JHG7	cct7	T-complex protein 1 subunit eta OS=Danio rerio OX=7955 GN=cct7 PE=1 SV=1	7	7	29.96	1.031	1.122	298.4	272.6	300.9	298.2	248	264.8	216.2	269.5	268.4	317	311.7	266.1	248.7	228	222.1	228.7
A0A8M9P5U3	eci2	Enoyl-CoA delta isomerase 2, mitochondrial isoform X1 OS=Danio rerio OX=7955 GN=eci2 PE=1 SV=1	10	10	46.75	0.809	0.799	750.5	603.5	658.6	739	636.4	786.5	720.9	642.9	896.6	836.3	656.6	889.3	904.7	685	1004.8	802
A0A140LH34	h1l1	Histone H1-like OS=Danio rerio OX=7955 GN=h1l1 PE=3 SV=1	6	2	38.05	1.113	1.361	179.4	245.7	327.2	132.6	109.8	125.9	288.5	133	152.3	233.6	144.8	235.3	263	93.6	84	96.6
A0A8M1NHL5	wu:fb66f08	Serpin peptidase inhibitor OS=Danio rerio OX=7955 GN=wu:fb68e04 PE=3 SV=1	9	5	43.2	1.798	1.525	193.8	233	210	165.2	259.3	204.5	254.8	214.8	92	115.9	145.9	108.6	190	152.9	101.5	153.9
A0A8M9PTI8	nt5c2l1	5'-nucleotidase, cytosolic II, like 1 isoform X2 OS=Danio rerio OX=7955 GN=nt5c2l1 PE=1 SV=1	9	8	25.89	1.244	1.511	304.4	462.6	582.2	281.5	439.7	363.9	526.2	344.6	260.6	402.5	231.2	349.3	519.7	191.1	275	254.8
A0A8M9Q812	huwe1	HECT-type E3 ubiquitin transferase OS=Danio rerio OX=7955 GN=huwe1 PE=1 SV=1	9	9	30.85	0.914	1.089	308.3	258.2	287.8	285.5	254.4	263.3	260.1	271.8	293.6	306.8	323	320.7	279.9	247.3	228	233.3
Q6DBQ9	zgc:91999	Zgc:91999 OS=Danio rerio OX=7955 GN=zgc:91999 PE=1 SV=1	7	7	28.99	1.03	1.002	434.3	484	399.4	418.9	424.1	436	425.7	522.9	369.9	467.5	452.4	379.1	412	361.3	452.4	448.8
Q08BI9	mcu	Calcium uniporter protein, mitochondrial OS=Danio rerio OX=7955 GN=mcu PE=1 SV=1	8	8	33.39	0.885	0.99	534.2	555.7	657.7	547.5	344.7	478.8	440.4	353.6	659.3	569.7	671.7	588.9	414.6	405.3	391.8	383.3
A0A8M9PDY1	emc1	ER membrane protein complex subunit 1 OS=Danio rerio OX=7955 GN=emc1 PE=1 SV=1	9	9	28.14	0.989	1.043	560.2	498.8	510.1	568.1	461.6	505.6	484.3	467.2	537.1	544	533.4	604.6	459.9	452.1	494	441.8
A0A8M2BBA6	cacnb1	Voltage-dependent L-type calcium channel subunit beta-1 OS=Danio rerio OX=7955 GN=cacnb1 PE=3 SV=1	6	6	38.38	1.153	1.086	666.5	805.4	699.4	749.1	826.1	706.5	666.4	685.5	628.3	627.5	730.8	588.9	586.9	675	608.1	700
I3ISS5	usp7	Ubiquitin carboxyl-terminal hydrolase 7 OS=Danio rerio OX=7955 GN=usp7 PE=1 SV=1	8	8	33.95	1.023	1.058	265.2	258.9	271.6	274.6	275.3	284.4	277.7	261.2	247.3	269.4	255.3	284.7	270.1	239.4	252.7	304.8
Q502E4	ndufs4	NADH dehydrogenase [ubiquinone] iron-sulfur protein 4, mitochondrial OS=Danio rerio OX=7955 GN=ndufs4 PE=1 SV=1	4	4	54.56	0.696	0.795	1373	775.3	1023.4	1072.7	791.2	1056.7	940.7	886.8	1516.8	1495.6	1038.2	1779.9	1255	829.8	1591.8	1050.7
A0A8M9PZG9	vapb	Vesicle-associated membrane protein-associated protein B/C isoform X1 OS=Danio rerio OX=7955 GN=vapb PE=1 SV=1	7	7	39.15	0.957	1.076	888.5	737.6	743.3	823	907.7	952.9	907.5	940.6	1016.9	865.4	747.9	771.7	959.1	769.4	1010.7	703.3
A0A8M9PS15	lmo7a	LIM domain only protein 7 isoform X4 OS=Danio rerio OX=7955 GN=lmo7a PE=4 SV=1	8	8	23.44	1.09	1.023	304.4	331.7	267.5	323.9	290.8	308.6	303.5	308.1	271.8	286.4	289.5	309.8	301.1	281.5	319	297.1
F1QGH9	psmd11b	26S proteasome non-ATPase regulatory subunit 11B OS=Danio rerio OX=7955 GN=psmd11b PE=2 SV=1	7	5	39.51	1.068	1.074	663.3	691.7	649.7	674.1	662.2	656.9	605	656.6	617.3	612.3	706.4	635.3	600.6	677.2	612.5	610.7
E7FAN5	f2	Prothrombin OS=Danio rerio OX=7955 GN=f2 PE=1 SV=1	7	7	33.88	1.252	1.607	963.5	1029.4	1279.6	873.5	1305.9	1043.7	1379.3	948.6	763.7	980.8	740.1	828.3	1234.6	739.3	714	690.1
Q6AZC1	psmc5	26S proteasome regulatory subunit 8 (Fragment) OS=Danio rerio OX=7955 GN=psmc5 PE=1 SV=1	8	7	30.72	0.979	1.076	356.2	385.2	384.2	405.1	389.8	396.3	393.5	378.9	361.2	379.6	407.5	406.5	372.5	369.5	342.5	358.7
A0A8M2BKS1	hpxb	Hemopexin OS=Danio rerio OX=7955 GN=hpxb PE=1 SV=1	7	7	38.72	0.853	1.138	359.2	497.1	664.8	289.3	568.3	521.1	596.7	429	604.9	622.8	383.9	405.7	626.7	589.9	381.7	387.9
Q6WFZ4	mtx2	Metaxin-2 OS=Danio rerio OX=7955 GN=mtx2 PE=1 SV=1	6	6	31.57	0.773	0.877	334.4	255.5	293.5	298.2	263.9	360.3	294.6	304.6	400.5	365.9	322.6	422.9	366	304.5	426.7	318.9
A0A8M3B1J7	unm_hu7910	Aspartyl/asparaginyl beta-hydroxylase isoform X1 OS=Danio rerio OX=7955 GN=unm_hu7910 PE=4 SV=1	8	7	43.88	1.217	1.519	724.6	790.9	670.8	656	828.8	810.4	861.5	814.8	538.9	595.6	563.9	581.8	501.9	513.5	569.7	627
Q6PFK7	padi2	protein-arginine deiminase OS=Danio rerio OX=7955 GN=padi2 PE=1 SV=1	8	8	28.9	1.341	1.202	394.8	442.8	540.8	477.6	516.3	590.6	565.8	541	320.9	362.2	324.6	368.3	471.5	503.1	403.2	449.2
Q804H2	anxa1a	Annexin OS=Danio rerio OX=7955 GN=anxa1a PE=1 SV=1	10	10	34	0.746	0.758	799	786.9	1041.7	904	655.5	994.1	852.5	827.7	1200.8	956	1080.1	1340.3	846.1	1383.1	1078.8	1139.6
A3KPG5	crp3	Pentraxin family member OS=Danio rerio OX=7955 GN=crp3 PE=1 SV=1	8	8	61.49	1.7	2.138	876.1	1034.7	1170.7	591	1952.9	803.8	1549.8	1356.2	695.7	976.8	450.9	451.1	735.4	679.4	549.7	676.8
Q568D0	histh1l1	Histone H1-like OS=Danio rerio OX=7955 GN=histh1l1 PE=1 SV=1	7	6	37	0.931	1.329	476.7	1256.8	1319.4	367.7	1038.5	1011.1	1311.1	614.5	635.8	989.7	699.2	1105.8	1258.4	775.7	548	766.1
Q5EB15	pmpcb	Mitochondrial-processing peptidase subunit beta OS=Danio rerio OX=7955 GN=pmpcb PE=1 SV=1	7	6	41.11	0.923	0.965	459.5	360.4	441.3	438.8	366	440.9	379.1	392.7	483.8	470	406.6	580.1	396.9	403.1	417.3	370.8
A0A8M9P4N2	LOC100536726	Uncharacterized protein LOC100536726 OS=Danio rerio OX=7955 GN=LOC100536726 PE=4 SV=1	10	7	31.73	1.067	1.16	426.9	436.6	385.4	425.4	444.5	448.9	436.1	478.1	378	421.8	433.6	366.6	414.1	342.4	443.2	358.3
Q6DG81	pls3	Plastin-3 OS=Danio rerio OX=7955 GN=pls3 PE=1 SV=1	8	6	31.39	0.99	1.038	266.6	221.2	262.7	245	185.7	266.9	212.9	246.6	237.7	276.4	212.9	311.5	212.6	212.7	229.1	296
A0A8M3AVE1	ubr4	E3 ubiquitin-protein ligase UBR4 isoform X13 OS=Danio rerio OX=7955 GN=ubr4 PE=1 SV=1	10	10	24.78	0.925	0.983	223.6	217.1	234.5	230.9	221	210.6	220.6	230.7	246.9	230	248.8	244.2	215.6	225.5	223.6	367.7
B5DE31	ybx1	Y-box-binding protein 1 OS=Danio rerio OX=7955 GN=ybx1 PE=1 SV=1	4	4	33.66	0.879	1.143	203.3	128	166.9	177.9	132	147	128.2	140.6	196.7	210	188.9	195.1	136.5	117.3	121.1	113.2
Q8AYB9	rpn1	Dolichyl-diphosphooligosaccharide--protein glycosyltransferase subunit 1 OS=Danio rerio OX=7955 GN=rpn1 PE=1 SV=1	9	9	27.09	0.906	1.041	571.4	464.7	475.1	483.4	461	500.6	473.6	474.3	503.1	536.1	521.4	579.8	447.1	444.8	473	463.7
Q7ZUI4	txna	Thioredoxin OS=Danio rerio OX=7955 GN=TXN PE=1 SV=1	6	6	37.12	1.162	1.187	563.5	617.5	553	499.5	771.5	698.3	739.6	749.9	444.2	502.4	531	459.1	620.8	647.5	634.1	604.2
Q803T1	dcn	Decorin OS=Danio rerio OX=7955 GN=dcn PE=1 SV=1	7	7	39.02	1.009	0.999	679.9	603.4	688.7	720.3	750.3	695.5	752.4	735.3	672.1	684.5	654	735.7	781.7	651.4	707.3	851.8
A0A8M2BAZ5	ilf3b	Interleukin enhancer-binding factor 3 homolog isoform X3 OS=Danio rerio OX=7955 GN=ilf3b PE=1 SV=1	8	8	27.52	0.983	1.035	389.8	323.1	367.4	352.3	316.6	333.1	322.8	326.7	348.6	384.2	333.5	386.4	352	281.2	310.4	317.3
Q7T391	anxa11a	Annexin OS=Danio rerio OX=7955 GN=anxa11a PE=1 SV=1	8	6	33.19	1.182	1.163	412.2	488.2	503.3	416.3	582.7	514.6	540.6	535.4	379	409.8	380.7	382.2	472.8	436.9	459.5	465.5
A0A8M2BA22	LOC100001114	Microtubule-associated protein OS=Danio rerio OX=7955 GN=LOC100001114 PE=1 SV=1	8	7	30.71	1.027	1.011	715	536.8	596.5	562.7	514.2	535.1	507.5	539.5	625.6	638.9	451.5	509.1	516.4	461.5	551.9	520.9
A0A8M3B3W4	syncrip	Heterogeneous nuclear ribonucleoprotein Q isoform X2 OS=Danio rerio OX=7955 GN=syncrip PE=1 SV=1	9	6	37.03	0.956	1.044	819.2	706.3	721.5	776.9	648.5	697.2	701.4	668.9	775.6	803	695	790.5	720.8	566.8	638.5	670.2
Q642H5	ppp2r1bb	Protein phosphatase 2 (Formerly 2A), regulatory subunit A, beta isoform OS=Danio rerio OX=7955 GN=ppp2r1bb PE=1 SV=1	8	2	34.92	1.007	1.103	151.7	165.5	146	179.3	154.1	146.1	171.3	153.6	135.2	179.2	171.7	144.1	136	136.5	142.4	158.9
F1R2D9	si:ch211-51c14.1	Protein kinase C and casein kinase substrate in neurons protein 3 OS=Danio rerio OX=7955 GN=si:ch211-51c14.1 PE=4 SV=1	7	7	47.47	0.96	1.017	720.1	762.4	712.9	722	791.7	846.5	704.5	869.5	764.9	808.4	738.3	720.8	802.4	683.2	855.5	807
Q7ZVD9	rps3	DNA-(apurinic or apyrimidinic site) lyase OS=Danio rerio OX=7955 GN=rps3 PE=1 SV=1	7	7	43.9	0.928	1.043	899.9	623.6	744.3	839.9	581.5	655.8	603.5	609.3	807.3	874.3	853.1	851.3	594.1	578.4	584.8	565.2
E7F8T6	nampt1	Nicotinamide phosphoribosyltransferase OS=Danio rerio OX=7955 GN=nampt1 PE=3 SV=1	8	8	35.89	0.809	0.868	492.9	399.6	458.5	494.4	497.5	628.3	519.3	539.7	574.3	600.7	448.2	612.7	642.9	484.7	651.4	578.8
A8E5E5	anxa3b	Annexin OS=Danio rerio OX=7955 GN=anxa3b PE=2 SV=1	8	8	24.75	9.528	2.749	551.3	414.1	502.4	498.1	421.7	526.3	454.3	467.2	296.1	42.4	42.4	65.1	305.3	92	74	631.1
A3KQX1	cndp2	Cytosolic non-specific dipeptidase OS=Danio rerio OX=7955 GN=cndp2 PE=1 SV=1	7	7	36.36	1.091	1.077	519.8	528.6	527.8	492.8	518.3	570.1	539.8	542.3	536.2	480.5	455.4	479.9	475.5	550.7	442.3	530.6
E9QFU8	bcat2	Branched-chain-amino-acid aminotransferase OS=Danio rerio OX=7955 GN=bcat2 PE=1 SV=1	8	8	40.62	0.731	1.025	997.6	630.9	780.7	740.7	739.2	1006	803.7	808.4	1018	1091.9	852	1063.3	899.7	602.2	1148.6	687.5
A0A8M2BHT4	hnrnpm	Heterogeneous nuclear ribonucleoprotein M isoform X3 OS=Danio rerio OX=7955 GN=hnrnpm PE=1 SV=1	8	8	24.2	0.984	1.065	357	291.4	293.9	288.2	266.3	326	281.5	281	273.5	323.7	262.1	364.9	320.9	198.4	280.4	248.8
Q5RGU1	coq8a	Atypical kinase COQ8A, mitochondrial OS=Danio rerio OX=7955 GN=coq8a PE=2 SV=2	7	7	34.72	0.809	0.888	386.1	341.5	354.4	360.7	358.4	591.7	399.4	351.6	443.6	439.9	311.4	490.6	461.8	375.5	458.9	395.5
Q68FN4	ppm1ba	Protein phosphatase 1B OS=Danio rerio OX=7955 GN=ppm1ba PE=1 SV=1	7	6	31.62	1.09	1.023	165.3	160.4	175.7	188	158.3	172.9	189.2	166.1	175.5	157.9	138.1	154.8	178.3	160.3	148.8	171.1
A0A0R4IPV5	p4hb	Protein disulfide-isomerase OS=Danio rerio OX=7955 GN=p4hb PE=1 SV=2	9	9	29.55	1.016	0.987	654.9	567.8	629.6	626.4	475.4	521.6	529.5	471.5	591.6	598.2	639.1	668.7	507.5	501.2	488.6	552.2
A0A8M1RLW3	snta1	Alpha-1-syntrophin OS=Danio rerio OX=7955 GN=snta1 PE=1 SV=1	10	8	31.71	0.993	0.967	590.3	569.9	470.3	505.6	668.8	625.9	628.6	656	492.6	537.3	554.5	543.5	677.2	525.2	687.2	651.7
Q7ZUC4	ccdc6a	Ccdc6a protein OS=Danio rerio OX=7955 GN=ccdc6a PE=1 SV=1	8	8	31.91	1.09	0.885	487.6	517.4	477.6	484.9	484.1	413.4	417.4	406.4	433	459.4	487.3	404.6	461.2	477.9	387.7	486.5
Q98TZ8	flot2a	Flotillin-2a OS=Danio rerio OX=7955 GN=flot2a PE=2 SV=2	9	3	23.83	0.919	1.19	568.5	522.3	511.6	494.7	487.9	622.8	498.3	505.7	515.7	614.1	489.5	619.8	438.8	405.8	493.5	387.3
Q803F6	rpsa	Small ribosomal subunit protein uS2 OS=Danio rerio OX=7955 GN=rpsa PE=1 SV=1	6	6	27.27	0.974	0.941	320.2	249.4	276.7	304.1	227.6	268	215.2	219	285	311	292.9	302.9	242.9	220.7	248.5	231.7
Q5BL26	slc27a1a	long-chain-fatty-acid--CoA ligase OS=Danio rerio OX=7955 GN=slc27a1a PE=1 SV=1	8	8	33.35	0.976	0.92	508.5	401.8	391.4	441.3	360.2	443.7	393.9	382.2	487.2	401.9	407.2	456.8	407.3	370.6	436.6	442.3
A0A8M9PLL8	nlrx1	NLR family member X1 isoform X2 OS=Danio rerio OX=7955 GN=nlrx1 PE=1 SV=1	8	8	27.84	0.881	0.885	332.7	228.3	274.3	304.3	240.4	293.9	273.3	257.3	328.3	327.2	322.7	336.7	316.4	262.7	354.2	283.9
Q6TH32	cfl1	Cofilin-1 OS=Danio rerio OX=7955 GN=cfl1 PE=1 SV=1	4	3	42.69	0.957	1.022	168	124.6	166.1	156.2	128.4	146.5	129.9	137	170.2	177.8	145.8	166.3	129.6	126.7	140.2	131.4
Q0P483	slc25a42	Mitochondrial coenzyme A transporter SLC25A42 OS=Danio rerio OX=7955 GN=slc25a42 PE=2 SV=1	7	7	24.69	0.801	0.893	373.3	275.8	317.4	332.1	297.8	386.1	367.6	356.8	420.5	390.9	305.3	420.5	460.2	359.9	456.5	331.1
Q6NWC8	pccb	Propionyl-CoA carboxylase beta chain, mitochondrial OS=Danio rerio OX=7955 GN=pccb PE=1 SV=1	7	7	28.64	0.8	0.861	495.8	389.1	437.6	470.7	410.8	552.8	392.7	396.1	563.1	571.1	441.4	621.5	534.5	366.7	551.6	411
Q6NYH5	atp1b1a	Sodium/potassium-transporting ATPase subunit beta OS=Danio rerio OX=7955 GN=atp1b1a PE=1 SV=1	7	7	26.25	0.814	1.012	387.7	375.1	363.6	369.3	439.4	492.8	424.9	413.5	468.4	446.7	370.9	516.8	415.3	346.2	517.1	438.7
A5WW31	s100u	S100 calcium-binding protein U OS=Danio rerio OX=7955 GN=s100u PE=1 SV=1	7	6	24.69	0.906	1.02	491.1	404.6	527	461.2	436.1	499.1	493	479.8	474.3	592.1	484.3	569.9	497.9	470.3	483.7	465.7
Q6P0T0	ndufs8a	NADH dehydrogenase [ubiquinone] iron-sulfur protein 8, mitochondrial OS=Danio rerio OX=7955 GN=ndufs8a PE=1 SV=1	7	7	32.06	0.754	0.867	773.9	531.6	588.5	626.6	456.8	618.3	570.1	513.4	829.3	781.8	589.9	932.2	682.9	471.4	889.2	569.8
F6NMD4	si:ch211-288g17.4	Si:ch211-288g17.4 OS=Danio rerio OX=7955 GN=si:ch211-288g17.4 PE=4 SV=1	7	6	33.89	1.402	1.573	307.4	369.4	426.7	295.2	401.9	354.8	442.9	334	244.9	310.9	227.2	235.9	394	211.2	215.5	267.5
Q58EG2	erlin1	Erlin-1 OS=Danio rerio OX=7955 GN=erlin1 PE=2 SV=1	7	7	53.07	1.118	1.011	610.8	699.9	630.5	698.2	923.2	975.8	883.6	980.3	606.9	573.9	663.6	580.9	813.6	1055.5	922.4	956
E7FFE8	nt5dc3	5'-nucleotidase domain-containing 3 OS=Danio rerio OX=7955 GN=nt5dc3 PE=1 SV=1	7	7	35.23	0.924	1.001	379.1	307	298.7	355.3	286.5	356.1	344.2	308	396.6	343.4	367.5	347.9	339.7	301.6	371.5	311.6
Q7ZUC7	ptges2	Prostaglandin E synthase 2 OS=Danio rerio OX=7955 GN=ptges2 PE=2 SV=1	7	7	28.19	0.783	0.802	572.2	445.1	487.2	506.8	467.7	556.9	521.6	475.9	648.1	621	542.5	753.8	689.7	535.4	792.8	559.7
Q6P4U8	dnase1l4.2	Deoxyribonuclease OS=Danio rerio OX=7955 GN=dnase1l4.2 PE=1 SV=1	6	6	29.2	0.946	1.26	478.9	574.5	594.1	386.6	518.2	505.2	678.6	496.3	522.8	587.6	504	663.6	604.2	402.8	409.3	329.7
A0A8M9QL86	myo18aa	Unconventional myosin-XVIIIa isoform X1 OS=Danio rerio OX=7955 GN=myo18aa PE=3 SV=1	9	9	26.16	0.967	1.03	296.3	247.8	277.6	311.5	239.5	255	238.2	223.5	290.8	289.9	317.1	302.4	234.8	198	229.2	236.2
Q6PEH5	ube2v2	Ubiquitin-conjugating enzyme E2 variant 2 OS=Danio rerio OX=7955 GN=ube2v2 PE=2 SV=1	6	4	58.57	1.041	1.044	271.2	308.2	302.2	320.1	310.3	371.8	343.5	343.3	294.8	291.7	307.6	276.5	313.3	351.8	314.7	344
A0A8M3B6T9	pank4	4'-phosphopantetheine phosphatase OS=Danio rerio OX=7955 GN=pank4 PE=1 SV=1	8	8	28.36	0.841	0.797	284.2	254.5	276.8	294.5	279.5	323.5	282.1	281	335.7	331.4	284.4	367.5	371.9	266.3	335.9	409.2
A0A8M6YT54	hspa12a	Heat shock 70 kDa protein 12A isoform X3 OS=Danio rerio OX=7955 GN=hspa12a PE=1 SV=1	6	5	23.8	0.9	1.025	134.7	125.2	127.7	117.2	139.8	157.3	145.9	129.5	138.1	143	132.9	144.5	140.6	123.2	144.2	138.1
E7FC79	pdpr	Pyruvate dehydrogenase phosphatase regulatory subunit, mitochondrial OS=Danio rerio OX=7955 GN=pdpr PE=1 SV=1	9	9	29.96	0.613	0.775	699.6	513.3	521.3	589.6	603.3	768.4	633.7	646.5	953.7	860.7	656.1	951.3	1019.8	599.7	1152.7	669.5
B7ZV62	nsfa	Vesicle-fusing ATPase OS=Danio rerio OX=7955 GN=nsfa PE=1 SV=1	8	4	26.98	1.123	1.229	295.6	289.4	276.4	285.3	387.7	369.9	400.5	349.7	232.3	282.1	228.8	283.9	288.9	278.6	328.7	346.8
A0A0R4IMY9	dtnba	Dystrobrevin OS=Danio rerio OX=7955 GN=dtnba PE=1 SV=1	9	8	31.92	1.001	1.06	514.7	519.5	514.3	501.8	532	582.8	529.8	514.3	500.9	528.9	526.6	501.6	503.9	485.6	550.8	497.5
Q7ZV77	psma4	Proteasome subunit alpha type OS=Danio rerio OX=7955 GN=psma4 PE=1 SV=1	8	7	36.68	1.027	1.004	735.4	650.2	779.2	707.4	774.1	734.9	736	755.9	666.2	683.8	720.7	770.2	722.7	836.8	744.7	741
A0A8M3AJ07	myh14	Myosin-10 isoform X5 OS=Danio rerio OX=7955 GN=myh14 PE=1 SV=1	8	4	22.3	0.848	1.049	25.2	29.6	24.2	23.2	17.8	25.6	25.7	23.5	26.2	32.4	23.8	34.1	28.6	20.1	20.3	26.9
Q6PBH6	uqcrc1	Cytochrome b-c1 complex subunit 1, mitochondrial OS=Danio rerio OX=7955 GN=uqcrc1 PE=1 SV=1	8	7	74.79	0.892	0.946	2169.5	1684.3	1713.9	1958	1774.6	2227	1912	1920	2090.7	2019.5	1737.4	2582.3	2219	1648	2590.1	1848.1
F6P0J3	casq1b	Calsequestrin OS=Danio rerio OX=7955 GN=casq1b PE=1 SV=1	3	3	51.82	0.862	1.03	1178.6	1031.4	1011.9	1049.3	1379.5	1460.4	1340.1	1288.6	1236.7	1274.4	1138.8	1178.9	1341.8	1167.5	1399.1	1299.8
B3DIT9	pdk4	Protein-serine/threonine kinase OS=Danio rerio OX=7955 GN=pdk4 PE=1 SV=1	7	6	30.01	0.918	0.873	513.3	372	401.5	407.5	413.2	586.5	409.8	450.2	493.6	393.4	354.3	645.6	566.9	430.3	604.4	407.1
Q9PUC4	psme2	Proteasome activator complex subunit 2 OS=Danio rerio OX=7955 GN=psme2 PE=1 SV=1	6	6	29.4	1.053	0.981	476.5	417.5	532.6	502.4	503.1	496.2	437.9	476.7	424.6	443.3	494.9	487.2	614.8	469.5	523.3	456
Q7ZTT8	ndufa4a	NADH dehydrogenase (Ubiquinone) 1 alpha subcomplex 4, like OS=Danio rerio OX=7955 GN=ndufa4a PE=1 SV=1	6	4	61.64	0.686	0.771	1870	1246.7	1532.7	1629.1	1614.3	1809.8	1580.8	1459.6	2457.9	2476.1	1780.7	2157.6	2189.3	1583.1	2574.2	1961.5
Q6PC56	calb2b	Calbindin 2 OS=Danio rerio OX=7955 GN=calb2b PE=1 SV=1	6	6	29.18	1.133	1.222	385.1	523.4	396	445.9	575.7	542.3	575.7	578.7	374.2	318.3	481.1	367.4	453.4	499.7	391.1	489.5
Q6P2T2	myoz2a	Myozenin 2 OS=Danio rerio OX=7955 GN=myoz2a PE=1 SV=1	5	5	49.69	1.071	1.057	459.3	478.9	488.7	543.8	389.9	381	360.3	343.6	444.1	469.1	459.7	387.7	357.2	334.9	344.1	359.3
F1QWR0	nipsnap3a	Nipsnap homolog 3A (C. elegans) OS=Danio rerio OX=7955 GN=nipsnap3a PE=1 SV=1	6	6	35.19	0.771	0.984	849.2	485.6	692.8	666.9	538.4	770.9	538.3	604.5	977.8	795.2	512.7	984	630	534	823.2	463.5
Q6NVI6	cct5	T-complex protein 1 subunit epsilon OS=Danio rerio OX=7955 GN=cct5 PE=1 SV=1	8	8	37.37	0.902	1.123	618.4	462.8	496	521.3	427.3	504.2	427.2	455.3	536.7	633.9	572.8	554.7	467.5	385.9	400.1	385.3
Q6TGT5	tagln2	Transgelin OS=Danio rerio OX=7955 GN=tagln2 PE=1 SV=1	7	5	38.69	0.881	0.935	551.7	453.6	501.8	518.3	463.4	573.3	462	503.2	570.4	640.6	463.8	587.3	492.8	440.9	598	541.2
A0A0R4IH79	lonp1	Lon protease homolog, mitochondrial OS=Danio rerio OX=7955 GN=lonp1 PE=1 SV=1	8	8	25.07	1.156	1.156	357.7	294.8	326.2	310.4	253.5	405	363.1	344.8	261.2	321.1	231	290.2	337.2	268.4	303.9	308.3
Q5PRA2	dhtkd1	2-oxoadipate dehydrogenase complex component E1 OS=Danio rerio OX=7955 GN=dhtkd1 PE=2 SV=2	7	7	29.02	0.821	1.05	804.3	630.3	677.9	695.6	663.8	810	677.8	649.7	824.8	849.1	667.1	920.1	713.6	572	768.1	561.9
Q32PT3	hmgb2a	High mobility group protein B2 OS=Danio rerio OX=7955 GN=hmgb2a PE=1 SV=1	6	6	30.57	1.083	1.519	797.3	928.5	976.2	532.5	1008.2	1014.6	1347	732.1	775.1	945.2	614.2	814.9	1180.4	546.6	709	625.6
Q4V918	psma3	Proteasome subunit alpha type OS=Danio rerio OX=7955 GN=psma3 PE=1 SV=1	6	6	34.89	0.983	1.037	546.7	541.7	557.5	581	652	611.9	602.5	629.9	559.3	563.5	555.9	590.4	597.2	687.4	580	600.6
A0A0R4IQ88	dglucy	D-glutamate cyclase OS=Danio rerio OX=7955 GN=dglucy PE=1 SV=1	7	7	23.22	0.526	0.658	219.1	203.4	234	335.3	273.8	385.9	217.9	195.3	418.4	442.5	294.7	449.8	412.4	270	467.2	334
F1QEJ5	uqcrq	Cytochrome b-c1 complex subunit 8 OS=Danio rerio OX=7955 GN=uqcrq PE=1 SV=1	6	6	48.27	0.715	0.68	681.7	710.8	728.5	847.6	527.7	1028.1	801.5	605.7	1011	1001	732.2	1216.9	1021.9	529	1231.9	1027.4
F1QGI3	rpl23a	Ribosomal protein L23a OS=Danio rerio OX=7955 GN=rpl23a PE=1 SV=1	7	7	24.89	0.978	0.979	478.6	378.7	493.2	533.7	297.9	378.3	367.5	348	464.2	526.2	510.2	483.9	362	372.2	331	368.9
F1QF86	ppp3ccb	Serine/threonine-protein phosphatase OS=Danio rerio OX=7955 GN=ppp3ccb PE=1 SV=1	6	4	34.62	1.033	0.962	713.7	735.8	710.1	671.7	626.6	672.4	626.7	660.4	689.7	678.3	689.2	725.9	695.1	600.8	643	698.9
F1QCN0	gatd3	Glutamine amidotransferase-like class 1 domain-containing protein 3, mitochondrial OS=Danio rerio OX=7955 GN=gatd3 PE=3 SV=1	6	6	35.01	0.774	0.873	356	297.3	300.6	321	320	426.9	324.2	386	420.3	383.5	330.6	449.4	456.7	362.6	445.7	368.7
Q803Q1	gyg1a	glycogenin glucosyltransferase OS=Danio rerio OX=7955 GN=gyg1a PE=1 SV=1	7	5	38.57	1.06	1.072	490.4	504	529.3	535	556.7	552.2	490	512	481.7	493.2	523.1	468.9	402.7	542	495.5	496.7
Q4KME8	vat1	Synaptic vesicle membrane protein VAT-1 homolog OS=Danio rerio OX=7955 GN=vat1 PE=1 SV=1	7	7	23.85	1.006	0.968	879.1	904	953.4	891	858.2	915.5	921.3	906.3	992.2	908.3	876.7	802.7	908.8	975.2	811.5	976.5
B2GP30	aldocb	Fructose-bisphosphate aldolase OS=Danio rerio OX=7955 GN=aldocb PE=2 SV=1	8	4	50.56	0.909	1.026	436.8	357.5	423.2	408.3	428.3	557.4	539	475.2	466.5	508.7	350.2	447.8	488.6	470	509	497.8
Q6PBX5	adi1	Acireductone dioxygenase OS=Danio rerio OX=7955 GN=adi1 PE=2 SV=2	6	6	26.77	1.022	1.182	105.1	110.9	129.5	119	120.9	114.6	124.5	122.9	111.4	113.6	113.3	92.8	93	130.2	56.1	114.5
A0A2R8RR15	fermt2	Fermitin family homolog 2 OS=Danio rerio OX=7955 GN=fermt2 PE=1 SV=1	7	7	32.66	0.921	1.006	326.7	323.1	342.8	353.7	351.8	354.9	331.4	346.4	346.5	381.3	300.1	395	362.9	271.6	351.4	342.7
A0A060Q6E4	col28a1b	Collagen type XXVIII alpha 1 b OS=Danio rerio OX=7955 GN=col28a1b PE=2 SV=1	9	9	30.81	1.931	1.6	662.4	787.1	709.2	559.8	1214.9	1214.4	1191.1	987.6	344.1	346.7	420.2	363.3	759.9	842	743.8	719.2
F1RDX1	auh	AU RNA-binding protein/enoyl-CoA hydratase OS=Danio rerio OX=7955 GN=auh PE=1 SV=1	9	9	24.94	0.777	0.897	712.7	468.4	600.4	601.4	544.4	689.5	518.7	759.3	895.3	704.4	751.4	795.2	706.1	660.2	802.6	537
Q0V973	cryl1	L-gulonate 3-dehydrogenase OS=Danio rerio OX=7955 GN=cryl1 PE=1 SV=1	6	6	23.38	0.945	1.029	463.3	471.6	494.2	496.4	500.1	526.2	484.3	520	473.2	505	516.9	529.2	492.6	502.6	444	498.4
Q5SPG8	acot20	Acyl-CoA thioesterase 20 OS=Danio rerio OX=7955 GN=acot20 PE=1 SV=1	7	6	31.3	1.123	1.255	544.5	483.7	475	533.8	472.3	584.5	513.2	544.4	455.9	592.2	273.7	448.8	384.8	268.3	461.1	479.7
Q6NVA6	myl9b	Myosin, light chain 9b, regulatory OS=Danio rerio OX=7955 GN=myl9b PE=1 SV=1	5	2	27.89	0.997	0.987	347.8	322.5	329.8	361.3	285.9	334.3	284	302.4	316.8	353.7	326.3	409.4	276.7	272.7	338.9	321.1
A0A2R8QN30	mpz	Myelin protein P0 isoform X1 OS=Danio rerio OX=7955 GN=mpz PE=1 SV=1	5	5	33.19	1.01	1.028	371	203.8	292	346	441.7	489.5	822.6	602.6	318.7	292	310.7	331.1	537.8	531.1	525.1	506.1
E7F5A4	si:dkey-261m9.12	Histone H1-like OS=Danio rerio OX=7955 GN=si:dkey-261m9.12 PE=1 SV=1	5	2	34.32	1.101	1.172	116.7	197.2	228.2	59.9	89	91.6	228.5	84	115.8	164.1	100	166.7	230.5	75.9	53.9	78.2
Q6P5M3	rps9	Small ribosomal subunit protein uS4 OS=Danio rerio OX=7955 GN=rps9 PE=1 SV=1	7	7	25.32	0.982	0.925	498	444.8	507	508.2	326.2	351.5	344.6	362.6	458.5	523.9	518.7	504.7	387.3	388.5	362.1	365.7
Q08BB1	gfm1	Elongation factor G, mitochondrial OS=Danio rerio OX=7955 GN=gfm1 PE=2 SV=1	6	6	27.79	0.793	0.965	138.6	113	118.5	124.5	126.7	166.3	136.7	121.4	155.7	150.6	138.7	167.1	152	122.3	153.4	115
Q6IQD0	psmb5	Proteasome subunit beta OS=Danio rerio OX=7955 GN=psmb5 PE=1 SV=1	6	6	36.09	1.033	1.189	687.8	689.5	700.7	756.7	795.1	676.7	679.7	772.6	664.3	565.3	681.5	689.1	550.2	835.1	511	675.4
Q803F5	apmap	Adipocyte plasma membrane-associated protein OS=Danio rerio OX=7955 GN=apmap PE=2 SV=1	7	7	28.38	0.796	0.88	354.9	274.4	295.3	291.4	341.9	426.7	376.7	354.7	380.9	356.9	304.3	443.4	463.4	338.2	573.1	372.1
A0A8M2B4G7	cluha	Clustered mitochondria protein homolog OS=Danio rerio OX=7955 GN=cluha PE=1 SV=1	7	7	28.08	0.763	0.875	307.4	207.5	253.3	279.7	220.7	289.3	225.5	243.3	349.1	348.4	258.1	387	264.8	200.9	289.2	270.8
A0A8M9PP65	lbr	Lamin-B receptor isoform X1 OS=Danio rerio OX=7955 GN=lbr PE=1 SV=1	8	8	20.37	1.141	1.549	555.6	827.6	833	468.2	809.7	739.7	1194.8	660.8	543.8	670.8	539	648.9	999.1	398.1	516.1	483.6
F1QYM4	eif4h	Eukaryotic translation initiation factor 4H OS=Danio rerio OX=7955 GN=eif4h PE=1 SV=2	8	8	17.43	0.957	1.168	1331.4	1035.4	1255.9	1245.1	925.1	983.8	985.3	1038.8	1157.5	1289.7	1325.3	1324.8	909	839.8	845.6	806.6
A4FUP0	sult2st3	Sulfotransferase OS=Danio rerio OX=7955 GN=sult2st3 PE=1 SV=1	8	8	29.69	0.967	0.73	357.1	603.5	572.7	252.2	260.7	738	336.4	446.2	286.4	764.1	250.2	920.8	431.4	331	652.6	1215.2
Q5XJP4	ech1	Delta(3,5)-Delta(2,4)-dienoyl-CoA isomerase, mitochondrial OS=Danio rerio OX=7955 GN=ech1 PE=1 SV=1	3	3	32.57	0.616	0.882	660	446.4	527	539.1	597.3	755.9	552	615.5	940.6	894.6	483.1	836.1	816.6	577.8	793.5	595.5
Q7ZV16	eef1b2	Elongation factor 1-beta OS=Danio rerio OX=7955 GN=eef1b2 PE=1 SV=1	5	5	31.76	0.658	0.979	719.6	566.5	611.2	691.1	592.6	606.6	492.3	587.1	1083	781.8	1000.8	974.4	527.1	633.6	764.3	572.4
Q7ZUN7	ckmt1	Creatine kinase U-type, mitochondrial OS=Danio rerio OX=7955 GN=ckmt1 PE=1 SV=1	5	2	58.6	0.859	1.111	31.6	33	27.4	32.4	36.3	40.2	39	34.8	24.7	52.8	26.3	59.5	32.4	31.7	44.1	35.4
Q5XJ36	park7	Parkinson disease protein 7 homolog OS=Danio rerio OX=7955 GN=park7 PE=2 SV=1	5	5	36.36	0.042	0.038	91.8	81.6	71.8	83.9	77.7	99.9	78.3	103.2	2048.7	1689.1	1901.1	2099.1	2293.4	2725.2	2372.8	2286.1
Q68EJ6	fbp2	Fructose-1,6-bisphosphatase isozyme 2 OS=Danio rerio OX=7955 GN=fbp2 PE=1 SV=1	6	6	21.82	1.131	0.918	486.5	524.6	450	554.2	470.1	410.3	554.5	472.2	454.9	394.9	439	510.8	409.2	518	520	507.9
F1R886	cfb	Complement factor B OS=Danio rerio OX=7955 GN=cfb PE=1 SV=1	7	5	35.11	1.45	1.417	317.4	417.3	434.6	280.1	506.6	377	542.1	409.2	255	332.8	233	247.2	386.9	357.6	232.5	288.9
A0A8M1N743	gpx4b	Glutathione peroxidase OS=Danio rerio OX=7955 GN=gpx4b PE=1 SV=1	6	6	46.55	0.982	1.008	493.6	424.4	467.1	451.7	489.2	526.2	425.9	495.1	458.4	527.2	450.7	477.2	507.1	469.6	417.6	606.3
Q9MIY0	mt-nd5	NADH-ubiquinone oxidoreductase chain 5 OS=Danio rerio OX=7955 GN=mt-nd5 PE=3 SV=1	4	4	34.04	0.769	0.818	313.4	216.7	280.5	273.4	209.1	280.4	253.2	217.2	380.3	355	253.2	365.3	311.7	212.1	343	263.5
Q1L8D8	si:rp71-15k1.1	Si:rp71-15k1.1 OS=Danio rerio OX=7955 GN=si:rp71-15k1.1 PE=1 SV=1	7	7	31.26	1.52	1.668	343.2	429.9	555.4	303	538.4	466.9	526	423.5	255.1	357.7	240	250.3	477.5	243.8	256	345
A2AR70	pfkfb1	6-phosphofructo-2-kinase/fructose-2, 6-biphosphatase 1 isoform X1 OS=Danio rerio OX=7955 GN=pfkfb1 PE=3 SV=1	7	7	42.72	1.036	0.991	557.5	476.5	543.6	731.9	403.6	450.4	504.2	459.7	486.8	420.1	579.7	716.8	430.6	722.7	366.7	490.1
Q7ZYX4	cct6a	T-complex protein 1 subunit zeta OS=Danio rerio OX=7955 GN=cct6a PE=1 SV=1	8	8	30.82	0.944	1.029	425.1	379	402.5	407.4	331.6	382	334.8	338.2	389.6	439.9	418.2	439.7	343.5	329.1	317.9	325
Q642H9	rps4x	Small ribosomal subunit protein eS4 OS=Danio rerio OX=7955 GN=rps4x PE=1 SV=3	9	9	25.39	0.923	1.015	1133.1	902.3	1107.3	1122.4	718.2	860.2	841.1	845.7	1166.9	1272.6	1126.1	1249.6	835.5	778.1	890.4	826.4
Q08BL7	glyctk	Glycerate kinase OS=Danio rerio OX=7955 GN=glyctk PE=2 SV=1	8	8	20.59	1.025	1.129	153.3	115.1	134.2	132.7	151.6	197.3	158.6	155.3	129.4	131	123.5	149.4	144.3	134	178.6	113.5
A0A8M2BLH2	parvb	Beta-parvin isoform X2 OS=Danio rerio OX=7955 GN=parvb PE=3 SV=1	6	6	23.02	0.979	0.938	213.6	224.7	214.1	218	225.7	221.1	190.8	219.7	201.9	213.8	228.3	227.8	230.3	175.7	242.7	239.8
Q5BJA2	ndufa5	NADH dehydrogenase [ubiquinone] 1 alpha subcomplex subunit 5 OS=Danio rerio OX=7955 GN=ndufa5 PE=1 SV=1	6	6	25.68	0.802	0.848	1031.4	590.8	788.9	839	706.1	762.8	730	675	1065	966.2	730.4	1241.6	870.6	607.3	1154	823.6
B0S784	zgc:101744	Receptor expression-enhancing protein OS=Danio rerio OX=7955 GN=zgc:101744 PE=1 SV=1	5	5	35.26	1.087	1.326	754.2	819.5	736.9	793.2	609.9	595.7	607.5	587.1	992.9	580.8	871.1	396.1	484.6	604.1	424.5	270.2
A0A8M3B4P9	ablim2	Actin-binding LIM protein 2 isoform X2 OS=Danio rerio OX=7955 GN=ablim2 PE=4 SV=1	8	8	22.13	1.234	1.056	296.9	386.7	324.6	314.7	340.6	331	306.1	344.4	259.6	248	335.2	258.3	315.4	320.4	305.5	324.3
A0A8M1P6M4	cirbpb	Cold-inducible RNA-binding protein isoform 3 OS=Danio rerio OX=7955 GN=cirbpb PE=1 SV=1	7	7	35.32	0.867	1.205	1872.1	1298.4	1373.3	1485.8	1401.7	1462.8	1377.5	1465.4	1561.4	1809.2	1454.4	1739.4	1529.6	995.3	1355	1041.5
Q5BLH8	timm44	Mitochondrial import inner membrane translocase subunit TIM44 OS=Danio rerio OX=7955 GN=timm44 PE=1 SV=1	7	7	20.79	0.704	0.843	340.3	207.9	260.8	262.7	282.5	287.3	208	246.7	398.5	347.1	297.2	479.2	365.9	227.5	370.4	268.1
F1QKE7	myoz2b	Myozenin 2b OS=Danio rerio OX=7955 GN=myoz2b PE=1 SV=1	5	5	28.16	0.728	0.861	574.1	304.4	365.6	418.7	441.5	627.7	423.5	451	502.3	574.5	351	627.2	610.8	332.6	639.5	440.2
Q502C8	prdx5	Peroxiredoxin-5 OS=Danio rerio OX=7955 GN=prdx5 PE=1 SV=1	4	4	43.25	0.902	1.234	229.6	258.5	270.4	238.2	291.8	316.3	307	294.1	293.4	330.8	258.1	206.5	245.7	241.3	220.9	286.8
Q7ZUY3	h2ax	Histone H2AX OS=Danio rerio OX=7955 GN=h2ax PE=2 SV=3	9	8	40.14	1.065	1.233	1553.7	1750.1	2056.4	1038.6	1498.5	1585	2675.2	1505.2	1443.8	1818.2	1245	1659.3	2210.2	1132.9	1318.5	1189.6
Q92051	cahz	Carbonic anhydrase OS=Danio rerio OX=7955 GN=cahz PE=1 SV=2	8	8	60.19	1.098	2.261	629.2	1083.9	1181.4	314.5	1105.9	957	1631.7	654.5	595.7	1446.2	440.8	949.5	1550.6	341.3	478.6	432.4
A0A8M3AU43	sgcd	Delta-sarcoglycan isoform X1 OS=Danio rerio OX=7955 GN=sgcd PE=3 SV=1	7	7	38.58	0.985	1.011	672.2	639.4	620.6	686.9	698.7	684.2	665.1	707.6	616.8	646.3	719.7	685.7	668.3	636.3	701.3	700
F1QY29	prelp	Prolargin OS=Danio rerio OX=7955 GN=prelp PE=1 SV=1	5	5	48.83	0.857	0.873	244.7	257.7	250	285.6	301.9	307.6	325.4	308.9	292.6	247.8	299.4	330.6	347.1	358.8	372.1	336.9
Q1LUC1	bzw2	eIF5-mimic protein 1 OS=Danio rerio OX=7955 GN=bzw2 PE=2 SV=1	8	7	19.98	1.1	1.231	453.2	415	404.4	444.9	395.3	419	358.9	406.8	392.2	424.5	388.7	379.2	357.6	282.8	335.1	316.8
Q804G9	anxa2a	Annexin OS=Danio rerio OX=7955 GN=anxa2a PE=1 SV=1	5	5	27.87	1.007	0.905	458.7	431.3	560.8	529.5	344.4	519.9	486	448.6	450.7	491.4	487.4	504.1	480.1	627.2	464.5	554.4
F1R6I1	cox4i1l	Cytochrome c oxidase subunit 4 OS=Danio rerio OX=7955 GN=cox4i1l PE=1 SV=2	6	6	56.02	1.215	0.917	957.9	474.9	737.2	614.7	648.5	888.6	670.6	629.7	572.6	581	507.9	535.9	793.2	713.4	725.7	667
Q6NXA6	adh5	S-(hydroxymethyl)glutathione dehydrogenase OS=Danio rerio OX=7955 GN=adh5 PE=1 SV=1	6	6	22.9	0.959	0.905	401.8	427.9	475.5	462.3	377.5	365.9	386.5	385.2	479	491	449.4	434.3	410.4	436.2	391.1	433
A0A8N7TF70	wfs1a	Wolframin OS=Danio rerio OX=7955 GN=wfs1a PE=4 SV=1	7	7	21.59	0.735	0.737	332.1	330.1	324.2	314.7	356.1	272.7	329.5	309.9	365	449.5	440.5	470.8	476.7	300.3	465.7	404
O57521	hsp90ab1	Heat shock protein HSP 90-beta OS=Danio rerio OX=7955 GN=hsp90ab1 PE=1 SV=2	7	2	27.12	0.988	1.145	98.3	80.4	107.3	84.2	72.3	99.8	91.2	89.9	81.6	108.6	94	90.2	78.3	73.8	79.8	97.7
Q8AW07	psmd12	26S proteasome non-ATPase regulatory subunit 12 OS=Danio rerio OX=7955 GN=psmd12 PE=1 SV=1	7	7	34.94	1.071	1.035	486.6	506.3	487.4	473.9	468.1	488.2	477.6	491.3	444.5	437.4	497.3	465	448.3	502.8	460	473
Q6P0S5	adh8a	Alcohol dehydrogenase 8a OS=Danio rerio OX=7955 GN=adh8a PE=1 SV=1	5	3	24.87	1.029	0.935	292.5	238.6	352.8	379.4	191.7	182	216.4	191.8	320.7	329.2	303.6	289.8	173.8	275.1	156	241.9
Q5BJA1	zgc:114188	Small ribosomal subunit protein eS17 OS=Danio rerio OX=7955 GN=zgc:114188 PE=1 SV=1	6	5	19.98	0.937	1.032	303.8	292.1	306.8	311.6	251.9	283.2	215	257.7	338.3	331.1	320.4	318.4	216.3	247.6	246.1	287.5
Q66I58	suclg1	Succinate--CoA ligase [ADP/GDP-forming] subunit alpha, mitochondrial OS=Danio rerio OX=7955 GN=suclg1 PE=1 SV=1	4	4	42.84	0.736	0.792	609.1	451.9	495.3	493	379.2	595.5	489.8	497.2	669.9	672.3	479.3	700.8	691.7	467.9	735.1	561.6
F1QYK9	myl9a	Myosin, light chain 9a, regulatory OS=Danio rerio OX=7955 GN=myl9a PE=1 SV=1	5	2	28.71	1.065	0.766	21.9	14.8	26.4	17.8	16.4	20.9	16.1	14	19.3	17.7	16.1	19.6	21.7	18.3	28	20.6
A0A140LGK1	lcp1	Plastin-2 OS=Danio rerio OX=7955 GN=lcp1 PE=1 SV=2	7	5	26.94	0.923	1.031	201.1	122.7	164.6	163	116.9	138.7	136.7	152.7	175.2	179.7	155.4	197.4	110.2	138.2	135.8	131.3
Q08BZ5	si:ch1073-464p5.2	Zgc:153921 OS=Danio rerio OX=7955 GN=si:ch1073-464p5.2 PE=2 SV=1	6	5	21.27	1.406	1.14	319.1	394.4	529	308.1	373.2	302.9	406.7	331.5	248.7	256	233.4	302	471.7	351.1	271.1	224.3
Q6DGK7	spryd4	SPRY domain-containing 4 OS=Danio rerio OX=7955 GN=spryd4 PE=1 SV=1	6	6	20.31	0.729	0.912	342.6	203.6	224.9	240.7	236.5	277.7	266.3	295.7	334.5	304.8	225.7	341	346.9	225.4	395.2	256.3
Q6DGP6	sub1b	Activated RNA polymerase II transcriptional coactivator p15 OS=Danio rerio OX=7955 GN=sub1b PE=1 SV=1	4	4	21.41	0.952	1.057	309.1	283.1	372.6	265.2	337.7	385.6	336	306.8	289.5	295.9	326.5	401.1	424	267.4	358	283.9
Q6DGX8	psma1	Proteasome subunit alpha type OS=Danio rerio OX=7955 GN=psma1 PE=1 SV=1	7	7	34.22	1.093	1.106	652.1	650.9	607.3	625.4	709.4	635	612.5	707.6	567.2	536.5	663	600.6	596.7	750.3	612.6	599.9
E9QFI5	dbi	Acyl-CoA-binding protein isoform 2 OS=Danio rerio OX=7955 GN=dbi PE=1 SV=1	3	3	22.76	0.978	0.893	422.1	265.2	419.8	389.5	720.1	364.2	467.4	410.6	512	355.2	344.7	481	405	452.9	531.4	550.8
A0A8M3B5Q3	usp9	ubiquitinyl hydrolase 1 OS=Danio rerio OX=7955 GN=usp9 PE=1 SV=1	6	6	19.54	0.964	0.995	34.5	39.7	36.8	48	35.2	39.2	40.8	33.7	36	43.7	34.9	46.4	35.5	35.6	39.2	41.6
Q7ZVK8	mapk3	Mitogen-activated protein kinase OS=Danio rerio OX=7955 GN=mapk3 PE=1 SV=1	7	4	30.71	0.872	0.978	90.2	86	100.1	89.7	89.5	100.3	90.7	105.9	103.5	109.6	94	102.8	90.6	94	101.7	101.2
A0A8M2B4B5	usp2a	Ubiquitin carboxyl-terminal hydrolase OS=Danio rerio OX=7955 GN=usp2a PE=3 SV=1	6	6	15.92	1.027	0.953	228.6	218.5	200.7	210.8	188.9	190.7	165.9	194	179.5	208	219.6	209.9	192.5	179.5	206.9	206.3
Q6P0H2	nqo1	NAD(P)H dehydrogenase [quinone] 1 isoform 2 OS=Danio rerio OX=7955 GN=nqo1 PE=1 SV=1	5	5	24.87	0.963	1.04	220.6	201.6	326.3	282.3	275.7	336.4	305.3	202.3	243.6	275.6	224	294.3	235.3	323.2	240.7	379.6
Q4V973	usp5	Ubiquitin carboxyl-terminal hydrolase OS=Danio rerio OX=7955 GN=usp5 PE=1 SV=1	7	7	25.79	1.125	1.073	384.9	366.3	383.5	383.8	339.2	323.1	345.6	304.6	321.5	361.5	380.9	310.9	296.7	321.1	287.8	346.6
Q568N9	ppa1b	inorganic diphosphatase OS=Danio rerio OX=7955 GN=ppa1b PE=1 SV=1	6	6	25.68	1.334	0.995	632	646.3	625.8	648.2	529.3	632.7	508.7	542.6	460.3	726.7	412.2	498.5	670.4	414.8	468.6	619.2
Q4V9P8	camk2g1	calcium/calmodulin-dependent protein kinase OS=Danio rerio OX=7955 GN=camk2g1 PE=1 SV=1	7	2	28.02	0.977	0.987	53.8	54.2	43.9	47.2	47.2	51.1	39	37.6	61	53.2	49.8	50	50.2	33.4	49.7	38.1
Q7ZVL7	hk2	Hexokinase-2 OS=Danio rerio OX=7955 GN=hk2 PE=1 SV=1	6	5	20.37	0.67	0.708	160.1	73.9	103.1	106.6	84	113.3	90.9	73.4	149.8	163.3	109.6	192.4	144.1	63.1	130.2	117
A0A8M1QL44	dspa	Desmoplakin isoform X1 OS=Danio rerio OX=7955 GN=dspa PE=1 SV=1	8	8	19.62	0.956	0.946	190.4	190.2	185.2	178.7	137.9	216.3	196.8	194.1	193	199.7	154.1	262.6	191.2	209.3	204.2	283.8
A0A8M1RI06	wu:fi37e09	Uncharacterized protein wu:fi37e09 OS=Danio rerio OX=7955 GN=wu:fi37e09 PE=4 SV=1	6	6	20.73	0.926	0.94	240.7	260.2	196	202.2	221.3	189.5	190.8	256	242.6	234.2	246.2	221.2	213.8	223.7	203.3	234.4
Q6PBK9	prdx6	Peroxiredoxin-6 OS=Danio rerio OX=7955 GN=prdx6 PE=1 SV=1	6	6	27.72	1.039	1.061	264.8	299.4	296.3	281.3	357.7	323.6	332	324.8	276.6	286.5	256.6	279.1	324.7	336.6	284.5	295
Q5RKQ3	fubp3	Far upstream element-binding protein 3 OS=Danio rerio OX=7955 GN=fubp3 PE=1 SV=1	9	6	20.62	0.957	1.1	479.6	369.1	380.5	398.7	334.6	373.5	350.3	357.3	392.6	422	360.3	428.8	340.5	282.1	341	303.7
A0A8N7UVA5	pbxip1a	Pre-B-cell leukemia transcription factor-interacting protein 1 isoform X3 OS=Danio rerio OX=7955 GN=pbxip1a PE=1 SV=1	8	7	29.69	0.992	0.982	190.4	194.4	193.7	200.3	220.8	195.2	220.7	214.4	192.5	191.1	210.9	198.6	220.8	222.3	250.8	215.1
A8WFT4	scly	Selenocysteine lyase OS=Danio rerio OX=7955 GN=scly PE=1 SV=1	5	5	20.22	0.829	1.033	90.4	78.8	91.1	88	100.4	117.8	97.1	108.3	117	115.2	100.5	97.2	116.2	84.3	110.6	92.1
Q4VBI5	ndufa2	NADH dehydrogenase [ubiquinone] 1 alpha subcomplex subunit 2 OS=Danio rerio OX=7955 GN=ndufa2 PE=1 SV=1	6	6	31.2	0.783	0.828	641.1	411.1	505.7	514.6	516.6	459.1	461.8	460.7	674.5	628.9	472.5	741.1	582.6	404.3	713.1	532.5
Q6DRC0	sars1	Serine--tRNA ligase, cytoplasmic OS=Danio rerio OX=7955 GN=sars1 PE=1 SV=1	6	6	29.36	1.059	1.053	380.8	371.5	425.9	415.8	274	291.7	280.2	273.8	376.9	374.4	400	359.7	268.6	257.8	232.9	296
Q7ZTZ4	fbl	rRNA 2'-O-methyltransferase fibrillarin OS=Danio rerio OX=7955 GN=fbl PE=1 SV=1	5	5	22.38	0.976	1.07	149.2	154.3	167.6	158.7	122.4	167.3	154.6	126.1	153.4	167.8	132.7	169.3	158.6	137.2	121.7	124.2
F1QYT4	hhatlb	Hedgehog acyltransferase-like, b OS=Danio rerio OX=7955 GN=hhatlb PE=3 SV=1	5	5	26.68	0.781	0.961	249	169.5	181.9	217.7	299.7	360.4	274.3	283.1	253.3	256	190.1	272.9	312	281	439.4	294.6
F1Q8T8	rtn1a	Reticulon OS=Danio rerio OX=7955 GN=rtn1a PE=1 SV=2	5	4	44.84	0.809	0.919	1097.7	710.4	847.7	899.6	902.4	792	894.7	831.3	1128.7	1013.5	1032.1	1167	939	748.6	1122.9	937.6
Q5RHE5	si:dkey-90m5.4	Phospholipase A2 inhibitor OS=Danio rerio OX=7955 GN=si:dkey-90m5.4 PE=4 SV=1	6	6	20.74	1.019	1.9	58.4	56	74	55.3	81.7	54	88.3	78.8	56.8	62.4	36.3	55.5	69	41.7	42	42.4
Q08C46	sdr39u1	Epimerase family protein SDR39U1 OS=Danio rerio OX=7955 GN=sdr39u1 PE=1 SV=1	6	6	23.61	0.773	0.835	419.5	325.4	341.6	353.8	403.2	521	436.9	433.8	443	456.8	344	551.6	518.9	461.3	623.4	523.3
Q7ZVV6	slc25a14	Brain mitochondrial carrier protein 1 OS=Danio rerio OX=7955 GN=slc25a14 PE=1 SV=1	7	7	31.36	1.17	1.05	522.6	620.7	509	549.1	598.6	484.4	589.5	533.2	424.9	451.8	581.6	464.2	484.2	526.1	541.7	569.5
Q4G5W3	rtn3	Reticulon OS=Danio rerio OX=7955 GN=rtn3 PE=1 SV=1	4	3	117.49	1.017	0.913	1279.3	1349.4	1361.3	1413.2	1023.9	1078.8	1065.1	1060.5	1284.1	1237.4	1486.2	1382.2	1222.8	1112	1197.4	1132.9
A0A8M1NZC4	septin7b	Septin OS=Danio rerio OX=7955 GN=septin7b PE=1 SV=1	6	3	24.56	0.914	1.029	388.4	313.9	359.2	362.9	289	354.3	331.2	329.9	378	419.2	310.7	412.5	338.8	292.4	340.1	304.6
A0A8M9Q1G9	LOC110439425	NACHT, LRR and PYD domains-containing protein 12-like OS=Danio rerio OX=7955 GN=LOC110439425 PE=4 SV=1	7	4	20.29	1.157	1.06	207.1	270.3	235	237.9	224.3	207.2	218.4	223.8	209.7	199.3	224.1	161.3	164.4	214.7	202.5	224.5
Q6PUQ3	actr3	Actin-related protein 3 OS=Danio rerio OX=7955 GN=actr3 PE=1 SV=1	6	5	23.32	1.105	1.06	254.5	230.6	271.8	223.3	182.2	227.7	201	261.5	219.9	218.6	214.2	266.6	191.2	195.5	208.6	218.8
Q5BLC1	ogna	Mimecan OS=Danio rerio OX=7955 GN=ogna PE=1 SV=1	5	5	20.38	1.128	1.246	127.8	159.3	129.2	142.3	149.6	193.5	232.5	164.4	121.7	98.3	131.8	118.7	116.9	157.5	130.2	184.7
Q6PBX9	reep5	Receptor expression-enhancing protein 5 OS=Danio rerio OX=7955 GN=reep5 PE=1 SV=1	5	5	39.53	1.165	1.126	382.1	399.2	375.8	374.8	371.1	391.8	330.9	317.3	382.2	300.3	352.6	286.5	327.4	293.9	334.2	296
A0A2R8QKL9	tgm1l1	Protein-glutamine gamma-glutamyltransferase K OS=Danio rerio OX=7955 GN=tgm1l1 PE=1 SV=1	7	7	23.67	1.021	1.105	371.5	392.7	373.4	372.2	356	375.7	364.3	383.3	358	372.7	381.9	311.5	300.9	329.5	346.1	340.1
A0A8M9PGI2	rsu1	Ras suppressor protein 1 isoform X1 OS=Danio rerio OX=7955 GN=rsu1 PE=1 SV=1	5	5	21.64	1.001	0.927	205.2	204.8	209.6	214.1	207.5	205.8	200.4	234.4	193.9	212.2	202.2	216.9	232.4	214.4	231.7	203.3
Q8JH71	aldob	Fructose-bisphosphate aldolase B OS=Danio rerio OX=7955 GN=aldob PE=2 SV=1	6	4	34.75	0.645	0.66	131.9	161.6	203.1	167	84.9	171.5	157.4	102	260.4	249.1	214.8	278.1	166	238.4	188.2	196.1
Q6P6X6	nop58	NOP58 ribonucleoprotein homolog (yeast) OS=Danio rerio OX=7955 GN=nop58 PE=1 SV=1	5	5	21.16	1.079	1.217	41.1	51.9	39.2	49.5	40.4	48.1	37	39.6	43.8	39.9	38.3	45.4	33.6	32.2	29.7	40.4
A0JME5	phkg1a	phosphorylase kinase OS=Danio rerio OX=7955 GN=phkg1a PE=2 SV=1	7	7	22.5	0.852	0.729	289.7	303.6	306.1	323	215.4	274	265	223.5	336.8	318.9	380.5	388.7	366.3	281.6	457.4	304.5
P79735	ran	GTP-binding nuclear protein Ran OS=Danio rerio OX=7955 GN=ran PE=2 SV=1	5	5	26.1	1.093	0.975	382	385.6	426	422.5	372.1	380.3	363.4	386.9	356.5	383.2	382.3	352.1	384.7	400.5	339.2	387
A0A8M9QNY4	mypn	Myopalladin isoform X2 OS=Danio rerio OX=7955 GN=mypn PE=4 SV=1	8	7	16.72	1.097	0.998	467.7	393.3	547.4	463	403.5	380	387.3	457	423.5	425.2	439.7	370.7	384.7	407.6	414.5	380.4
Q8JG61	epb41b	Erythrocyte membrane protein band 4.1 (Elliptocytosis 1, RH-linked) OS=Danio rerio OX=7955 GN=epb41b PE=2 SV=1	9	9	23.37	1.311	2.481	229.3	385.6	421	115.6	432.8	413.7	724.3	253.2	209.2	332.1	173.8	245.9	467.9	132.6	175.6	165.7
Q90Z10	rpl13	Large ribosomal subunit protein eL13 OS=Danio rerio OX=7955 GN=rpl13 PE=1 SV=3	7	7	32.22	0.856	0.892	690.6	697.8	797.3	858.1	572.7	638.7	578.5	549	810.4	834.7	927.1	910.4	663.9	775.3	547.3	626.8
Q1LYB7	rpl13a	Large ribosomal subunit protein uL13 OS=Danio rerio OX=7955 GN=rpl13a PE=1 SV=1	7	7	31.22	0.963	0.951	660.3	503.7	600.1	639.7	403.3	451.3	452.6	483.1	595.7	643.5	643.4	675.4	498.7	474.7	476	445
A3KGZ6	ppp3cca	Serine/threonine-protein phosphatase (Fragment) OS=Danio rerio OX=7955 GN=ppp3cca PE=1 SV=1	5	3	25.16	1.024	0.939	237.6	268.7	236.9	270	238.5	239.5	229.6	248.1	245.8	247.2	275.5	246	252	268.1	230.1	256.8
F1R0J8	pdhx	Dihydrolipoamide acetyltransferase component of pyruvate dehydrogenase complex OS=Danio rerio OX=7955 GN=pdhx PE=1 SV=1	8	8	39.53	1.131	1.373	1168.6	965.6	1113.9	1093	927.7	1494.1	1192.2	1221	1261.5	942	941.4	1010.2	980.2	680.6	1522.4	788.3
Q8AW82	pa2g4a	Novel protein similar to human proliferation-associated 2G4 protein (PA2G4) OS=Danio rerio OX=7955 GN=pa2g4a PE=1 SV=1	7	6	21.53	0.864	1.006	370.3	239.9	370	333.7	234.4	262.1	230.9	259.4	400.3	413.4	338.6	414.6	250.1	252.9	235.4	240.5
B2GSY5	sacm1lb	phosphatidylinositol-3-phosphatase OS=Danio rerio OX=7955 GN=zgc:158642 PE=2 SV=1	5	5	20.1	1.054	1.021	104	98.1	112.7	132.9	88.9	124.6	98.1	112.4	99.7	100.2	105.3	122.9	106.7	99.6	100.8	105
Q5U398	ube3a	Ubiquitin-protein ligase E3A OS=Danio rerio OX=7955 GN=ube3a PE=1 SV=1	6	6	24.78	0.975	0.997	247.5	273.7	278.2	251	292.4	282.6	295.7	293	281.1	257.3	300.6	231.3	286.1	327.1	268.5	301
A4QP88	khsrp	Far upstream element-binding protein 2 OS=Danio rerio OX=7955 GN=khsrp PE=1 SV=1	6	4	19.06	1.051	1.013	71.1	81.3	73.3	77.5	76.3	74.8	79.7	87.6	65.9	76.2	84.3	67.4	76.9	77	82.5	74.1
Q6P2U9	cops3	COP9 signalosome complex subunit 3 OS=Danio rerio OX=7955 GN=cops3 PE=2 SV=1	6	6	21.33	1.006	1.017	298.7	273.2	272.5	298.3	271.3	276.2	289.7	287.9	288.5	280.7	286.9	265.5	284.6	293.1	251.7	270.4
Q498W6	ndufa12	NADH dehydrogenase [ubiquinone] 1 alpha subcomplex subunit 12 OS=Danio rerio OX=7955 GN=ndufa12 PE=1 SV=1	4	4	26.88	0.817	0.914	681.6	432.6	496	544.4	414.9	541.1	499.2	459.8	637.1	634.9	475.6	777.3	591.7	377.8	730.2	464
Q6P5L5	ndufb8	NADH dehydrogenase [ubiquinone] 1 beta subcomplex subunit 8, mitochondrial OS=Danio rerio OX=7955 GN=ndufb8 PE=1 SV=1	5	5	29.1	0.826	0.806	539.6	350	421.6	434.6	330.5	426.6	384.9	358.9	524.8	511.6	424.4	641	515.9	332.4	621.1	412.1
F1QGG3	nsfb	Vesicle-fusing ATPase OS=Danio rerio OX=7955 GN=nsfb PE=1 SV=1	7	3	20.38	0.89	1.094	44.8	38.7	45	43.5	53	54	54	54.2	50	53.4	39.5	49.2	49.6	49.1	41.4	59.5
Q0P482	grsf1	G-rich sequence factor 1 OS=Danio rerio OX=7955 GN=grsf1 PE=1 SV=1	6	6	20.56	0.635	0.698	305.6	233.4	240.3	277.2	264.1	380.6	242.2	310.9	421.4	392.1	333.3	430.8	449.4	263.1	468.8	375.1
A0A286Y8E9	xpnpep1	X-prolyl aminopeptidase (aminopeptidase P) 1, soluble OS=Danio rerio OX=7955 GN=xpnpep1 PE=1 SV=1	5	5	19.8	0.996	0.998	180.4	180.4	186.1	193.5	217.2	213.6	203	212.5	186.4	181.5	165.2	197.9	216.8	210.2	195.4	216.8
Q6DHF0	myoz1b	Myozenin 1 OS=Danio rerio OX=7955 GN=myoz1b PE=1 SV=1	5	5	28.98	1.154	0.949	253.4	513.6	302.6	402	331.9	418.7	299.5	295.7	359.8	222.2	450.9	253.9	322.5	451.6	342.4	219.2
Q5RH29	itih2	Inter-alpha-trypsin inhibitor heavy chain 2 OS=Danio rerio OX=7955 GN=itih2 PE=3 SV=1	6	6	20.64	1.029	1.114	281.6	288.5	332.9	312.8	310.1	300.2	293.7	358	300.1	311.5	279.4	283.8	311	252.5	251.1	297.3
Q6DBR3	adprh	ADP-ribosylarginine hydrolase OS=Danio rerio OX=7955 GN=adprh PE=1 SV=1	6	6	32.93	1.611	1.175	296	426.6	466.2	482	370	373.2	388.9	397.8	462.1	115	271	282.6	597.6	690.3	156.2	176.1
Q6PH46	cct4	T-complex protein 1 subunit delta OS=Danio rerio OX=7955 GN=cct4 PE=1 SV=1	7	7	21.7	0.986	1.133	588.1	446	478.3	527.7	399.1	442	405.9	429.6	483.8	570.3	511.1	508	386.6	359.8	360.4	376.9
A0A8M3B5L7	ndufv3	NADH dehydrogenase [ubiquinone] flavoprotein 3, mitochondrial isoform X3 OS=Danio rerio OX=7955 GN=ndufv3 PE=1 SV=1	6	6	31.87	0.763	0.783	207.3	125.8	191.1	205.4	143.1	194.4	154.7	146.4	248.6	271.2	188.3	285.3	223.2	147.6	258.1	165.5
Q9DGI4	atp1b3b	Sodium/potassium-transporting ATPase subunit beta OS=Danio rerio OX=7955 GN=atp1b3b PE=1 SV=1	5	5	29.35	1.161	1.01	512.4	635.7	592.6	616.5	419.5	441.9	441.7	447	514.7	527.1	585.1	459.4	428.9	391.4	445.9	453.5
A0A8M1RSB9	wu:fk65c09	Keratin, type I cytoskeletal 47 kDa OS=Danio rerio OX=7955 GN=wu:fk65c09 PE=1 SV=1	7	5	28.51	1.256	0.323	94.6	93.7	234.5	53.1	39.6	139.4	39.6	44	50.2	111.9	39.4	198	79.8	130.2	128.2	312.3
Q7SXM1	cox6b2	Cytochrome c oxidase subunit OS=Danio rerio OX=7955 GN=cox6b2 PE=1 SV=1	6	6	62.29	0.737	0.729	1032.6	539.1	899	864.7	1198.9	909	830.1	736.8	1246.1	1152.2	901.5	1241.6	1218.6	893.4	1542.3	1164.2
Q66HW2	ehd1b	EH domain-containing protein 1 OS=Danio rerio OX=7955 GN=ehd1b PE=1 SV=1	6	3	30.43	1.001	0.982	201.1	211.8	205.7	217.6	161.6	179.8	177	199.2	213.1	215.2	180.9	204	182.1	153.6	191.5	181
A0A8M9Q4F0	LOC110439158	Alpha-1-antiproteinase 2-like OS=Danio rerio OX=7955 GN=LOC110439158 PE=3 SV=1	7	4	27.77	2.089	1.609	252.8	259.8	275.3	167.4	350	212.9	332.6	266.9	114.9	131	153.8	105	241.6	247.2	110	141.9
Q7SYD0	cbr1	carbonyl reductase (NADPH) OS=Danio rerio OX=7955 GN=cbr1 PE=1 SV=1	6	6	18.41	0.996	1.126	344.7	353	374	358.1	400	412.7	437.5	372.8	357	398	357.2	328.2	453.9	293.8	373.8	348.1
B5DDE8	rps8b	40S ribosomal protein S8 OS=Danio rerio OX=7955 GN=rps8b PE=1 SV=1	5	3	28.35	0.915	0.921	367.8	314.5	300.7	289.6	164	201.4	250.9	235	326.1	384.2	323.7	346	292.6	226.8	240.4	232.2
A8KB87	coa3a	Cytochrome c oxidase assembly factor 3 homolog, mitochondrial OS=Danio rerio OX=7955 GN=coa3a PE=3 SV=1	4	4	28.54	0.699	0.824	454.8	313.7	327.4	364.2	372	437.9	378.5	363.7	540.4	501.4	396.7	487.2	510.6	339.7	534.9	406.6
Q58EB0	zgc:110843	Zgc:110843 OS=Danio rerio OX=7955 GN=zgc:110843 PE=1 SV=1	5	5	30.91	0.862	0.786	550.8	396.1	434.9	524.5	384.8	506.7	404.7	389.3	559.2	548.6	522.3	725.4	537.4	405.5	617.9	474.9
Q8AYH1	hsd17b4	17-beta-hydroxysteroid dehydrogenase type 4 OS=Danio rerio OX=7955 GN=hsd17b4 PE=1 SV=1	7	7	19.48	0.707	0.762	422.5	259.8	255.3	291.3	284.2	357.7	356.3	278.9	434.4	374.8	203.8	404.4	412	422.9	487.7	338.8
Q6NV35	gclc	Glutamate--cysteine ligase OS=Danio rerio OX=7955 GN=gclc PE=1 SV=1	5	5	35.46	0.959	0.959	73	65.4	82.7	73.7	76.1	77.3	79.5	85.6	75.3	96.9	77.7	74.2	90.5	65.2	86.2	77.5
Q7ZVJ0	pfn2a	Profilin OS=Danio rerio OX=7955 GN=pfn2a PE=1 SV=1	4	4	28.28	1.007	1.035	347.8	342.5	354.9	361.3	293.9	318.1	302.1	296.4	334.6	381.8	364.1	303.7	264.9	301.8	276.9	311.5
P62084	rps7	Small ribosomal subunit protein eS7 OS=Danio rerio OX=7955 GN=rps7 PE=1 SV=1	5	5	17.35	0.988	1.012	389.5	288.4	321.6	341.1	257.7	248.5	235.9	240.7	338.1	364.5	313.9	332.6	252	222.4	252.9	231.8
Q6NYJ9	ap2b1	AP complex subunit beta OS=Danio rerio OX=7955 GN=ap2b1 PE=1 SV=1	6	3	17.89	0.939	0.983	74	55.5	60.2	58.2	71.3	68.6	54.5	51.2	64.4	61.7	60.6	74.7	68	49.1	65.7	58.9
Q5PR57	dhodh	Dihydroorotate dehydrogenase (quinone), mitochondrial OS=Danio rerio OX=7955 GN=dhodh PE=1 SV=1	7	7	23.71	0.796	0.909	346.2	286.7	272.7	288.1	315.9	361.9	310.6	321.8	367.4	354.4	318.6	395.1	379.5	278.2	359.3	342.3
Q6PBY1	rps3a	Small ribosomal subunit protein eS1 OS=Danio rerio OX=7955 GN=rps3a PE=1 SV=3	6	6	43.09	0.934	1.035	663.2	464.6	598.2	615.3	436.2	497.9	472.4	475.8	638.8	660	638.7	672.2	511	458.1	437.2	457.9
Q7ZU44	hdlbpa	Vigilin OS=Danio rerio OX=7955 GN=hdlbpa PE=1 SV=1	5	5	28.48	0.912	1.08	119	101.2	122.4	146.8	101.4	105.9	100.1	104.1	128.9	135.9	120.9	139.7	94.4	90.9	96	103
A0JMK7	cd99	CD99 molecule precursor OS=Danio rerio OX=7955 GN=cd99 PE=1 SV=1	6	2	25.99	0.72	0.83	484.3	423.3	457.3	453.1	569.5	549.5	493.4	568.7	529.6	668.3	650.1	614.6	671.9	605.3	683.4	674.5
Q8JHV7	lamb1a	Laminin beta 1 OS=Danio rerio OX=7955 GN=lamb1a PE=1 SV=1	6	6	20.01	0.941	0.945	293.2	275.2	296.3	303.4	190	206.2	196.1	176.6	322.2	304.7	288.7	370.1	195.7	195.9	222.7	212.8
A2CE73	khdrbs1a	KH domain containing, RNA binding, signal transduction associated 1a isoform X1 OS=Danio rerio OX=7955 GN=khdrbs1a PE=1 SV=1	5	5	26.53	0.889	1.128	481.3	384.6	408.2	440.5	368	450.7	424.2	413	445.4	543	404.3	510.7	423	330.9	381.2	361
Q498Q0	itih3b.1	Inter-alpha (Globulin) inhibitor H3 OS=Danio rerio OX=7955 GN=itih3b.1 PE=2 SV=1	6	5	18.88	1.172	1.741	103.6	109.4	103.3	85.6	145.1	113.7	160.3	119.4	79.4	120	77.8	98	129.7	53.1	75	76.2
Q32PS5	grpel1	GrpE protein homolog OS=Danio rerio OX=7955 GN=grpel1 PE=1 SV=1	6	6	19.79	0.653	0.748	396.5	251.6	337	326.1	321.4	383.8	298.1	310.7	480.3	536.7	368.3	588.9	456.4	312.9	445.1	401
B8JM34	atp5pf	ATP synthase-coupling factor 6, mitochondrial OS=Danio rerio OX=7955 GN=atp5pf PE=1 SV=1	6	6	46.09	0.838	0.962	1817.7	798.4	1312.3	1326.8	1614	1458.2	1361.5	1307.4	1667.5	1485.3	1161.7	1982.5	1596.9	1134.8	1936.3	1342.8
A0A8M1NYL6	palm2akap2	Paralemmin-2 isoform 2 (Palm2) OS=Danio rerio OX=7955 GN=palm2akap2 PE=4 SV=1	6	6	35.48	1.088	1.264	489	542.3	406.2	421.8	426.9	455.8	393.4	486.8	378.3	434.9	456.8	400.7	343.1	353.5	344.2	388.1
Q6PC53	ppiab	Peptidyl-prolyl cis-trans isomerase OS=Danio rerio OX=7955 GN=ppiab PE=1 SV=1	5	5	35.08	1.144	0.931	342.2	400.7	372.9	350.6	330.8	292.3	297.6	306.5	298.8	331.2	376	301.7	298.3	403.2	309.8	339.9
Q7ZUR7	tnni2a.2	Troponin OS=Danio rerio OX=7955 GN=tnni2a.2 PE=2 SV=1	4	3	34.96	0.778	0.973	144.9	99.6	96.5	132.7	104.1	192.5	87.5	10	297.2	141.8	84.8	153.9	44.8	112.4	92.9	103.6
Q7ZVI8	nploc4	NPL4 homolog, ubiquitin recognition factor OS=Danio rerio OX=7955 GN=nploc4 PE=1 SV=1	4	4	24.67	1.041	1.145	93.5	117.4	128.9	114.4	139.9	140.9	121.1	155.3	108.3	114.4	115.5	93.4	123.2	122.1	114.1	136.6
A0A8M3B1N0	LOC570526	Synaptopodin-2-like OS=Danio rerio OX=7955 GN=LOC570526 PE=3 SV=1	6	6	22.81	0.941	0.926	493.1	402.5	447.3	510.2	390.3	404.3	387.2	390.7	479.6	515.6	482.7	521.9	433.6	351.8	452.6	410.1
F1QF30	elob	Elongin-B OS=Danio rerio OX=7955 GN=elob PE=1 SV=1	6	6	27.85	1.107	1.027	634.7	654.1	628.8	657.4	605.5	595.7	559.7	568.4	586.2	564.7	593.7	578.3	587.5	605.4	546.5	535.3
A0A0R4ICH7	si:ch1073-398f15.1	Cardiomyopathy-associated protein 5-like OS=Danio rerio OX=7955 GN=si:ch1073-398f15.1 PE=4 SV=1	6	6	25.01	1.592	1.52	373	517.9	403	497.1	402.2	389.6	410.9	495	278.2	238.1	318.9	284.2	258.2	368.7	277.1	237.7
Q08C33	isoc1	Isochorismatase domain-containing protein 1 OS=Danio rerio OX=7955 GN=isoc1 PE=2 SV=1	5	5	28.04	1.091	0.946	283.2	294.9	297	281	349.4	378.5	375.9	384.1	267.9	262.2	296.5	252.6	395.7	403.6	377.8	401.7
Q6NXA1	sgta	Small glutamine-rich tetratricopeptide repeat co-chaperone alpha OS=Danio rerio OX=7955 GN=sgta PE=1 SV=1	6	6	29.49	0.913	0.984	247.9	259.2	285	303.6	305.4	276.2	273.2	261.4	268.6	310.1	295.2	300.4	265.1	334.4	240.6	293.7
Q5TYP7	ehd3	EH domain-containing protein 3 OS=Danio rerio OX=7955 GN=ehd3 PE=1 SV=1	6	2	23.17	1.129	1.198	89.8	112.8	92.1	79.9	110.4	94.6	94.6	106.6	80.3	80.8	79.2	85.5	67.8	80.6	122.6	87.1
Q6PC69	rpl10a	Large ribosomal subunit protein uL1 OS=Danio rerio OX=7955 GN=rpl10a PE=2 SV=1	6	6	25.19	0.92	1.108	568.6	447.1	492.4	542.9	381.9	458.1	437.3	406.8	550.8	611.4	507.2	573.4	402.5	368.7	392.9	356.9
A0A8M2BHF1	hnrnpaba	Heterogeneous nuclear ribonucleoprotein A/B isoform X1 OS=Danio rerio OX=7955 GN=hnrnpaba PE=1 SV=1	7	5	22.11	0.877	1.055	524.7	398	466.4	422.4	396.7	466.1	452.1	397.1	490.9	522.2	466.5	580.6	443.3	357.1	422	382.4
A0A8M9QP05	eef1da	Elongation factor 1-delta OS=Danio rerio OX=7955 GN=eef1da PE=1 SV=1	6	5	23.42	0.909	1.082	603	504.3	568	666.8	547.6	503.6	507.2	605.4	643.5	670.2	644	621.2	510.7	517	450.4	464.3
Q08CD8	rhebl1	GTP-binding protein Rheb-like OS=Danio rerio OX=7955 GN=rhebl1 PE=1 SV=1	6	5	25.81	0.959	0.977	355.3	338.5	364.7	368.5	318.1	332.9	315.3	332.6	385.3	355	365.8	413.5	339.4	330.3	335.4	310.8
Q6NYW8	hnrnpa0b	Heterogeneous nuclear ribonucleoprotein A0 OS=Danio rerio OX=7955 GN=hnrnpa0b PE=1 SV=1	6	5	25.72	0.871	1.133	1594.8	1236.1	1284.6	1286.2	1124.3	1321.8	1264.8	1213.4	1341.8	1623.5	1262.5	1655.6	1311.3	953.2	1132.7	1055.6
A0A8M9Q7K5	scrib	Protein scribble homolog isoform X6 OS=Danio rerio OX=7955 GN=scrib PE=1 SV=1	6	6	17.42	1.002	0.966	194.7	182.7	205.8	188.3	174.9	190.5	172.4	159.5	173.8	189.4	196.2	192.8	186	173.7	194.1	148
B3DHE6	nudt19	Acyl-coenzyme A diphosphatase NUDT19 OS=Danio rerio OX=7955 GN=nudt19 PE=2 SV=1	7	7	19.51	0.849	0.963	293.6	233.3	294.3	307.6	362.7	404.3	267.3	259.7	352	369.2	227.5	340.9	349.6	229.4	378.4	299.1
Q3B747	apooa	MICOS complex subunit OS=Danio rerio OX=7955 GN=apooa PE=1 SV=1	4	4	30.54	0.868	0.896	233.5	199.4	199.2	192.1	172.1	234.3	185.7	178	232.5	226.8	201.8	247.1	197.4	163.6	236.1	208.6
A0A8N7TDX3	nars1	Asparagine--tRNA ligase, cytoplasmic OS=Danio rerio OX=7955 GN=nars1 PE=1 SV=1	5	5	22.86	0.945	0.95	271.6	311.5	393.4	350.9	266.2	263	240.8	269.8	351.2	356.6	348.4	285	288	269.5	261.2	353.1
Q0P4B4	tagln	Transgelin OS=Danio rerio OX=7955 GN=tagln PE=1 SV=1	5	3	18.46	0.893	0.856	141.4	100.9	163.1	126.2	104.1	132.2	125.1	134.4	161.4	196.8	119	138.7	152.3	115.5	167.3	148.2
E7F4S3	osbpl2a	Oxysterol-binding protein OS=Danio rerio OX=7955 GN=osbpl2a PE=3 SV=1	5	4	18.37	0.931	1.064	404.7	347	333.4	391.8	356.2	353.3	335.6	339.7	404.7	379.3	398.6	393.5	326.3	325.1	330.5	322.4
Q5BKV9	rpl9	Large ribosomal subunit protein uL6 OS=Danio rerio OX=7955 GN=rpl9 PE=1 SV=1	5	5	20.45	0.953	1.089	378.8	340.3	338.3	353.2	264.7	312.6	277.7	272.5	363.3	427.5	344.2	364.4	274.3	250.8	254.6	248.2
F1QTP7	myoz3a	Myozenin 3a OS=Danio rerio OX=7955 GN=myoz3a PE=3 SV=2	6	6	22.69	0.993	0.78	340	287.8	362.2	351.1	424.1	406.3	364.5	342.9	263.9	438.5	307	394	498.7	249.3	488.1	551.9
A0A8M1NUZ2	selenoj	Selenoprotein J OS=Danio rerio OX=7955 GN=selenoj PE=1 SV=1	6	6	16.65	1.24	1.427	122.3	133.7	142.9	105.8	195.9	179.3	202.7	159.9	107.4	60.6	99	109.8	149.8	115.2	153.1	94.4
Q802Z3	pitpnbl	Phosphatidylinositol transfer protein, beta,-like OS=Danio rerio OX=7955 GN=pitpnbl PE=1 SV=1	6	4	22.72	0.969	0.935	175.8	155.5	145.4	177.1	140	151.3	161.4	147.4	170.7	170.7	162.3	175.3	160.2	151.9	159.1	161.8
B2GQM6	mtap	S-methyl-5'-thioadenosine phosphorylase OS=Danio rerio OX=7955 GN=mtap PE=2 SV=1	5	5	20.38	0.991	1.033	108.9	103.9	110.9	108	114.6	115.5	103.3	121.8	109.8	106.2	120.6	109.2	114.7	116.1	100.3	108.2
B3DFP9	apoa2	Apolipoprotein A-II OS=Danio rerio OX=7955 GN=apoa2 PE=1 SV=1	6	6	43.93	1.115	1.611	1292.4	845.1	2006.4	897.7	2774	999.9	1953.4	1110.4	890.6	1380.2	757.5	1048.7	1584.3	652.6	815.6	1025.2
I3ITP3	mbpa	Myelin basic protein OS=Danio rerio OX=7955 GN=mbpa PE=1 SV=1	6	2	22.25	0.979	1.087	631.8	496.6	533.9	539.8	496.6	624.6	896.1	672.8	529.2	632.1	538	558.9	704.7	594.4	598.7	548.5
A1L1V1	fnta	Protein farnesyltransferase/geranylgeranyltransferase type-1 subunit alpha OS=Danio rerio OX=7955 GN=fnta PE=1 SV=1	6	6	23.21	0.979	0.857	174.3	187.4	204.8	220.7	176.8	179.1	185.8	177.3	177.4	186.7	214.5	222.7	230.2	201.1	184.3	214.8
A0A8M9PW88	xirp1	Xin actin-binding repeat-containing protein 1 isoform X3 OS=Danio rerio OX=7955 GN=xirp1 PE=1 SV=1	6	6	19.3	0.987	0.967	134.1	85	129.3	113.4	97.5	101	78.4	109.9	103.5	169.9	116.7	128.9	142.4	72.9	104.3	100.9
E7F164	rps6ka2	Ribosomal protein S6 kinase OS=Danio rerio OX=7955 GN=rps6ka2 PE=1 SV=2	5	2	24.13	1.002	1.006	306.1	275.1	337.3	310.2	289.5	308.4	265	332.4	270.1	298.1	319.3	316.9	309.7	282.2	285	320.7
Q7ZVZ6	pitrm1	Presequence protease, mitochondrial OS=Danio rerio OX=7955 GN=pitrm1 PE=2 SV=1	6	6	23.64	0.772	0.95	465.6	347.3	404.8	397.9	378.7	514.4	373	392	492.2	548.5	472.9	603.3	520.6	281.5	498.1	330
Q6NYV3	h1-0	H1.0 linker histone OS=Danio rerio OX=7955 GN=h1-0 PE=1 SV=1	4	4	46.49	0.931	0.766	864.2	803.4	998.8	805.8	403.5	422.9	1032.8	877.5	790.3	929.5	894.3	899.3	1058.7	859.1	735.8	665.6
Q7SXM2	plaa	Phospholipase A-2-activating protein OS=Danio rerio OX=7955 GN=plaa PE=1 SV=1	7	7	25.15	1.024	1.009	279.2	304.2	326.8	250.5	296.5	298.5	293	317	262.2	284.7	284.7	331.5	292.8	280.7	297.1	331.4
Q3B7F0	ube2v1	Ubiquitin-conjugating enzyme E2 variant 1 OS=Danio rerio OX=7955 GN=ube2v1 PE=1 SV=1	5	3	43.44	1.037	0.974	457.3	439.3	428.7	445.7	467	444.3	485.9	454.4	419.1	417.9	434.4	449.8	472.2	473.7	472.2	592.2
Q6DGM9	ndufa7	NADH dehydrogenase [ubiquinone] 1 alpha subcomplex subunit 7 OS=Danio rerio OX=7955 GN=ndufa7 PE=1 SV=1	5	5	29.01	0.792	0.871	708.7	452.8	539.1	576.6	461.2	568	540.2	524.8	718.4	689.8	534.1	857.4	664.1	459.5	789.9	562.3
Q7ZWG7	qars1	glutamine--tRNA ligase OS=Danio rerio OX=7955 GN=qars1 PE=1 SV=1	6	6	19.57	1.173	1.296	361	259.2	343.5	375.2	291.8	295.4	266.3	299.8	291.7	291.7	308.8	343.7	224.9	232.4	195.3	228.3
Q1L987	atpaf1	ATP synthase mitochondrial F1 complex assembly factor 1 OS=Danio rerio OX=7955 GN=atpaf1 PE=2 SV=2	5	5	22.04	0.664	0.691	371.2	247.3	326.6	315.8	278.3	365.3	289.5	278.9	493.6	474.4	351.1	554.3	464.8	266.7	451.7	374
Q07DR3	dctn1a	Dynactin subunit 1 OS=Danio rerio OX=7955 GN=dctn1a PE=1 SV=1	7	7	14.23	0.887	1.055	247.7	209.8	211.2	232.8	222.7	230	217.8	208.6	243.7	256.4	234.9	264.4	228.9	202.5	209.5	207.9
Q9MIY1	mt-nd4	NADH-ubiquinone oxidoreductase chain 4 OS=Danio rerio OX=7955 GN=mt-nd4 PE=3 SV=1	4	4	25.38	0.956	0.852	632.2	363.8	441.7	527.9	361.6	458.1	437.1	408.8	537.7	474.9	425.9	732.5	552.1	356.5	635.9	445.5
Q6PBI5	rps25	Small ribosomal subunit protein eS25 OS=Danio rerio OX=7955 GN=rps25 PE=1 SV=1	6	6	36.72	0.934	1.048	846	613.7	754.2	771	521.5	583.9	584.6	598.6	750.5	848	796.5	837.1	625	549.9	564.9	536.7
Q6IQQ0	rpl21	60S ribosomal protein L21 OS=Danio rerio OX=7955 GN=rpl21 PE=1 SV=1	5	5	23.13	0.946	0.915	576.5	428.5	552.4	507	289.5	350.1	423.3	382.8	524.2	623.3	529	591.7	444.2	379.5	404.5	395.9
Q6AXI9	zgc:101129	Zgc:101129 OS=Danio rerio OX=7955 GN=zgc:101129 PE=2 SV=1	5	3	21.17	1.215	1.349	377.6	383.7	359.1	344.5	400	398.5	383.4	395.3	305	293.7	314.6	301.3	282.8	330.7	247.9	306
Q6DI16	casq2	Calsequestrin OS=Danio rerio OX=7955 GN=casq2 PE=1 SV=1	5	5	31.35	0.742	0.873	1257.7	659.6	752	809.8	911.6	1346.8	992.6	909.9	1051	1079.7	712.6	1052.3	1204.9	753.7	1442.4	984.5
B1H1M3	plpbp	Pyridoxal phosphate homeostasis protein OS=Danio rerio OX=7955 GN=plpbp PE=1 SV=1	6	6	19.48	0.978	1.126	755.7	749.1	734.9	664.6	933.8	912.2	839.3	763.2	747	737.7	792.5	770.7	810.7	788.9	735	765.2
E7EZD6	usp4	Ubiquitin carboxyl-terminal hydrolase 4 OS=Danio rerio OX=7955 GN=usp4 PE=1 SV=1	7	6	21.03	1.054	1.023	329	344.1	371.9	347.7	309.7	304.1	331.3	335.3	327.4	312.6	387.7	328.7	321.8	304.7	278.9	336.5
Q8JGS9	rps18	Small ribosomal subunit protein uS13 OS=Danio rerio OX=7955 GN=rps18 PE=1 SV=1	6	6	22.93	0.909	1.026	335.1	237.3	329	308	229	292.7	279.5	275.9	337.5	375	329.6	363.1	275.5	271.4	269.7	260.8
Q7SZC2	cse1l	Exportin-2 OS=Danio rerio OX=7955 GN=cse1l PE=1 SV=2	6	6	23.82	1.043	1.059	206	230.3	207.9	223.7	226	209.6	228.1	215.3	196.2	212.3	201.4	236.6	241.6	189	195.8	221.6
Q9W792	tcp1	T-complex protein 1 subunit alpha OS=Danio rerio OX=7955 GN=tcp1 PE=1 SV=1	6	6	12.99	0.962	1.108	106	104	98.8	104	75.3	90.2	84	91.1	94.6	116.1	106.1	110.2	85.7	79.9	68.3	77.1
B0R1D0	psmc4	26S proteasome regulatory subunit 6B OS=Danio rerio OX=7955 GN=psmc4 PE=1 SV=1	8	7	37.15	0.953	1.057	846.2	825.9	844.2	864.4	792.4	781.8	833.3	822.2	881.6	892.6	926.5	837.2	737.4	825.2	740.4	787.1
A3KP65	mlycd	Malonyl-CoA decarboxylase OS=Danio rerio OX=7955 GN=mlycd PE=1 SV=1	5	5	20.49	0.794	0.985	151.7	149.1	150.3	172.9	205.4	188.1	179.4	250.5	189.3	191.1	173.6	195.5	243.1	179.4	222.1	169.9
A3KNL5	atp5if1a	ATPase inhibitor A, mitochondrial OS=Danio rerio OX=7955 GN=atp5if1a PE=3 SV=1	6	6	18.55	0.675	0.884	679.4	414.2	505.8	523.9	489.8	574.9	485.9	463.8	808.5	720.2	579.1	845.6	669.4	455.2	756.6	451.5
A0A0G2KDJ5	comp	Cartilage oligomeric matrix protein OS=Danio rerio OX=7955 GN=comp PE=1 SV=1	5	4	17.96	1.058	1.11	166.7	203.5	188.1	170.5	205.3	202.2	194.8	245	145.3	176.2	177	162.7	198.3	138.7	193.6	174
Q6P6E0	atp5l	ATP synthase subunit OS=Danio rerio OX=7955 GN=atp5l PE=1 SV=1	5	5	79.45	0.671	0.947	1376.7	897.5	981.8	1078.6	1202.7	1219.8	1059.9	1000.5	1563.5	1532.3	975.5	1534.4	1294.9	902.8	1505.5	1098
Q6ZM12	hbba2	Hemoglobin, beta adult 2 OS=Danio rerio OX=7955 GN=hbba2 PE=1 SV=1	6	6	59.7	1.443	2.933	590.2	719	633.2	423.1	993.2	698.8	2166.3	452.2	421.5	519.4	375.2	426	678.6	240.4	299.6	269.2
A0A8M1N4I9	aoc2	Amine oxidase OS=Danio rerio OX=7955 GN=aoc2 PE=1 SV=1	6	6	19.3	0.958	0.984	321.7	292.2	296.3	325.4	265.8	332.9	270.5	282.4	320.8	326.4	284.5	323.8	274.7	287.5	350.7	244.1
A0A8M2B4Y8	larp1b	La-related protein 1B isoform X1 OS=Danio rerio OX=7955 GN=larp1b PE=1 SV=1	5	5	18.11	0.973	1.192	53.7	57.2	52.5	47.7	44.9	44.6	42.1	43.2	60.9	56.9	52.3	51.3	37.5	40.4	32.1	36.2
Q7T1R2	tgfbi	Transforming growth factor-beta-induced protein ig-h3 OS=Danio rerio OX=7955 GN=tgfbi PE=1 SV=1	5	5	22.9	0.984	1.056	271	206.5	222.3	262.4	274.5	259.1	253.9	249.3	220.6	243.2	253.3	247.8	240.9	175	244.7	258.6
B8A6D3	l2hgdh	L-2-hydroxyglutarate dehydrogenase, mitochondrial OS=Danio rerio OX=7955 GN=l2hgdh PE=1 SV=1	3	3	26.11	0.764	0.828	133.6	87.5	108.3	106.2	84.7	117.3	89.7	93.3	138.9	142	107.7	151.4	121.9	79.9	130.2	100.3
Q5U3U1	nsfl1c	NSFL1 cofactor p47 OS=Danio rerio OX=7955 GN=nsfl1c PE=1 SV=1	7	7	20.58	1.083	1.041	454.9	557.5	478.1	434.4	602.8	521	552.8	558.2	417.4	444.6	456.7	416.7	543	575.5	489.6	524.6
F1Q9X9	trap1	TNF receptor-associated protein 1 OS=Danio rerio OX=7955 GN=trap1 PE=1 SV=2	6	6	13.66	0.79	0.825	283	215.3	251.2	224.3	200.7	265	201.7	201.4	281.3	275.6	321	344.4	273	218.9	283.2	212.1
A0A8M2BGI7	rnpep	Aminopeptidase B isoform X1 OS=Danio rerio OX=7955 GN=rnpep PE=1 SV=1	4	4	28.52	1.325	0.975	145.9	151.8	138.7	156.4	185.8	197.2	185.2	233	121.9	116.6	108.2	94	114.7	225.9	170.6	264
Q6PHD8	pa2g4b	Proliferation-associated 2G4, b OS=Danio rerio OX=7955 GN=pa2g4b PE=1 SV=1	6	5	20.44	0.913	1.051	300	248	308.1	272	300.4	311.7	272.4	274.3	303.8	329	303.1	322.1	283.4	264.9	281.8	252.1
Q58EB4	hibch	3-hydroxyisobutyryl-CoA hydrolase, mitochondrial OS=Danio rerio OX=7955 GN=hibch PE=2 SV=1	4	4	16.28	0.467	0.443	349.4	299.8	342.9	323.1	292.1	381.4	298.3	310.1	357.4	964.5	695.9	731.5	860.5	507.7	993.2	547.3
Q66HV6	macrod1	Zgc:92353 OS=Danio rerio OX=7955 GN=zgc:92353 PE=2 SV=1	6	6	22.57	0.758	0.825	383.5	219	279.4	330.1	292	384.6	343.6	306.8	434.5	410	304.9	391.3	445.7	332.3	497.4	347.4
Q5MPX4	tfr1a	Transferrin receptor protein 1 OS=Danio rerio OX=7955 GN=tfr1a PE=1 SV=1	6	5	17.72	0.666	0.817	370.9	204.7	321.2	300.8	185	193.1	229.7	147.1	451.5	482.2	287.6	676.5	262.7	185.2	203.5	339.5
A0A8M2BAI0	tnnt3a	Troponin T type 3a (Skeletal, fast) isoform X1 OS=Danio rerio OX=7955 GN=tnnt3a PE=1 SV=1	8	2	29.85	1.259	1.041	134.3	267.3	188.7	171.3	22.8	34	26.6	69.1	102.3	153.5	170.6	132.9	28.5	34.9	19.7	29.3
A0A8M2BIA6	prkacbb	cAMP-dependent protein kinase OS=Danio rerio OX=7955 GN=prkacbb PE=1 SV=1	5	2	26.84	0.916	1.013	306.4	306	322.9	312.3	340.4	338.7	322.6	301.5	321.9	348.6	328.9	346.6	345	286.6	364	308.6
Q9PTK5	elavl1a	ELAV-like protein OS=Danio rerio OX=7955 GN=elavl1a PE=1 SV=1	6	6	14.63	0.851	0.927	287.2	215.2	242.5	241.5	224.7	263.3	237.8	241.4	269.1	322.7	269.8	299.5	276.4	234.7	266.7	250.5
A0A8M9PXF1	ank1a	Ankyrin 1, erythrocytic a isoform X10 OS=Danio rerio OX=7955 GN=ank1a PE=4 SV=1	6	2	31.36	0.921	1.14	356.6	316.2	298.3	294.4	326.4	305.3	351.9	365.2	298.1	331.4	335.5	341.7	351.8	256.5	315.6	280
Q7ZV32	hmgcl	Hydroxymethylglutaryl-CoA lyase, mitochondrial OS=Danio rerio OX=7955 GN=hmgcl PE=1 SV=1	6	6	26.04	0.706	0.81	554.1	397	440.4	445.7	503	638.7	501.6	497	665	592.4	496.7	665.6	708.8	521.7	720.8	542.9
Q6NZU8	atad3	ATPase family AAA domain-containing protein 3 OS=Danio rerio OX=7955 GN=atad3 PE=1 SV=1	7	7	20.12	0.759	0.863	344.4	256.1	258.9	284.5	276.6	343	291.5	271.5	367.7	351	302.8	364.4	368.4	236.4	362.3	299.1
Q7ZVK5	pcbp2	Pcbp2 protein OS=Danio rerio OX=7955 GN=pcbp2 PE=1 SV=1	4	4	17.58	0.971	1.003	216.3	194.3	225.6	221.4	225.9	205.5	205.5	203.8	215.6	236.5	212.4	235.9	208.3	201.5	191.9	214.3
A0A8M2BD89	usp13	Ubiquitin carboxyl-terminal hydrolase OS=Danio rerio OX=7955 GN=usp13 PE=3 SV=1	5	5	15.25	0.955	1.043	287.2	189.7	218.6	252.8	168.3	156.8	195.6	192	229.3	236	266	256.5	173.7	174.4	171.1	162.7
A0A8M1N0E2	decr1	2,4-dienoyl-CoA reductase [(3E)-enoyl-CoA-producing] OS=Danio rerio OX=7955 GN=decr1 PE=1 SV=1	5	5	24.56	0.196	0.184	121.5	141.7	126	129.5	121.7	124.6	339.3	118.9	681	622.2	474.5	696.6	738.5	489.1	781.5	604.3
A0A8M9Q8K0	map2k6	mitogen-activated protein kinase kinase OS=Danio rerio OX=7955 GN=map2k6 PE=1 SV=1	5	5	20.71	0.937	0.967	149.6	134.1	144.6	125.2	121.7	117.7	134.6	126.2	147.2	138.7	150.1	157.8	132.4	139.7	124.2	120.2
Q66HV5	vwa5a	BCSC-1 OS=Danio rerio OX=7955 GN=vwa5a PE=1 SV=1	6	6	18.56	0.874	0.855	258	192.5	289	235.3	237.4	313	248.5	273.2	266.3	298.4	238.4	356.9	323.7	259.4	293.1	317.1
A0A2R8Q924	rpl3	Large ribosomal subunit protein uL3 OS=Danio rerio OX=7955 GN=rpl3 PE=1 SV=1	8	8	31	0.94	0.888	969.9	774	940.8	989.3	568.9	683.8	683.6	656.7	988.8	1080.8	1006.1	1026.6	822.8	765.3	743.1	714
Q6PBK0	ndufb4	NADH dehydrogenase [ubiquinone] 1 beta subcomplex subunit 4 OS=Danio rerio OX=7955 GN=ndufb4 PE=1 SV=1	5	5	27.23	0.757	0.823	548.5	359.9	392.9	437.6	358.6	444.9	391.2	383.6	574.6	522.5	419.7	691.2	517.3	330.5	608	428.8
A0JME6	isoc2	Isochorismatase domain-containing protein 2 OS=Danio rerio OX=7955 GN=isoc2 PE=2 SV=1	3	3	29.35	0.728	0.994	99.2	82.6	121.5	112	118.1	134.6	92.6	109.1	191.6	103.5	109.4	207.3	137.1	89.9	137.9	95.1
A0A8M9PX41	nono	Non-POU domain-containing octamer-binding protein isoform X2 OS=Danio rerio OX=7955 GN=nono PE=1 SV=1	6	6	23.57	1.014	1.067	291.7	277.9	286.4	279.1	230.9	263.8	272.1	289	276.5	281.4	246.1	316	258.6	227	251.1	251.3
A0A8M6Z1G8	ap1g1	AP-1 complex subunit gamma OS=Danio rerio OX=7955 GN=ap1g1 PE=1 SV=1	6	6	13.26	0.97	1.051	86.4	81.4	96.9	90.8	82.9	85.5	89.2	74.7	92.2	86.3	90.6	97.5	78.5	81.7	81.9	74.2
Q503E2	prep	Prolyl endopeptidase OS=Danio rerio OX=7955 GN=prep PE=1 SV=1	5	5	21.83	1.195	1.067	269.8	243.2	230.8	259	259	247.6	249.7	267.2	193.4	202.8	243.9	217.5	228.5	248.5	215.5	262.2
A0A8M2B772	clgn	Calmegin isoform X1 OS=Danio rerio OX=7955 GN=clgn PE=1 SV=1	5	5	19.89	1.08	0.991	202.5	231.7	212.5	217	265.1	268.7	289.4	263.7	193.6	196.5	201.1	215.8	272.8	251.8	266	276.9
Q6P0I2	psma8	Proteasome subunit alpha type OS=Danio rerio OX=7955 GN=psma8 PE=1 SV=1	5	5	18.66	0.989	1.063	217.3	232.9	211.6	211	238.7	231.1	217.8	221.1	203	211.9	226.3	222	214.8	261.3	202.6	210.7
Q6PC14	rpl23	Large ribosomal subunit protein uL14 OS=Danio rerio OX=7955 GN=rpl23 PE=1 SV=1	4	4	21.65	0.958	0.934	480.5	348.7	417	449.2	302.8	372.5	322.6	332.6	433.3	470.7	433.6	481.2	348.9	334.8	352.6	356.6
Q7ZUG4	rab5ab	small monomeric GTPase OS=Danio rerio OX=7955 GN=rab5ab PE=1 SV=1	5	3	20.01	1.552	1.13	486.1	857.5	487.3	615.5	553.1	496.5	530.1	556.5	366	326.8	581.9	340.2	323.4	564.3	460.8	498.1
A0A0R4IVC8	cox5ab	Cytochrome c oxidase subunit 5A, mitochondrial OS=Danio rerio OX=7955 GN=cox5ab PE=1 SV=1	5	2	32.06	0.488	0.467	303.1	118.6	218.7	237.9	212.2	240.1	174.7	139.9	558.7	613.9	390.3	372.9	454.7	332.6	599	374.4
Q7SZC7	pgrmc2	Membrane-associated progesterone receptor component 2 OS=Danio rerio OX=7955 GN=pgrmc2 PE=1 SV=1	4	4	16.2	1.143	1.034	150.1	177.7	161.9	166.5	180.9	172	192.4	178.6	141.8	145.6	168.2	138.4	172.8	164.9	174.9	175.7
A0A8M9Q417	acacb	acetyl-CoA carboxylase OS=Danio rerio OX=7955 GN=acacb PE=1 SV=1	6	3	14.84	0.96	1.202	213.7	191.3	178.4	194.4	193.4	221.9	186.7	197.4	195.1	206.6	176.7	228.1	177.1	137.3	171.2	154.4
B3DLK0	col2a1a	Col2a1a protein OS=Danio rerio OX=7955 GN=col2a1a PE=1 SV=1	5	3	19.63	1.029	1.072	359.2	294.6	337.8	262.3	363.5	353.2	335.1	348.3	242.3	293.2	320.5	341.9	320.6	233.1	334.3	425.1
A1L1W1	eif4g1a	Eukaryotic translation initiation factor 4 gamma 1 OS=Danio rerio OX=7955 GN=eif4g1a PE=1 SV=1	7	6	15.26	1.076	1.112	175.9	159	157.5	178.8	143.3	149.1	153.2	158.8	150.7	160.4	168.2	147.2	140.8	140.7	126.2	131.3
A0A8M6Z838	col4a2	Collagen alpha-2(IV) chain isoform X1 OS=Danio rerio OX=7955 GN=col4a2 PE=1 SV=1	5	5	27.99	1.01	1.056	512.3	544	480.5	495.8	611.9	702.9	580.8	647.7	530.1	496.6	487	501	605	473.3	674.4	587.6
Q6DG22	ada	Adenosine deaminase OS=Danio rerio OX=7955 GN=ada PE=2 SV=2	6	6	20.3	0.925	0.92	379.3	351.9	391.3	369.9	367.5	402.4	337.7	340.3	405.1	453.2	367.3	405	417.7	323	386.5	382.5
A0A8M9Q8F6	dhrs7cb	Dehydrogenase/reductase SDR family member 7C isoform X1 OS=Danio rerio OX=7955 GN=dhrs7cb PE=1 SV=1	4	4	48.92	0.982	1.072	522.3	501.9	473.7	529.2	542.4	540.9	534.8	547.6	501	521.6	521.6	527.7	497.9	469	518.3	512.6
Q4QRF7	leg1b	Protein leg1b OS=Danio rerio OX=7955 GN=leg1b PE=1 SV=2	6	4	27.14	0.311	0.786	109.9	104.6	115.7	128	189.2	145.9	211.6	154.6	378.7	212.3	348	513	1113.4	132.8	355.7	133.3
Q566N2	pbld2	Phenazine biosynthesis-like protein domain containing 2 OS=Danio rerio OX=7955 GN=pbld2 PE=2 SV=1	4	2	32.05	1.226	1.238	475	566.5	508.4	554.4	520.8	463.5	447.3	505	456	411.1	490	408.2	372	509.7	355.9	410.5
A0A8M3B5C8	scrn3	Secernin-3 isoform X1 OS=Danio rerio OX=7955 GN=scrn3 PE=1 SV=1	5	5	26.28	0.784	0.819	104.9	126.7	114.9	98	163.2	169	174.8	184.3	134.2	150.1	146.1	132.6	213.9	206.9	182	213
Q6NX98	st13	Hsc70-interacting protein OS=Danio rerio OX=7955 GN=st13 PE=1 SV=1	5	5	22.98	1.076	0.996	307.9	318	341.7	345.6	287.6	304.6	309.5	324.8	313.4	297.2	320.9	299.6	311.8	304.7	287.4	323.7
A7MBX1	capns1b	Calpain, small subunit 1 b OS=Danio rerio OX=7955 GN=capns1b PE=1 SV=1	3	3	23.28	1.065	0.978	127.1	140.2	123.8	128.8	131.9	128.4	150	121	107.8	136.7	78.7	133.8	117.9	132.2	134.1	163.6
A4FUK2	si:dkey-51e6.1	Si:dkey-51e6.1 protein OS=Danio rerio OX=7955 GN=si:dkey-51e6.1 PE=1 SV=1	6	6	49.15	1.016	1.856	417.3	433.5	425.5	758.4	930.4	557.9	910.8	1429.4	454.8	409.5	406.8	436	464.9	590.7	429.9	529.3
G9HVJ5	bves	Blood vessel epicardial substance OS=Danio rerio OX=7955 GN=bves PE=2 SV=1	5	5	22.91	1.02	1.154	149.7	152.1	130.8	129.7	156.9	148.7	126.8	179.6	120.3	126.4	156.1	149	145.9	111.3	141.6	123.7
F1R1C0	acsf2	Medium-chain acyl-CoA ligase ACSF2, mitochondrial OS=Danio rerio OX=7955 GN=acsf2 PE=1 SV=1	3	3	15.34	0.948	0.988	168.8	138.6	179.1	168.1	117.6	139.6	118.6	122.8	188.8	153	167.2	203.9	131.4	118.7	125.7	98.1
Q567Y8	ppp2caa	Serine/threonine-protein phosphatase OS=Danio rerio OX=7955 GN=ppp2caa PE=1 SV=1	7	7	26.57	0.989	0.957	419	360.6	376.4	406.9	394.2	362.4	340.4	360.9	392.3	409.3	378.1	399.4	374.8	359.4	381.9	381.2
Q5XJS3	scp2b	Sterol carrier protein 2b OS=Danio rerio OX=7955 GN=scp2b PE=1 SV=1	5	4	24.97	0.881	0.752	321	182.5	247.4	284.8	216	279.9	287.7	270.6	389.6	295.9	186.5	306.5	340.3	462.5	393.9	294.3
Q6NYE6	cyb5r3	NADH-cytochrome b5 reductase OS=Danio rerio OX=7955 GN=cyb5r3 PE=1 SV=1	6	4	19.25	0.842	0.727	311.2	280.3	337.7	344.5	255.5	368.7	295.1	274.5	383.3	387.1	359.8	504.9	461.4	361.1	424.2	274.8
Q6PC16	ndufb10	NADH dehydrogenase [ubiquinone] 1 beta subcomplex subunit 10 OS=Danio rerio OX=7955 GN=ndufb10 PE=1 SV=1	6	6	31.43	0.946	0.993	1296.5	829.6	905.3	1131.9	868	1150.6	1028.8	893.1	1104.4	1035.8	1036.9	1302.6	993.9	610.3	1563.5	937
Q8JHU7	dag1	Dystroglycan 1 OS=Danio rerio OX=7955 GN=dag1 PE=1 SV=1	5	5	15.64	1.021	1.114	237.9	267.9	253	234.7	255.6	260.5	265	264.5	222.8	258.3	263.4	223.5	235.5	232.8	259.8	235.7
A7MBU4	rmdn1	Regulator of microtubule dynamics protein 1 OS=Danio rerio OX=7955 GN=rmdn1 PE=1 SV=1	6	6	19.29	0.639	0.662	449.2	300.8	335.4	346	334	451.8	342.3	376.2	470.1	604.4	386	749.9	617.4	325.3	475.4	625.8
A5PLI6	coq9	Ubiquinone biosynthesis protein OS=Danio rerio OX=7955 GN=coq9 PE=1 SV=1	5	5	25.9	0.769	0.882	709.7	570.8	606.6	671.5	658	776.9	691.2	681	834.2	840.8	615.3	825.5	833.8	666.5	906.9	726.1
Q7ZTI0	ssb	Lupus La protein OS=Danio rerio OX=7955 GN=ssb PE=1 SV=1	5	5	17.66	1.037	1.1	301.3	305.3	341.9	314.3	305.5	330.6	351.4	322.8	314.8	301	296.5	295.1	330.1	264.4	275.1	320.8
Q7T1E0	gpd1b	Glycerol-3-phosphate dehydrogenase [NAD(+)] OS=Danio rerio OX=7955 GN=gpd1b PE=1 SV=1	6	4	23.06	1.153	0.055	105.4	114.2	116.8	108	120.8	93.8	115.8	102.9	119.5	112.2	82.7	73.4	1889.9	2219.6	1736.3	2115.2
Q7ZV68	vps29	Vacuolar protein sorting-associated protein 29 OS=Danio rerio OX=7955 GN=vps29 PE=2 SV=1	4	4	18.33	1.003	1.02	293.9	281.7	311.5	319.9	254.9	297.1	293	269.4	294.4	330.1	279	308.8	275.1	271.7	275.9	307.7
F1RAX8	coq6	Ubiquinone biosynthesis monooxygenase COQ6, mitochondrial OS=Danio rerio OX=7955 GN=coq6 PE=2 SV=1	4	4	25.44	1.012	0.936	241.3	204.5	190.6	210	193	281.9	224.7	181.6	193.8	216.6	174.4	246.1	240.4	205.1	244.5	205.7
Q7SXG6	gstt2	glutathione transferase OS=Danio rerio OX=7955 GN=gstt2 PE=1 SV=1	5	5	21.1	0.937	0.641	436.7	196	267	320.2	292.5	245.8	212.4	249.8	321.3	323	252.1	302.8	446.5	227.1	495.2	334.9
Q6P3I8	gcdha	Glutaryl-CoA dehydrogenase, mitochondrial OS=Danio rerio OX=7955 GN=gcdha PE=1 SV=1	5	4	21.12	0.798	0.972	312.2	224.2	274.5	267.6	274.9	322.1	273.8	271.7	350.1	329.8	276.7	443.1	312.4	209	347.6	255.1
Q503G5	gmpr	GMP reductase OS=Danio rerio OX=7955 GN=gmpr PE=1 SV=1	6	5	18.61	0.922	1.025	770.7	747.7	704.1	756.4	650	701.2	630.3	679.2	838.6	850.5	738.8	793	708.6	609.3	672.7	625.3
Q7ZWC9	agpat3	1-acyl-sn-glycerol-3-phosphate acyltransferase gamma OS=Danio rerio OX=7955 GN=agpat3 PE=2 SV=1	5	5	20.03	1.028	0.961	330.4	278.3	287	322.6	311.6	353.5	293.1	293.4	274.4	314.4	306.9	285.3	346.6	242	333.1	297.2
Q1LYC9	capns1a	Calpain small subunit 1 OS=Danio rerio OX=7955 GN=capns1a PE=1 SV=1	4	4	34.05	1.008	1.018	340.3	344.4	377.3	403.3	344.6	365.1	370.4	374.4	344.7	342.8	370.6	384.5	350.1	373	338.1	387.6
F1R3F7	c1qbp	Complement component 1 Q subcomponent-binding protein, mitochondrial OS=Danio rerio OX=7955 GN=c1qbp PE=1 SV=1	4	4	30.17	0.837	0.872	163.7	140.8	149.9	163.4	142.4	181.3	131.8	135	186	188.1	156.8	200.1	157.5	150.4	182.2	160.3
Q6NXC1	rbm4.3	RNA-binding motif protein 4.3 OS=Danio rerio OX=7955 GN=rbm4.3 PE=1 SV=1	4	4	17.38	0.975	1.174	287.7	278.6	260.1	265.9	227	281.4	260.3	239.1	265.2	308.4	230	293.8	243.7	183.5	228.7	197.4
A0A8N7TBW1	ehd4	EH domain-containing protein 4 OS=Danio rerio OX=7955 GN=ehd4 PE=1 SV=1	6	3	21.5	0.908	1.087	97.2	64.1	60.3	61.8	68.2	71.1	53.1	73.2	69.2	69.5	58.6	79.6	70.4	49.2	70.6	58.3
Q66L49	slc25a24	Mitochondrial adenyl nucleotide antiporter SLC25A24 OS=Danio rerio OX=7955 GN=slc25a24 PE=2 SV=1	6	5	27.68	0.97	1.466	185.7	152.8	172.8	243.2	245.8	179.1	258.2	359.3	162.2	173.1	196.8	201.8	335.5	152.5	164.3	179.8
B3DIU1	cul3b	Cullin 3b OS=Danio rerio OX=7955 GN=cul3b PE=1 SV=1	5	5	20.85	1.077	1.178	190.7	214.6	243.8	193.5	207.8	235.3	230.7	214.1	182.9	184.7	193.7	197.5	222.4	175	161.7	203.3
B3DG30	tnnt1	Similar to slow troponin T 1 OS=Danio rerio OX=7955 GN=tnnt1 PE=2 SV=1	5	4	18.14	0.837	0.891	313.9	237.3	237.5	268.4	278	346.4	226.6	244.9	365.9	303.7	252.5	299.8	348	204.6	330	259.9
F1Q6K1	usp24	Ubiquitin carboxyl-terminal hydrolase 24 isoform X1 OS=Danio rerio OX=7955 GN=usp24 PE=1 SV=2	6	6	16.95	0.75	0.824	87.5	90.8	74.4	74.2	83.5	84.6	76.1	98	102	94.8	120.5	113.4	124.9	100.7	98.2	103.3
Q0P3U4	cox5b2	Cytochrome c oxidase subunit 5B2 OS=Danio rerio OX=7955 GN=cox5b2 PE=1 SV=1	6	6	45.87	0.775	0.763	563.1	420.4	458.9	503	496.6	630.9	485.6	443.8	617	623.4	550.4	650.2	687.8	506.6	855.8	602.1
Q6GQN9	dhrs1	Dehydrogenase/reductase (SDR family) member 1 OS=Danio rerio OX=7955 GN=dhrs1 PE=1 SV=1	5	5	21.25	1.062	1.009	235.1	200	216.8	240	233.5	246.5	263	254.9	213	182	215.7	212.3	290.1	254.6	242.3	177.3
A0A8M9PNK8	tnpo2b	Transportin-2 OS=Danio rerio OX=7955 GN=tnpo2b PE=1 SV=1	5	2	14.98	0.943	1.008	91.3	90.2	97.6	92.6	98.6	82.2	91.1	76	96.2	82.8	98.9	106.6	85.8	89	86	84.6
Q7ZV56	cdc37	Hsp90 co-chaperone Cdc37 OS=Danio rerio OX=7955 GN=cdc37 PE=1 SV=1	4	4	25.59
Q6IQT4	cops2	COP9 signalosome complex subunit 2 OS=Danio rerio OX=7955 GN=cops2 PE=2 SV=1	4	4	17.64	1.058	1.062	296.3	312.6	275.4	323.9	298.6	291.7	302.2	297.3	294	267.9	286.2	289.1	269.9	291.4	259.4	305.9
F1QFV6	rpl28	Large ribosomal subunit protein eL28 OS=Danio rerio OX=7955 GN=rpl28 PE=1 SV=1	7	7	25.47	0.907	0.993	866.8	762.8	834.8	765.1	558	697.6	631	578.8	771.3	952.6	856.6	907.2	679	635.9	583	573.9
Q6NZZ2	arpc4	Actin-related protein 2/3 complex subunit 4 OS=Danio rerio OX=7955 GN=arpc4 PE=1 SV=1	6	6	22.86	1.084	1.053	224	204.7	222.5	215.6	162.8	201.3	156.9	229.6	207.8	196.5	188.9	224.7	159	170.6	173.3	220.4
Q6IS68	ubb	Zgc:172187 protein (Fragment) OS=Danio rerio OX=7955 GN=zgc:172187 PE=2 SV=1	5	5	73.97	1.02	1.162	1232.6	1342.3	1277.3	1165	1403.7	1400.6	1513.1	1379	1115.4	1384.2	1292.8	1170.5	1225.8	1247.7	1187.9	1178.5
Q1JPT8	clybl	Citrate lyase beta-like OS=Danio rerio OX=7955 GN=clybl PE=1 SV=1	5	5	17.2	0.677	0.742	217	163.9	187	206.8	156.5	219.7	162.8	151.3	306.4	275.3	211.3	306.2	245.9	164.4	246.4	188.1
F1R4Z8	gstal	glutathione transferase OS=Danio rerio OX=7955 GN=gstal PE=1 SV=1	6	6	27.2	0.595	1.042	193.8	191	314.3	186.5	363.5	459.2	226.3	250.7	562.2	196.8	299.4	349	600	240.9	241.8	346.8
F1Q4X5	c4	Complement C4-B isoform X1 OS=Danio rerio OX=7955 GN=c4 PE=3 SV=1	7	6	17.73	1.178	1.655	142.7	224.1	333.1	152.6	277	225.3	258.6	220	151.5	170.8	139.3	162.7	223.5	162.4	131	119.1
Q641M4	zgc:100918	Zgc:100918 OS=Danio rerio OX=7955 GN=zgc:100918 PE=1 SV=1	5	5	16.97	0.853	0.883	279.4	239.5	277.9	244.2	261.9	238.3	234	249.8	267.1	301.2	309.4	350.3	286.6	271	281.4	269.9
A0A8M9QAC1	matn4	Matrilin-4 isoform X4 OS=Danio rerio OX=7955 GN=matn4 PE=1 SV=1	5	5	24.52	1.243	1.128	424.7	405.4	376.4	391.3	516	466	378	458.9	288	315.7	325.5	394.7	425.4	323	532	394.8
B0R159	bckdk	Protein-serine/threonine kinase OS=Danio rerio OX=7955 GN=bckdk PE=1 SV=1	4	4	20.92	0.713	0.758	265.3	191.8	220.1	263.4	227.3	301.2	235.6	221.2	352.4	323.9	264.6	417	352.4	255.2	356.6	264.5
B0R0T1	vwa8	von Willebrand factor A domain-containing protein 8 OS=Danio rerio OX=7955 GN=vwa8 PE=3 SV=1	6	5	17.08	0.78	0.833	114.1	70.3	94.5	79	62.1	99.1	70.9	81.5	110.1	111.4	87.3	135.1	99	69.9	114.7	84.1
Q6NX89	eif5a	Eukaryotic translation initiation factor 5A-1 OS=Danio rerio OX=7955 GN=eif5a PE=1 SV=1	5	3	21.94	1.101	1.128	593.1	660.9	650.6	637.9	644.5	613.1	614.2	643.3	535.6	581.3	656.5	588.8	570.6	597.2	533.7	543.7
Q5U3E1	rab11a	Ras-related protein Rab-11A OS=Danio rerio OX=7955 GN=rab11a PE=1 SV=1	6	5	24.94	1.002	1.064	435.1	370.4	435.1	389.7	387.9	432.7	412	402.3	402	419.9	355	445.9	403.4	362.8	351.5	417.5
A0A0R4IX64	lratb.1	Si:ch73-132f6.5 OS=Danio rerio OX=7955 GN=lratb.1 PE=1 SV=1	6	6	19	1.006	0.919	552.3	356	471	444.2	392.6	539.1	391.3	401.8	478.2	432.4	338	575.5	473.8	394.2	538.2	355.4
Q6P2M0	rpl27a	Large ribosomal subunit protein uL15 OS=Danio rerio OX=7955 GN=rpl27a PE=1 SV=1	5	5	18.52	0.916	0.787	236.7	188.5	242.5	209.1	100.1	115.7	171.6	159.8	203.5	245.7	240	250.9	178.6	148.9	175.1	170.7
A8E526	rpl14	Large ribosomal subunit protein eL14 OS=Danio rerio OX=7955 GN=rpl14 PE=1 SV=1	4	4	21.73	0.929	0.981	600.9	458.1	526.1	553.4	315.5	395.5	409.1	418.6	551.7	605.6	589.4	572.8	437.9	390.4	401.3	419
B8JLC8	rab1aa	Ras-related protein Rab-1A OS=Danio rerio OX=7955 GN=rab1aa PE=1 SV=1	6	2	22.73	1.03	1.092	625.3	545.1	627.6	627	571.1	620.6	593	551.9	602.1	613.7	572.3	678.1	527.4	471.8	538.8	538.7
Q8AYE2	serpind1	Heparin cofactor 2 precursor OS=Danio rerio OX=7955 GN=serpind1 PE=2 SV=1	5	5	15.32	1.272	1.406	229.1	281.5	298.5	250.1	335.4	239.5	348.1	293.8	188.5	275.5	201.1	216.3	269.8	209.6	186.4	237.8
Q7ZVF8	cyb5r1	NADH-cytochrome b5 reductase OS=Danio rerio OX=7955 GN=cyb5r1 PE=1 SV=1	6	4	20.38	0.994	0.966	326	321.5	351	325	294.5	361.1	358.9	313.6	316.5	322.6	332.1	332.4	368.6	319.7	347.3	347.3
A0A8M3AUM8	bsg	Basigin OS=Danio rerio OX=7955 GN=bsg PE=1 SV=1	4	2	18.57	0.881	1.083	364	239.2	267.4	334.6	320	371.7	308.2	315.3	325.4	373.3	291.3	354.3	312	235.5	366.4	275.7
A0A8M9QG69	tns1b	Tensin-1 isoform X5 OS=Danio rerio OX=7955 GN=tns1b PE=1 SV=1	5	5	16.99	0.919	0.87	207.5	197.9	227.8	203.4	216.6	235	206.3	214.7	212.7	234.9	204.6	267.7	263.3	189.4	266.7	233.3
Q29RA5	tigara	Probable fructose-2,6-bisphosphatase TIGAR A OS=Danio rerio OX=7955 GN=tigara PE=2 SV=1	5	5	19.8	1.129	1.015	218.9	251.7	238	292.1	268.9	262.2	282.1	281.5	227.5	201.1	239	206.6	269.1	301.3	242.6	273.2
E7EYQ0	serbp1b	Plasminogen activator inhibitor 1 RNA-binding protein isoform X1 OS=Danio rerio OX=7955 GN=serbp1b PE=1 SV=3	4	4	20.5	0.907	1.005	372.9	262.4	327.2	325	227.1	252.5	269.5	243.2	340.7	365.8	353.1	375.6	249.1	208.3	251.4	243.8
A0A8M9PZ17	ces2b	Uncharacterized protein si:ch211-93f2.1 OS=Danio rerio OX=7955 GN=ces2b PE=1 SV=1	4	4	16.42	0.883	1.111	129.6	112.9	143.8	126.2	137	139.7	172.4	164.9	161.3	153.6	130.8	136.4	166.1	205.7	112.4	110.1
Q4VBV9	nit2	Omega-amidase NIT2 OS=Danio rerio OX=7955 GN=nit2 PE=2 SV=1	5	5	18.86	0.906	0.941	126.3	119.9	138.8	131.6	136	159.6	126	146.8	146.4	143.2	130	141.3	167.4	148	152.5	121.9
A0A0R4ITL8	fundc2	FUN14 domain-containing protein 2 OS=Danio rerio OX=7955 GN=fundc2 PE=1 SV=1	5	5	27.35	0.533	0.717	731.1	380.9	589.8	553.1	554.6	618.1	582.2	572	1128.1	1017.5	919.4	1405.3	1081.5	707.7	851.2	759.9
Q6P5K6	slc25a20	Mitochondrial carnitine/acylcarnitine carrier protein OS=Danio rerio OX=7955 GN=slc25a20 PE=1 SV=1	5	5	17.05	0.786	1.007	527	387	421	475.1	425.7	494.8	432.3	398.8	641.7	570.9	391.1	566.7	455.8	348	456.2	397.9
Q6DGS7	vapal	Vesicle-associated membrane protein-associated protein A OS=Danio rerio OX=7955 GN=vapal PE=1 SV=1	4	4	17.92	0.977	1.028	377.6	359.4	369.9	376	322.9	372.8	325.6	353.1	358.4	384.8	379	418	353.6	325.7	334.1	304.2
B0BLX4	fbxo2	F-box only protein 2 OS=Danio rerio OX=7955 GN=fbxo2 PE=1 SV=1	4	4	21.91	1.036	0.996	110.4	95.3	121.3	113.8	134.4	131	124.6	131.9	114.3	98	110.9	105.5	124.7	138.5	125.8	139
Q7T2A5	eif3l	Eukaryotic translation initiation factor 3 subunit L OS=Danio rerio OX=7955 GN=eif3l PE=2 SV=1	5	5	15.55	0.903	1.147	94	79.6	86.5	103.6	80.8	87	84.5	95.6	96.8	103.1	92	114.5	87.7	72.5	70.7	76.9
A0A8M9P2V3	wu:fi46h04	Band 4.1-like protein 2 OS=Danio rerio OX=7955 GN=wu:fi46h04 PE=1 SV=1	5	5	15.21	1.064	1.176	77	83.4	84.4	83.9	77.9	72.8	82.2	76.7	68.7	80.9	79.4	77.9	75.8	56.8	62.9	68.7
Q6P3G9	erp44	Endoplasmic reticulum protein 44 OS=Danio rerio OX=7955 GN=erp44 PE=1 SV=1	5	5	25.4	0.934	0.945	133.5	129.8	151.9	139	165.4	135.3	156.8	170.9	141.2	139.3	155.7	150.5	195.9	139.5	148.3	197
Q1RM09	basp1	Brain acid soluble protein 1 homolog OS=Danio rerio OX=7955 GN=basp1 PE=2 SV=2	4	4	19.33	1.318	1.004	257.5	187	236.1	245	251.6	115.7	173	153.2	163.4	203.8	235.3	116.2	148.6	176.9	146.4	194.1
Q6YBS2	cap1	Adenylyl cyclase-associated protein OS=Danio rerio OX=7955 GN=cap1 PE=1 SV=1	6	5	18.39	1.026	1.027	241	206.4	257.3	242.7	195.4	273.8	226.6	243.5	230.7	236.4	235	288.2	228.2	229.1	225.3	272.8
Q32PV2	camk2a	calcium/calmodulin-dependent protein kinase OS=Danio rerio OX=7955 GN=camk2a PE=1 SV=1	4	2	19.16	0.808	0.974	127.5	75.2	86.6	100.5	131.7	129.6	126.2	116.8	107.5	128.4	100.1	123.9	135.8	127.4	135.5	111.4
Q3YAA0	itgb1b	Integrin beta OS=Danio rerio OX=7955 GN=itgb1b PE=1 SV=1	5	3	14.98	1.016	0.871	83.6	65.4	80.5	90	66.8	79.1	60.4	69.3	78	95.3	76.6	83.5	74.7	72.8	81.7	86.5
Q5YKG3	gna13a	G-protein alpha 13a OS=Danio rerio OX=7955 GN=gna13a PE=1 SV=1	5	4	21.9	1.014	1.009	102.8	124.2	116.2	114	108.8	118.1	114.2	119.4	111.5	119.2	100.8	115.6	125.9	109.8	120.7	100.5
B8JLR6	si:ch211-251b21.1	Glutamate receptor OS=Danio rerio OX=7955 GN=si:ch211-251b21.1 PE=1 SV=1	4	4	35.82	4.122	2.831	541.6	551.7	486.1	513.9	512.3	537.3	482.1	545.8	131.4	155.6	124.6	123.7	165.8	115.6	207.2	243.4
Q4V8S5	acbd7	Acbd7 protein OS=Danio rerio OX=7955 GN=acbd7 PE=1 SV=1	4	4	27.31	1.19	1.024	171.3	144.1	176.6	178.1	243	256.4	250.7	271.2	139.1	149.1	143.2	150.8	230.2	263	233	280.2
A0A8M2BFA9	dcaf6	DDB1- and CUL4-associated factor 6 isoform X3 OS=Danio rerio OX=7955 GN=dcaf6 PE=4 SV=1	4	4	15.98	1.269	1.085	42.6	48.1	46	50.9	50.3	42.2	38.7	45.8	36.7	37.4	47.9	30.5	47.7	42.7	27.2	38.5
Q6NWF0	zgc:85777	medium-chain acyl-CoA dehydrogenase OS=Danio rerio OX=7955 GN=zgc:85777 PE=1 SV=1	4	4	27.97	0.741	0.82	438.3	339	403.3	382.2	274.8	434.9	314.4	258.5	547.1	513.3	351.4	616.1	395.8	265.8	431.1	325
Q5M9N3	srsf6b	Serine and arginine rich splicing factor 6b OS=Danio rerio OX=7955 GN=srsf6b PE=1 SV=1	4	3	13.58	0.963	1.123	276.2	255.9	268.7	242.4	224.5	279.4	262.3	259.7	268.3	298.7	251.9	276.2	256.6	202.7	240.9	224.4
Q08CV8	rps6ka1	Ribosomal protein S6 kinase a, polypeptide 1 OS=Danio rerio OX=7955 GN=rps6ka1 PE=1 SV=1	4	2	17.27	1.179	1.09	99.9	110.1	101.3	90.4	98.2	116.6	97	102.2	83.2	79.9	102.8	87.4	90.2	93.7	80.4	97.9
Q7ZW13	tnpo3	Transportin-3 OS=Danio rerio OX=7955 GN=tnpo3 PE=1 SV=1	4	4	21.78	0.948	1.137	192.3	165.2	172.1	178.4	174.5	171.1	168.8	183.1	174.4	187.9	192.5	181.8	195.6	155.8	145	148.2
A0A0R4I9F5	ddost	Dolichyl-diphosphooligosaccharide--protein glycosyltransferase 48 kDa subunit OS=Danio rerio OX=7955 GN=ddost PE=3 SV=1	5	5	16.64	0.936	0.995	139.7	128.8	129.9	144.4	150	134.2	130.2	115.6	146.2	142.8	144.9	130.3	119.1	135.1	144.1	130.6
Q800S8	ahsg1	Alpha-2-HS-glycoprotein precursor OS=Danio rerio OX=7955 GN=ahsg1 PE=1 SV=1	5	5	13.76	1.278	1.667	299.1	348.6	361.8	232.4	475.4	388.4	474.8	364.1	231.9	316.6	222.2	275.4	433.7	273.9	240.8	242.4
Q6IQG1	guk1a	guanylate kinase OS=Danio rerio OX=7955 GN=guk1a PE=1 SV=1	5	5	16.34	1.142	1.73	97.3	114.4	161.8	85.6	156.3	129.8	189.8	113.1	91.9	130.7	83.2	92.8	170.3	73	84.7	80
Q6YLH9	cav1	Caveolin OS=Danio rerio OX=7955 GN=cav1 PE=1 SV=1	5	5	34.34	0.873	1.037	772.9	518.5	578.8	664.5	618.8	735.2	642.5	663.3	704.3	715.7	545.5	741.5	677.2	585.2	848	558.7
A0A8M6YV26	coro6	Coronin OS=Danio rerio OX=7955 GN=coro6 PE=3 SV=1	4	3	23.09	0.816	1	66.9	52.3	51.5	73.7	35.5	50	41.7	42	69.4	75.8	82.3	68.3	50.8	43.2	40.5	32.6
Q6PC80	rps5	Ribosomal protein S5 OS=Danio rerio OX=7955 GN=rps5 PE=1 SV=1	4	4	13.68	0.933	0.958	376	238.4	278.9	300.8	212.3	260.1	200.7	201.2	307	313.5	298.3	314.9	210.6	191	223.4	221.2
Q6P696	glo1	Lactoylglutathione lyase OS=Danio rerio OX=7955 GN=glo1 PE=1 SV=1	4	4	22.97	1.292	1.149	431.9	512.2	459.3	527.4	510.3	472.6	489.5	514	410.7	340.2	400.9	351.7	406.3	482.8	379.9	465.5
Q502B7	mcee	Methylmalonyl CoA epimerase OS=Danio rerio OX=7955 GN=mcee PE=1 SV=1	4	4	18.88	0.879	0.912	150.4	110.2	142.3	134.8	135.5	191.7	145.2	147.7	191.2	129.7	108.8	199.7	198.1	130.1	211.9	122.1
A4QP71	nap1l4a	Nap1l4a protein OS=Danio rerio OX=7955 GN=nap1l4a PE=1 SV=1	5	4	27.52	1.048	1.056	559.4	596.2	589.6	547.5	587.8	553.5	513.6	561	544.3	579	551.4	478.4	532.9	542.9	456.7	522.2
Q6PBI8	tmem177	Transmembrane protein 177 OS=Danio rerio OX=7955 GN=tmem177 PE=2 SV=1	5	4	15.46	0.697	0.751	205.1	131.9	149.9	153	141.3	165.9	150.5	147.5	229.6	205.6	182.1	247	232	163.2	243.6	169.7
Q7ZUG6	rpl30	Large ribosomal subunit protein eL30 OS=Danio rerio OX=7955 GN=rpl30 PE=1 SV=1	4	4	31.67	0.92	0.962	754.8	501	639.5	652.6	541.9	613	525.6	511.9	649.1	722.5	682.1	762.7	556.8	523.9	552.5	573.7
Q1LWH1	rps16	40S ribosomal protein S16 OS=Danio rerio OX=7955 GN=rps16 PE=1 SV=1	6	6	24.46	0.915	0.973	992.2	681.7	838.6	908.7	665.1	769	658.4	661.8	910.6	996.8	912.4	998.1	733.4	657.2	708	654.3
A0A8M2BIZ3	LOC100332207	Potassium voltage-gated channel subfamily A member 7-like OS=Danio rerio OX=7955 GN=LOC100332207 PE=4 SV=1	5	5	13.87	1.072	1.124	136.6	163.5	158.6	177.7	163	168.3	157.8	166.9	143.9	156.9	169.2	133.9	146.3	144.9	147.3	158.2
Q6P3I5	hhatla	Hedgehog acyltransferase-like, a OS=Danio rerio OX=7955 GN=hhatla PE=1 SV=1	4	4	26.03	1.321	1.098	357.8	493.4	448	445.5	466.1	431.3	484.2	481.7	359.6	315.2	414.4	318	343.3	479.6	388.5	491.4
Q6PC22	ndufa8	NADH dehydrogenase [ubiquinone] 1 alpha subcomplex subunit 8 OS=Danio rerio OX=7955 GN=ndufa8 PE=1 SV=1	5	5	17.12	0.83	0.913	689.1	476.6	566.2	553.7	463.2	572.5	530.8	507.1	682.2	667.1	519.8	818.2	599.3	436.7	763.1	539
Q6PBM1	glrx5	Glutaredoxin-related protein 5, mitochondrial OS=Danio rerio OX=7955 GN=glrx5 PE=2 SV=1	3	3	20.08	0.671	0.86	84.1	74.3	82.9	83	74.1	91.6	76.3	61.1	128.4	149.7	63	118.9	90.9	61.4	96.2	84.1
Q567K2	esd	S-formylglutathione hydrolase OS=Danio rerio OX=7955 GN=esd PE=1 SV=1	4	4	22.32	0.88	0.728	244.9	251.3	271.2	293.4	247.5	213.3	268.3	233.3	288.3	305.2	308.3	262	318.6	395.1	323.9	336.8
Q803K3	hnrnpa1b	Heterogeneous nuclear ribonucleoprotein A1 OS=Danio rerio OX=7955 GN=hnrnpa1b PE=1 SV=1	5	4	17.38	0.984	1.023	149.6	123.8	1218.1	121.3	105.2	132.1	106.2	140.4	167.2	138.7	134.4	137.8	114.6	484.7	116.9	96.2
F1Q6Z9	ganabb	Glucosidase, alpha; neutral AB OS=Danio rerio OX=7955 GN=ganabb PE=1 SV=3	5	4	19.66	0.907	0.922	182.7	155.7	157.5	174.7	149.7	168.1	182	150.1	182.1	183.6	178.9	191.7	174	168.1	174.6	170.8
A5JV83	hspb11	Heat shock protein beta-11 OS=Danio rerio OX=7955 GN=hspb11 PE=2 SV=2	3	3	21.67	1.225	0.96	137.2	119.8	105.5	131.2	135	124.3	105.8	113.2	103.4	133.2	92.5	101.2	131.4	87.3	146.7	116.3
Q6DGV5	rab10	Ras-related protein Rab-10 OS=Danio rerio OX=7955 GN=rab10 PE=1 SV=1	5	4	20.03	1.118	1.177	376	343.2	387.6	364.1	371.8	329.3	348.7	335.7	367.1	292.2	318.7	343.5	297.5	318.9	284.3	275.5
Q6ZM13	hbaa2	Hemoglobin, alpha adult 2 OS=Danio rerio OX=7955 GN=hbaa2 PE=1 SV=1	3	2	192.45	1.173	1.561	214.9	258.2	288.2	212.2	283.2	271.4	458.5	243.1	192.9	234.3	183	209	293.2	169.2	181	174.2
A0JMJ1	scinla	Scinderin like a OS=Danio rerio OX=7955 GN=scinla PE=1 SV=2	4	4	24.45	0.864	0.92	209.5	223.4	254.1	213.9	185.5	225.2	224.5	248.1	267.9	239	228.4	318.9	216	252.7	236.3	283.9
Q802Z9	serbp1a	SERPINE1 mRNA binding protein 1 OS=Danio rerio OX=7955 GN=serbp1a PE=1 SV=1	4	4	19.64	0.892	1.036	248.5	173.4	221	248.7	187.3	211.8	169.7	194.3	242.9	280.7	258.4	266.8	208.5	177	188.8	179.8
Q9YHX5	vim	Vimentin OS=Danio rerio OX=7955 GN=vim PE=1 SV=1	6	2	42.98	0.974	1.047	74.8	58	60.8	75.4	63.4	74.6	92	90	65.1	73.5	67.8	70.7	82.8	77.2	79.4	65.5
Q6P6E5	ndufb7	NADH dehydrogenase [ubiquinone] 1 beta subcomplex subunit 7 OS=Danio rerio OX=7955 GN=ndufb7 PE=1 SV=1	3	3	33.18	1.539	1.133	91.3	66.7	72.5	89.3	69.8	86.2	72.5	68.4	29.2	65.9	41.5	90.1	67.1	25.5	67.7	58.7
A0A8M3AXI0	LOC101885444	Uncharacterized protein LOC101885444 isoform X1 OS=Danio rerio OX=7955 GN=LOC101885444 PE=4 SV=1	6	4	17.25	1.097	1.025	506.4	582.7	526.4	554.3	492.2	510.1	487	517	495.3	474.9	535.6	489.3	490.5	487.4	501.8	443
A3KPZ2	cratb	Carnitine O-acetyltransferase b OS=Danio rerio OX=7955 GN=cratb PE=1 SV=1	5	5	20.78	0.755	0.766	116.3	76	98.1	101.7	99.6	115.5	99.8	94	138.4	129.5	93.3	135.1	142.3	103.5	144.3	118.9
F6NVJ1	hspe1	10 kDa heat shock protein, mitochondrial isoform 2 OS=Danio rerio OX=7955 GN=hspe1 PE=1 SV=1	5	5	17.88	0.805	1.005	457.2	380	380.9	390.5	382.4	456.3	370.6	381.2	470.6	537.3	364	487.4	359.5	399	405.3	361.6
F1QH99	acp1	Low molecular weight phosphotyrosine protein phosphatase OS=Danio rerio OX=7955 GN=acp1 PE=1 SV=1	4	4	16.08	0.977	1.072	164.9	202.3	167.2	173.3	216.8	230.9	217.1	226.3	174.9	183.6	169.4	173.5	203	210.4	198.7	222.3
Q5RGI5	ppp6r2a	Protein phosphatase 6, regulatory subunit 2a OS=Danio rerio OX=7955 GN=ppp6r2a PE=1 SV=1	5	5	11.82	1.119	1.141	141.2	125.5	148.6	149.6	129.8	145.8	115.7	130.6	143.8	135.1	116.4	124	119.4	109	114.8	113.5
Q7ZVQ3	wdr1	WD repeat domain 1 OS=Danio rerio OX=7955 GN=wdr1 PE=1 SV=1	5	5	14.93	1.063	1.126	398.4	402.4	394.6	411.7	429.5	433.8	423.1	440.1	370.7	422.5	361.6	382.5	398.6	361.2	368.9	398.7
A0A0R4IRM1	kif5bb	Kinesin-like protein OS=Danio rerio OX=7955 GN=kif5bb PE=1 SV=1	5	5	16.94	0.951	1.035	83	78.1	93.8	75.4	73.5	81.1	74.9	77.2	92.3	86.1	83.3	78.8	84.9	68.3	73.4	73.5
Q804G3	anxa11b	Annexin OS=Danio rerio OX=7955 GN=anxa11b PE=1 SV=1	4	2	24.31	0.496	0.749	72.3	75.2	88.3	67.3	60.8	83.6	94.2	118.1	81.5	145	164.5	152.5	127.4	112.1	125.1	73.6
B6IDE8	frem3	FRAS1-related extracellular matrix protein 3 precursor OS=Danio rerio OX=7955 GN=frem3 PE=1 SV=1	4	4	14	1.267	1.276	91.8	99.9	87	97.4	86.8	72.5	72.6	100.3	72.3	68.8	77.2	84.7	60.3	71.1	64.2	52.8
Q803B3	usp14	Ubiquitin carboxyl-terminal hydrolase OS=Danio rerio OX=7955 GN=usp14 PE=1 SV=1	3	3	15.13	1.193	0.967	202.5	226	218.1	214.4	218.7	223.4	223	218.1	169	174	192.2	188.7	225.7	237.4	195.1	231.3
A5PN46	edf1	Edf1 protein OS=Danio rerio OX=7955 GN=edf1 PE=2 SV=1	5	5	21.56	1.005	1.123	444.6	430.7	462.6	444.2	424.1	388.6	439.9	415.9	429.9	408.5	454.5	479.3	392.7	358	390.7	335.6
Q6PHG3	anxa13	Annexin OS=Danio rerio OX=7955 GN=anxa13 PE=1 SV=1	5	4	28.65	0.942	1.026	427.9	322.5	357.5	391.2	381	413.9	400.9	440.3	399.6	475.8	361.1	394.2	394.9	319.1	399.2	435.5
E7F3K7	tbrg4	FAST kinase domain-containing protein 4 OS=Danio rerio OX=7955 GN=tbrg4 PE=1 SV=1	5	5	18.76	0.694	0.865	195.9	137.1	146.3	161	138.8	169.8	142.9	137.6	214.8	237.6	175.7	227.5	177.9	106.9	189.6	149
A2RV27	coq7	5-demethoxyubiquinone hydroxylase, mitochondrial OS=Danio rerio OX=7955 GN=coq7 PE=1 SV=1	4	4	23.59	1.406	1.454	348	239.5	255.5	279.6	285.7	404.9	280.3	276.8	192	188.1	139.1	192.2	212.4	168.5	206.3	183.6
A0A8M1Q1D0	c4b	Complement C4-B OS=Danio rerio OX=7955 GN=c4b PE=4 SV=1	5	5	14.63	1.827	2.041	77.3	138.6	163.3	69	157.6	114.7	174.3	136.8	45.9	85.8	69.8	40.9	80.8	128.7	51.6	64.1
Q6PBW3	rps14	Small ribosomal subunit protein uS11 OS=Danio rerio OX=7955 GN=rps14 PE=1 SV=1	4	4	24.14	1.004	1.229	209.7	169.3	176.7	176.2	160.4	143	246	146.3	177.4	159.2	182	174	124.1	112.6	125.1	130
Q502P2	homer2	Homer protein homolog 2 OS=Danio rerio OX=7955 GN=homer2 PE=1 SV=1	4	4	22.13	1.011	1.185	195.9	183.5	191.1	221.7	183.2	169.5	197.3	190.8	201.7	173.5	200	183.1	152.5	139.7	163.1	188.6
F1R2L8	ddx1	ATP-dependent RNA helicase DDX1 OS=Danio rerio OX=7955 GN=ddx1 PE=1 SV=1	5	5	16.11	1.095	1.075	106.7	96.3	105	111.2	80	85.3	102.5	89.2	101.1	92.4	76.6	102.4	81.9	71.8	89	80.3
A0A8M9QAR3	dst	Dystonin OS=Danio rerio OX=7955 GN=dst PE=1 SV=1	5	3	15.44	0.949	0.837	8.2	12.1	13.8	13.8	11.4	12.3	9.2	7.3	13.8	15.7	13.3	7.5	12.9	12.4	12	10.3
A5PLK2	lhpp	Phospholysine phosphohistidine inorganic pyrophosphate phosphatase OS=Danio rerio OX=7955 GN=lhpp PE=2 SV=1	4	4	23.08	1.176	1.074	352.7	425	364.9	374.4	464.8	467.2	467.4	488.2	319.3	287	339.8	309.4	391.4	544.5	385.7	483.8
E2FHP4	cfh	Complement factor H OS=Danio rerio OX=7955 GN=cfh PE=1 SV=1	6	6	21.32	0.783	1.235	320.4	355.6	459.2	437.1	852.3	383.3	550.7	661.4	508.9	667.6	422.6	497.6	860.4	498.7	479.1	465.2
Q08C39	mrps5	Small ribosomal subunit protein uS5m OS=Danio rerio OX=7955 GN=mrps5 PE=1 SV=1	5	5	13.94	0.859	0.857	234.9	137.9	164.9	197.7	147	128.5	183.9	163.5	190	232.7	144.2	356.5	203.6	87.2	208.6	160.6
A2BIC6	lap3	Cytosol aminopeptidase OS=Danio rerio OX=7955 GN=lap3 PE=1 SV=1	3	3	18.57	0.841	0.831	162.9	128.2	125.5	140.2	122	172.6	127.6	146	151	174.2	142.6	168.3	177.1	136.4	192.1	152.4
Q7ZWJ4	rpl18a	Large ribosomal subunit protein eL20 OS=Danio rerio OX=7955 GN=rpl18a PE=1 SV=1	5	5	15.28	0.897	0.971	409.4	319.6	459.3	441.1	324.2	369.4	329.9	276.3	446.2	466.9	503.8	480.4	353.3	365.3	321.2	316.7
F1QG85	itgb1a	Integrin beta OS=Danio rerio OX=7955 GN=itgb1a PE=1 SV=1	5	3	18.59	1.023	0.888	394.1	377.4	393.8	392.5	346.4	402.2	354.7	376.7	374.5	410.4	389.5	379.4	399.2	314.8	425.5	424.8
Q31365	mhc1uba	Major histocompatibility complex class I UBA precursor OS=Danio rerio OX=7955 GN=UBA*01 PE=1 SV=1	3	3	14.06	0.931	0.777	122.5	157	144.4	146.5	139.5	162.9	170.4	182.4	153.3	218	116.1	159.4	333.7	93.6	312.7	146.8
A0A8M6Z1R1	tomm40	Mitochondrial import receptor subunit TOM40 homolog OS=Danio rerio OX=7955 GN=tomm40 PE=1 SV=1	4	3	14.92	0.841	0.884	163.1	140.5	168.9	167	128.4	170.7	143.3	139.5	203.4	189.6	165.9	215.5	164.8	134.6	165.1	155.4
A8KAZ3	atl2	Atl2 protein OS=Danio rerio OX=7955 GN=atl2 PE=1 SV=1	4	4	16.57	0.964	0.99	197.3	184.1	179.8	216	137.6	162.3	150.6	149.3	197.2	198.2	186.2	200.2	155.9	147	183.4	141.1
Q6DRF3	psmb1	Proteasome subunit beta type-1 OS=Danio rerio OX=7955 GN=psmb1 PE=2 SV=1	4	4	15.92	1.161	1.107	141.9	148.6	203	169.9	166.9	165.8	163.8	155.9	129.2	136.4	150.5	137.2	154.5	171.9	143.5	139.3
A0A8M9PD17	col5a1	Collagen alpha-1(V) chain isoform X1 OS=Danio rerio OX=7955 GN=col5a1 PE=1 SV=1	4	3	21.9	0.981	0.963	407.6	377.6	448.8	377.8	404	472.7	474.4	401.6	363.6	408.7	391.3	481.4	464.3	412.9	443.5	583.5
A0A8M2BJR8	dpp9	dipeptidyl-peptidase IV OS=Danio rerio OX=7955 GN=dpp9 PE=1 SV=1	5	5	17.12	1.045	0.953	94.6	95.8	104.9	95	97.9	97	102.1	101.6	96.4	93.2	89.3	87.3	108	107.6	94	101.8
Q7ZUW4	arf5	ADP-ribosylation factor OS=Danio rerio OX=7955 GN=arf5 PE=2 SV=1	5	2	19.74	1.109	1.102	365.7	302	314.5	333.8	307.8	301.6	317	284.8	285.1	283.6	299.5	316.2	280.6	256.1	272.4	313.6
E7F0E8	xpo1a	Exportin 1 (CRM1 homolog, yeast) a OS=Danio rerio OX=7955 GN=xpo1a PE=1 SV=2	5	2	17.26	1.066	1.027	122.7	111.3	147.5	115.7	117.8	133.7	126.2	123.7	100.1	115.7	108	136.5	132.3	104.7	122.6	120.8
A0A8M9PRH8	col5a3a	Collagen alpha-3(V) chain isoform X1 OS=Danio rerio OX=7955 GN=col5a3a PE=1 SV=1	4	4	15.63	0.976	0.855	155.8	178	185.4	192	147.9	204.3	198.7	176.8	198.5	174.6	189.5	182.7	249.3	249.3	189.8	192.6
Q561Y1	psmd4b	26S proteasome non-ATPase regulatory subunit 4 OS=Danio rerio OX=7955 GN=psmd4b PE=1 SV=1	3	2	18.67	1.173	1.006	82.3	90.2	87.5	84.5	89.9	82.1	82.5	86.6	75.3	71.4	78.5	62.3	85.3	82.6	78.5	86
A0A8M2B601	ampd3b	AMP deaminase OS=Danio rerio OX=7955 GN=ampd3b PE=1 SV=1	7	3	12.34	0.414	0.692	64.5	24	29.3	80.5	49.2	41.7	70.7	77	101.7	108.5	101.5	121	111.7	88.1	82.4	67.2
Q6DRD5	ufd1l	Ubiquitin fusion degradation 1-like OS=Danio rerio OX=7955 GN=ufd1l PE=1 SV=1	5	5	18.68	1.092	1.029	105.5	117.7	97.7	95.1	107.4	104.9	123.5	119.4	97.1	89.1	104.6	84.2	110.7	113.3	109.3	104.5
Q8UUX0	akt2	non-specific serine/threonine protein kinase OS=Danio rerio OX=7955 GN=akt2 PE=1 SV=1	5	3	18.48	1.032	1.163	239.4	227.9	231.9	222.3	199.3	225	212.3	221.5	197.3	230.9	225.8	219.6	194.6	178.7	162.2	198.2
E9QIN8	klhl41a	Kelch-like protein 41a OS=Danio rerio OX=7955 GN=klhl41a PE=2 SV=1	4	3	17.94	1.084	1.01	160.9	120.7	138.6	137.8	114.4	125.4	109.9	121.9	119.1	136.5	112.2	148	120.3	78.8	119	115
A0A8M9PA82	tars3	threonine--tRNA ligase OS=Danio rerio OX=7955 GN=tars3 PE=1 SV=1	5	5	12.19	1.1	1.383	164.4	120.6	148.7	136.2	138.7	127.2	101.7	141.7	151.9	126	129.4	129.5	96.6	88.7	95.9	96.2
A0A8M1RF06	hnrnpul1l	Heterogeneous nuclear ribonucleoprotein U-like protein 1 isoform X1 OS=Danio rerio OX=7955 GN=hnrnpul1l PE=1 SV=1	6	6	12.85	0.908	1.268	214.3	182.4	187.6	190.8	204	197.7	206.3	177.1	194.7	228.6	178.8	222.8	201.1	143.4	174.7	143.5
T1ECS2	smyd2b	[histone H3]-lysine(4) N-trimethyltransferase OS=Danio rerio OX=7955 GN=smyd2b PE=4 SV=1	4	4	17.31	1.029	1.045	396.8	304.2	333.4	352.4	279.5	269.9	253.2	263.2	343.7	352.7	322.9	310.8	287.7	217.2	240.6	270.1
Q7ZUN6	paics	Multifunctional protein ADE2 OS=Danio rerio OX=7955 GN=paics PE=1 SV=1	5	5	15.18	0.757	0.824	63.6	57.9	74.1	46.2	42.1	54.2	41.4	57.1	79.8	80.5	51.3	109.9	60.7	55.3	48.4	71.4
Q7ZUJ4	bcap31	Endoplasmic reticulum transmembrane protein OS=Danio rerio OX=7955 GN=bcap31 PE=1 SV=1	5	5	15.93	0.768	0.909	231.1	259	200	223.3	385.1	367.5	303.7	390.1	288.3	257.3	312.1	303.6	419.1	426.9	408.6	362.6
Q6PBZ1	rpl7a	60S ribosomal protein L7a OS=Danio rerio OX=7955 GN=rpl7a PE=1 SV=1	5	5	32.73	0.974	0.797	574.1	605.4	742	724.8	333.3	374	526.5	355.6	602.9	706.3	654.3	736.2	541.7	483.4	431.1	433
E7F9C4	prkaa2	5'-AMP-activated protein kinase catalytic subunit alpha-2 OS=Danio rerio OX=7955 GN=prkaa2 PE=3 SV=3	4	4	13.35	0.917	0.976	249.1	251.5	243.1	256.4	244	272.6	256.6	248.4	268.9	278.7	267.8	277.2	251.5	238.3	279.5	266.3
A0A8M1NTE7	col5a2a	Collagen alpha-2(V) chain precursor OS=Danio rerio OX=7955 GN=col5a2a PE=4 SV=1	5	4	12.69	0.971	0.979	403.1	381.5	383.9	409.8	487.2	518	512.7	482.8	374.3	410.9	399.7	487.6	547	491.2	489.2	530.9
E7F6D6	afg3l1	AFG3-like protein 1 OS=Danio rerio OX=7955 GN=afg3l1 PE=1 SV=1	6	4	14.94	0.633	0.81	116.6	74.7	89.9	91.1	92.1	102.1	83.5	86	151.8	134.6	113.5	192	135	75.4	141.8	89.3
F1RBR6	pter	Phosphotriesterase-related protein OS=Danio rerio OX=7955 GN=pter PE=1 SV=1	4	4	21.58	1.122	1.305	216.2	231.6	231.4	217.2	309.3	288.2	258.7	248.2	197.5	202.1	191.5	207.3	194.2	281	174.5	225.3
B8JHS8	slc8a3	Sodium/calcium exchanger 3 isoform X3 OS=Danio rerio OX=7955 GN=slc8a3 PE=3 SV=1	4	4	12.05	1.133	1.161	222.4	223.3	190.6	224.2	161.3	209.1	207.7	211.3	174.3	218.5	234.5	177.2	164.5	175.7	183.4	226.2
B0R0D7	coro1ca	Coronin-1C-A OS=Danio rerio OX=7955 GN=coro1ca PE=2 SV=1	4	3	20.43	0.851	0.932	29.6	29.6	29.5	35.8	21.6	33.7	28.1	23	32.6	37.1	25.4	37.1	24.3	29.6	25.2	31.5
Q7ZU28	ddx19b	RNA helicase OS=Danio rerio OX=7955 GN=ddx19b PE=1 SV=1	4	4	14.2	0.722	0.869	86.6	58.8	103.3	67.1	70.5	91.6	98.6	117.1	105	106.1	104.5	115.3	83.2	121.4	119	100.4
E7F4T6	timm21	Mitochondrial import inner membrane translocase subunit Tim21 OS=Danio rerio OX=7955 GN=timm21 PE=3 SV=1	5	5	14.34	0.713	0.93	268.7	196	169.6	240.1	262.4	283.9	263.4	259.3	326	287.5	233.8	321.8	318.2	229.5	363.3	250.9
Q6PBY8	skp1	S-phase kinase-associated protein 1 OS=Danio rerio OX=7955 GN=skp1 PE=1 SV=1	5	5	15.83	0.99	1.057	220.2	217.3	237.8	234.1	230.7	228.2	235.2	246.8	227.2	226.4	231.8	236.4	224.3	209.2	216.5	226.5
A0A8M2B1U6	dpysl2b	Dihydropyrimidinase-related protein 2 isoform X1 OS=Danio rerio OX=7955 GN=dpysl2b PE=1 SV=1	5	4	20.12	1.055	1.035	526.3	487.4	519.7	531	452.7	510.5	523.9	478.6	506.9	535.9	460.5	484.6	483.7	432.4	475.5	479.3
Q66I52	ndufs6	NADH dehydrogenase [ubiquinone] iron-sulfur protein 6, mitochondrial OS=Danio rerio OX=7955 GN=ndufs6 PE=1 SV=1	3	3	18.8	0.834	0.849	654.7	421.7	464.8	529.9	386	533.5	446.3	413.1	622.9	567.8	459.9	754.9	558.8	401.9	693.5	458
Q7ZV05	rps11	Small ribosomal subunit protein uS17 OS=Danio rerio OX=7955 GN=rps11 PE=1 SV=1	5	5	21.43	0.942	1.009	604.3	471.5	558.8	588.7	444.2	511	458.5	440.6	579.1	639.1	589	629	471.6	435.9	440.5	454.1
Q1LXK4	mov10b.1	Putative helicase mov-10-B.1 OS=Danio rerio OX=7955 GN=mov10b.1 PE=2 SV=2	4	4	13.4	0.94	0.955	94.3	58.4	92	88.3	58	92.8	78.5	64.1	99.2	86.4	92.9	110.8	72.2	76.4	92.2	68.4
Q6DHM0	bpgm	Phosphoglycerate mutase OS=Danio rerio OX=7955 GN=bpgm PE=1 SV=1	4	4	19.08	0.786	0.703	93.2	102.7	91.9	107	74.5	63.4	90.8	81	107.5	121	132	128.1	104.8	95.5	116.3	124.2
B3DKJ3	snx1a	Snx1 protein OS=Danio rerio OX=7955 GN=snx1a PE=2 SV=1	4	4	16.17	0.968	0.929	95.4	86	110.6	102.6	76.1	87.5	92.4	89.4	96.5	108.4	88.7	110.7	97.5	93	74.4	100.9
E7F6F7	abcb7	Iron-sulfur clusters transporter ABCB7, mitochondrial OS=Danio rerio OX=7955 GN=abcb7 PE=3 SV=1	5	5	16.34	0.922	1.192	243.8	168.2	158.3	171	208.9	235.3	219.4	204	187.7	180.2	161.2	224.2	200.1	133.1	197.8	163.1
A0A8M6Z1P5	itga7	Integrin alpha-7 OS=Danio rerio OX=7955 GN=itga7 PE=1 SV=1	4	4	13.89	1.056	0.899	199	197.6	206.7	187.3	185.8	201	173.6	191.2	163.5	184.1	199.3	191.7	212.6	167.8	206.6	219.7
Q1LUM9	dync1li1	Dynein light intermediate chain OS=Danio rerio OX=7955 GN=dync1li1 PE=1 SV=1	4	4	15	0.998	0.993	245.3	276.2	248.9	273.1	242.3	249.2	240.7	247.4	255.3	243.3	267.1	283.1	243.2	250	243.3	253.5
Q6PBW4	ppib	Peptidyl-prolyl cis-trans isomerase OS=Danio rerio OX=7955 GN=ppib PE=1 SV=1	4	4	14.28	1.017	0.972	338.7	292.5	339.9	328.4	268.2	304.5	279.3	253	309.9	340.5	315.8	355.9	282.2	293.1	274.4	281.1
Q504F5	capn2b	Calpain-2 catalytic subunit OS=Danio rerio OX=7955 GN=capn2b PE=1 SV=1	4	4	12.09	0.858	0.77	108.4	128.4	201.5	95.6	108.6	193.3	140.4	171.1	123.1	153.6	101.5	210.7	146.8	275.9	137.2	307.6
A0A0R4ISJ3	xrn2	5'-3' exoribonuclease OS=Danio rerio OX=7955 GN=xrn2 PE=1 SV=1	5	5	16.25	1.083	1.175	132.4	130.3	139.6	142.4	126.4	127.6	153.1	109.3	122.3	128.9	113.1	136.1	122.5	104.4	100.8	112
E9QG45	tpd52l2b	Tpd52-like 2b OS=Danio rerio OX=7955 GN=tpd52l2b PE=1 SV=1	4	4	15.12	0.997	1.336	208.2	251.8	306.6	193.3	248.9	255.4	344.4	208.4	221.3	270.7	171.1	238.5	320.7	175.1	191.2	186.3
A0A8N7TEE2	aadat	Kynurenine/alpha-aminoadipate aminotransferase, mitochondrial OS=Danio rerio OX=7955 GN=aadat PE=1 SV=1	5	5	16.4	0.975	1.084	266.4	251.6	275.3	251	225.9	240.1	221.5	234.8	236.5	277.8	277.9	253.9	233.8	172.8	202.3	223.3
Q7ZV15	sec22ba	Vesicle-trafficking protein SEC22b-A OS=Danio rerio OX=7955 GN=sec22ba PE=2 SV=1	5	3	15.6	0.977	1.167	337.4	328	308.3	340.6	430.9	361	350.4	396.8	332.7	315.9	348.5	386.9	315.4	329.5	352	319.3
A2BEV1	mtif3	Mitochondrial translational initiation factor 3 OS=Danio rerio OX=7955 GN=mtif3 PE=1 SV=1	4	4	15.1	0.766	0.901	64.4	53.1	47	58	53.8	57.3	49.9	49.5	70.6	74.2	44.1	99.8	76.2	31.5	100.2	43.4
Q1ECZ7	hnrnpub	Hnrnpu protein OS=Danio rerio OX=7955 GN=hnrnpub PE=2 SV=1	4	4	16.55	0.97	1.122	131.1	104.5	118.4	116.6	97.9	118.5	126.6	108.6	126.4	121.9	116	120.4	100.3	85.1	102.5	101.9
Q6NYS4	pebp1	Phosphatidylethanolamine binding protein OS=Danio rerio OX=7955 GN=pebp1 PE=1 SV=1	4	4	27.73	1.242	1.038	232.9	253	232.3	307.1	348.6	326.5	379.3	329.5	168.8	215.5	240.8	177.4	246.5	430.3	292.1	364.7
Q6TNR5	ppiaa	Peptidyl-prolyl cis-trans isomerase OS=Danio rerio OX=7955 GN=ppiaa PE=1 SV=1	4	4	27.73	1.018	1.091	635.3	705.7	778.3	692.2	659	595.5	629.2	625.1	672.8	751.9	701.2	653.4	573.8	603.7	546.8	575.9
Q5RHD8	palld	Palladin isoform X2 OS=Danio rerio OX=7955 GN=palld PE=1 SV=2	5	4	20.17	1.041	1.22	156.7	134.7	131.4	173.5	158.1	124.3	149.6	165.2	168.7	131	148.8	128.3	124.1	110.8	130.5	128.1
Q503D5	vbp1	Prefoldin subunit 3 OS=Danio rerio OX=7955 GN=vbp1 PE=1 SV=1	4	4	16.68	1.068	1.222	78.3	84.8	89.8	104.5	84.6	68.9	79.5	88.3	68.5	77	86.7	86.9	72.4	60.2	62.2	83.5
A0A8M1QUM8	LOC563036	Uncharacterized protein LOC563036 OS=Danio rerio OX=7955 GN=LOC563036 PE=1 SV=1	4	3	16.2	1.277	1.433	109.5	125.1	166.1	100.8	191.7	169	182.6	160	79.6	101.2	87.8	95.6	133	120.4	116.6	124.9
Q566R8	hspb2	Heat shock protein beta-2 OS=Danio rerio OX=7955 GN=hspb2 PE=1 SV=1	4	4	16.12	0.84	0.873	101.6	110	115.9	131.4	115.4	108	108.8	109.9	189.9	148.4	121.7	99.8	108.6	139.4	129.3	121.3
Q6P980	sod2	Superoxide dismutase OS=Danio rerio OX=7955 GN=sod2 PE=1 SV=1	4	4	26.07	0.768	0.782	460.7	355.7	396.9	372.3	377.5	554.2	428.6	430.1	500.4	501	439.7	542.6	715.1	397.5	679.8	443.7
Q8JH29	agt	Angiotensinogen OS=Danio rerio OX=7955 GN=agt PE=1 SV=1	4	4	12.72	1.214	1.701	197.3	300.9	259.4	224.1	269.6	276.2	363.7	359.4	192.4	303	176.4	204.9	321	173.1	176.9	193.9
Q7SXP0	sec22bb	Vesicle-trafficking protein SEC22b-B OS=Danio rerio OX=7955 GN=sec22bb PE=2 SV=1	5	3	19.56	1.058	1.12	156.1	159.5	154.1	157.4	237	177.4	203.6	202.3	149.6	151.2	146.8	139	147.9	205.6	184.9	177.6
B2XCL9	appl1	Appl1 OS=Danio rerio OX=7955 GN=appl1 PE=1 SV=1	4	4	15.38	0.895	0.955	66.4	56.7	62.9	69.9	64.1	70	55.7	60	77.5	74.7	68.6	69.8	67.3	61.2	62.6	77
A0A0R4IKV3	nadk2	NAD kinase 2, mitochondrial OS=Danio rerio OX=7955 GN=nadk2 PE=1 SV=1	5	5	14.01	0.851	0.834	283.9	221.3	267.8	279.4	248.8	288.6	261.9	255	307.9	336.3	280.6	335.3	322	253.8	322.6	298.1
A0A8M1NUZ9	comtd1	Catechol O-methyltransferase domain-containing protein 1 precursor OS=Danio rerio OX=7955 GN=comtd1 PE=1 SV=1	4	4	20.23	1.404	1.59	598.5	545.8	659.4	448	636.3	459.9	709.4	486.7	388.4	531.7	385.8	426.8	633.2	308.6	330.2	371.1
Q7ZUY0	seta	Protein SET OS=Danio rerio OX=7955 GN=seta PE=1 SV=1	3	3	25.73	1.011	1.171	207.3	180.5	194.3	191.3	201.7	197.5	165.7	199.2	193.1	198	179.7	188.3	169.4	135.7	169.5	175.5
A0A8M9PGR6	tnxb	Tenascin-X OS=Danio rerio OX=7955 GN=tnxb PE=3 SV=1	5	5	19.93	0.983	0.767	238.2	162.2	259.3	209.6	280.1	201.1	246.3	212.8	213.1	242.6	204.9	316	316.2	160.5	384.4	281.7
Q3ZB93	sgcb	Beta-sarcoglycan OS=Danio rerio OX=7955 GN=sgcb PE=2 SV=1	4	4	20.13	1.019	1.047	269.4	281.2	240.8	250.4	254.9	267.9	248.2	258.7	264.1	280.8	246.2	224.4	256.1	232	267.2	235
E9QFN0	si:dkeyp-50d11.2	Calpain-1 catalytic subunit OS=Danio rerio OX=7955 GN=si:dkeyp-50d11.2 PE=1 SV=1	4	3	16.51	1.041	0.915	130.3	132.1	133.2	110.9	127.1	138.4	114.4	126	120.3	127.4	137.7	124.7	145.6	134.2	127.3	142.7
R4GDP5	api5	Apoptosis inhibitor 5 OS=Danio rerio OX=7955 GN=api5 PE=1 SV=1	4	4	14.63	1.109	1.221	144.5	143.6	141.9	118.7	141.8	135.1	144	110.6	130.5	143.1	105.8	127.1	143.3	93.1	108	118.9
Q567W4	mrps25	Small ribosomal subunit protein mS25 OS=Danio rerio OX=7955 GN=mrps25 PE=1 SV=1	4	4	20.63	0.848	1.02	67.5	45.4	58.2	54.3	46	44.7	51.2	57.3	59.7	73.7	37.4	100.1	51	33.6	59.3	44.4
Q24JV3	rpl31	Large ribosomal subunit protein eL31 OS=Danio rerio OX=7955 GN=rpl31 PE=1 SV=1	5	5	14.48	0.958	0.971	395.2	367.6	392.7	355.5	205.6	277.7	303.1	272.6	351.9	397.9	395.2	442.9	288.5	278.4	288.2	260.7
Q803B5	dnpep	Aspartyl aminopeptidase OS=Danio rerio OX=7955 GN=dnpep PE=1 SV=1	5	5	15.57	0.948	0.983	439.6	487.9	453.8	465.5	447.8	491.2	455.6	500.2	479.4	490.7	475.5	495.4	513.5	463.6	447.8	499.2
A0A8M3ANA5	acy1	N-acyl-aliphatic-L-amino acid amidohydrolase OS=Danio rerio OX=7955 GN=acy1 PE=1 SV=1	4	4	13.33	1.073	1.093	146.8	157	195.2	190.4	168.1	167.7	158.2	174.5	181.2	153.1	165.1	157.1	142.2	177.1	134.1	165.9
A8WGS1	adrm1	ADRM1 26S proteasome ubiquitin receptor OS=Danio rerio OX=7955 GN=adrm1 PE=1 SV=1	3	3	25.39	1.009	0.995	181.7	180.4	191.5	192.1	190.3	187.5	179.1	199.3	181.2	181.8	206.4	188.1	196	202	184.1	176.2
A0A8M9QCI5	si:dkey-38l22.2	Uncharacterized protein si:dkey-38l22.2 OS=Danio rerio OX=7955 GN=si:dkey-38l22.2 PE=4 SV=1	4	4	13.04	0.986	1.145	80.5	83.6	73.1	91.5	77.1	72.8	71.5	68.1	86.7	79.8	88.2	76	60.4	61.6	64.4	76.9
Q9I9E9	eif2s1b	Eukaryotic translation initiation factor 2 subunit 1 OS=Danio rerio OX=7955 GN=eif2s1b PE=1 SV=1	5	5	14.03	1.054	1.175	349.9	335.3	367.2	387.1	295.8	332.6	288	314.3	339.3	308.7	341.1	352.1	261.7	279.8	249.5	257.5
F1QJX7	gnas	Adenylate cyclase-stimulating G alpha protein OS=Danio rerio OX=7955 GN=gnas PE=1 SV=1	4	3	27.46	0.969	1.026	81	96.6	88.9	75.8	78.8	76.2	82.3	77	81.4	90.1	88.8	86.3	91	70.4	81.9	66.6
Q7ZUG5	rps21	Small ribosomal subunit protein eS21 OS=Danio rerio OX=7955 GN=rps21 PE=1 SV=1	3	3	18.89	0.885	1.089	413.2	266.6	395.2	381.1	299.3	307.6	288.4	298.7	443.8	473.5	379.6	433.6	290.7	259.2	282.1	267.3
Q802X5	syncripl	Synaptotagmin binding, cytoplasmic RNA interacting protein, like OS=Danio rerio OX=7955 GN=syncripl PE=1 SV=1	6	3	15.5	0.923	1.093	165.1	147	156	145.1	148.7	147	154.4	164.3	162	166.3	139.7	180.8	145.6	126.9	131.9	146.4
Q5RGK8	snd1	Staphylococcal nuclease domain-containing protein OS=Danio rerio OX=7955 GN=snd1 PE=1 SV=2	4	4	14.84	0.915	1.121	107.9	74.1	89	100.9	66	83.4	71.7	88.3	99.1	111.7	87.3	108.3	68.8	61.1	69.9	69.2
A0A8M9PVV1	sc:d217	Uncharacterized protein LOC100142642 isoform X2 OS=Danio rerio OX=7955 GN=sc:d217 PE=4 SV=1	5	4	22.71	1.088	1.069	63	62.4	59.5	63.3	57.5	68.6	57.6	57.2	56.3	73.7	58.9	52.9	52	49.7	55.7	65.7
Q6NWY2	oxsr1b	Serine/threonine-protein kinase OSR1 OS=Danio rerio OX=7955 GN=oxsr1b PE=1 SV=1	3	2	14.54	1.169	0.908	110.8	98.6	109.1	85.3	97.9	99.9	90.7	93.7	91.6	98.8	79.6	86	106.6	104.4	84.6	124
A0A8M9Q4D3	trim35-13	Zinc-binding protein A33 isoform X2 OS=Danio rerio OX=7955 GN=trim35-13 PE=4 SV=1	6	6	17.97	0.886	1.071	196.6	162.4	202.6	231.3	185.4	200.3	158	148.5	247.1	155.8	253.2	205.4	207.1	143.1	142.1	178.5
Q7SXN6	psma6a	Proteasome subunit alpha type OS=Danio rerio OX=7955 GN=psma6a PE=1 SV=1	6	5	14.84	0.942	1.058	270.3	298.2	316.8	305.1	327.6	307.2	316.4	339.9	307.2	267	333.6	334.2	304	392.5	297	304.8
Q4G5V0	rtn4b	Reticulon OS=Danio rerio OX=7955 GN=rtn4b PE=1 SV=1	3	3	15.19	1.165	1.107	147.4	238.9	184.1	208.6	213.1	185.2	200.3	191.1	152.2	189.1	185.8	140.8	148.4	206.4	169.7	184
Q32PL1	ppp1r7	Protein phosphatase 1 regulatory subunit 7 OS=Danio rerio OX=7955 GN=ppp1r7 PE=2 SV=1	4	4	19.18	0.958	1.144	171.5	188.6	180.1	183.5	168.9	192.9	193.6	166.2	193.8	197.2	177.6	185.7	168.7	144.7	151.7	164.1
E7FF10	vwa1	von Willebrand factor A domain-containing protein 1 OS=Danio rerio OX=7955 GN=vwa1 PE=3 SV=1	5	5	15.69	1.326	1.185	290	351.1	312.2	304.6	423	348	348.4	398.8	221.7	243.8	246.6	199.9	321.7	266.3	307.5	330.8
Q5RKM6	farsb	Phenylalanine--tRNA ligase beta subunit OS=Danio rerio OX=7955 GN=farsb PE=1 SV=1	5	5	11.8	0.979	1.012	185.1	173.4	199.3	200.3	177.4	158	157	183	196	189.4	196.2	204.6	178.4	153.5	146.4	187.3
Q7ZV49	hprt1	Hypoxanthine phosphoribosyltransferase OS=Danio rerio OX=7955 GN=hprt1 PE=1 SV=1	5	5	19.68	1.123	1.16	353.7	351.5	332.3	351.6	413.2	440.5	371.5	398.2	309.1	348.3	317	272.5	350.4	349.2	319.4	368.1
P62894	CYCS	SWISS-PROT:P62894 Cytochrome c - Bos taurus (Bovine).	3	2	26.29	0.569	0.709	79	50.4	68.5	87.5	73.4	82.4	65.3	71	145.5	139.9	92.2	119.2	88.4	98.1	115.5	105.5
Q6PC30	cops5	COP9 signalosome complex subunit 5 OS=Danio rerio OX=7955 GN=cops5 PE=2 SV=1	4	4	12.54	1.065	1.023	133.3	138.2	145.9	141.7	134.6	126.1	154.9	134.3	131.3	132.2	131.5	131.3	129.4	135.1	114.8	133.5
Q802V5	cand1	Cullin-associated NEDD8-dissociated protein 1 OS=Danio rerio OX=7955 GN=cand1 PE=1 SV=1	4	3	25.71	0.877	1.084	66.9	62.3	86.9	68.8	65.5	58.1	77.1	77.6	80.3	89.7	61.5	74.5	72.8	67.6	63.6	62.2
F1RA91	asl	Argininosuccinate lyase OS=Danio rerio OX=7955 GN=asl PE=1 SV=1	3	3	13.01	1.441	1.183	104.5	110.5	108.3	93.9	107.1	106.1	106.5	83.9	65.7	86.7	66.1	82.6	74.7	106.9	75.4	110.7
Q7ZUZ2	actr1b	Actin related protein 1, centractin OS=Danio rerio OX=7955 GN=actr1b PE=1 SV=1	5	5	12.24	0.894	1.059	379.7	276.6	334.6	346.3	331.9	383.4	346.7	376.2	462	366.8	319.5	395	352	305.5	347.1	335
Q1LY62	map2k2a	Dual specificity mitogen-activated protein kinase kinase 2 OS=Danio rerio OX=7955 GN=map2k2a PE=1 SV=1	4	2	16.86	1.241	1.078	41.5	62.2	51.1	47.3	47	48.4	58.1	60	32.4	38.1	47.3	41.2	39.4	52.7	46.5	52
A0A8M9PPV8	syne2a	Nesprin-2-like isoform X1 OS=Danio rerio OX=7955 GN=syne2a PE=3 SV=1	5	5	12.29
Q7T313	ppp1cbl	Serine/threonine-protein phosphatase OS=Danio rerio OX=7955 GN=ppp1cbl PE=1 SV=1	4	2	14.99	0.95	1	262.9	260.1	278.3	304.9	255.7	268.6	289.4	254	279.3	239.2	290	311.7	248.8	270.7	264.7	259.6
F1QGJ3	plin3	Perilipin OS=Danio rerio OX=7955 GN=plin3 PE=1 SV=1	5	5	11.63	0.871	0.798	162.6	173.2	137.7	167.4	113.8	153.9	113.8	138.5	199.4	157.3	180	233.2	177.3	142.1	174.2	115.3
A0A8M1N9G1	cpt1aa	Carnitine palmitoyltransferase 1A OS=Danio rerio OX=7955 GN=cpt1aa PE=1 SV=1	4	2	13.26
Q7T1K0	rpl17	Large ribosomal subunit protein uL22 OS=Danio rerio OX=7955 GN=rpl17 PE=1 SV=1	4	4	21.84	0.86	1.028	380.8	248.1	305.1	308	182.3	236.3	244.4	244	333.3	393.9	348	365.3	261.2	207.7	242	225.5
Q566V0	zbtb8os	Protein archease OS=Danio rerio OX=7955 GN=zbtb8os PE=2 SV=2	4	4	14.86	1.507	1.569	245.8	216.1	287.7	260.8	485.5	255.1	410.8	441.7	165.2	171	173.3	154.3	246.6	304	238.8	299.1
B2GNX4	glrx3	Glrx3 protein OS=Danio rerio OX=7955 GN=glrx3 PE=2 SV=1	4	4	25.58	1.073	1.143	421	445.3	427.9	457.4	492	496.8	509.5	496.6	379.2	427.7	409.1	404.8	426.6	442.4	444.6	411.9
Q8AUT3	scfd1	Novel vesicle-transport related protein OS=Danio rerio OX=7955 GN=sly1 PE=1 SV=1	4	4	11.31	0.872	1.146	76.3	67.2	67.4	75.2	93.9	85.9	84.1	97.8	82.6	84.8	69.4	80.7	82.7	61	83.2	74.3
Q6P0K4	nansa	Sialic acid synthase OS=Danio rerio OX=7955 GN=nansa PE=1 SV=1	4	4	15.27	1.094	1.007	163.6	148.6	173.1	195.7	169.2	190	184.1	173.6	163.9	144.5	138.5	168.3	169.3	186.3	165.3	186.5
Q9DDT0	fth1a	Ferritin OS=Danio rerio OX=7955 GN=fth1a PE=1 SV=1	3	3	14.9	1.095	1.205	214.3	277.5	263.3	233.1	459.9	497.3	409.9	457.9	209.2	263.5	244.7	193.1	413.6	395.3	366.7	366.1
Q5BJI9	spcs2	Signal peptidase complex subunit 2 OS=Danio rerio OX=7955 GN=spcs2 PE=2 SV=1	3	3	17.62	0.947	1.137	409.7	347.8	353	353.3	347.9	408.8	381.8	393.4	376.4	381.3	331.1	369.3	353.7	314	357.5	328.3
Q1ECX3	tgm2b	Protein-glutamine gamma-glutamyltransferase 2 OS=Danio rerio OX=7955 GN=tgm2b PE=1 SV=1	4	4	11.24	0.923	0.849	96.5	74.3	88.5	98.2	65.6	69.9	82.1	76.8	95.2	105.2	87.4	107.8	96	77.6	111.2	68.4
Q7SXA1	rpl26	Large ribosomal subunit protein uL24 OS=Danio rerio OX=7955 GN=rpl26 PE=1 SV=1	5	5	15.38	0.932	0.948	670.3	525.1	630	707.8	374.4	431.2	465.9	506.4	685.2	715.7	642.8	709	521.2	470.8	474.4	439.9
Q7ZVA6	eif4a3	Eukaryotic initiation factor 4A-III OS=Danio rerio OX=7955 GN=eif4a3 PE=2 SV=1	4	3	12.95	1.161	1.159	111.5	104.2	104.2	87	86.1	97.4	100.9	83.9	89.1	90.4	80	112.5	99.2	67	82.7	75.5
Q0P3U2	aimp1a	Aminoacyl tRNA synthase complex-interacting multifunctional protein 1 OS=Danio rerio OX=7955 GN=aimp1a PE=1 SV=1	5	5	17.67	1.115	1.214	259.8	184.7	254.5	238.5	223.7	197.5	188.2	235.5	226.2	202.7	215.8	241.9	185.9	179.1	167.4	166.7
Q7SYN4	nt5c3	Cytosolic 5'-nucleotidase 3 OS=Danio rerio OX=7955 GN=nt5c3 PE=2 SV=2	4	3	13.02	0.975	1.023	273.3	234	239.9	280.6	196.7	234.8	190.3	199.2	243.2	283.5	236.8	306.3	196.6	190.5	196.6	183
Q6PHD9	selenbp1	Methanethiol oxidase OS=Danio rerio OX=7955 GN=selenbp1 PE=2 SV=1	6	6	15.92	0.742	0.588	214.5	218.1	192.2	203.8	240	253.2	284.8	220.6	277.7	286.1	267.9	307.8	450.8	438.5	400.9	354.5
A5PMZ3	scinlb	Scinderin-like b OS=Danio rerio OX=7955 GN=scinlb PE=1 SV=1	4	4	11.33	1.061	0.613	137.8	148.9	169.6	93.3	74.8	194.6	115.1	131.1	112.5	161.2	113	260	109.8	210.9	190.3	283.9
Q6IQ70	tsg101a	Tumor susceptibility gene 101 OS=Danio rerio OX=7955 GN=tsg101a PE=1 SV=1	4	4	14.17	1.125	1.063	140.1	152.9	156.4	157.3	143.9	163.8	152.5	146.3	119.5	130.9	162.9	144.2	141.7	135.7	152.2	139.3
Q567C7	pecr	Peroxisomal trans-2-enoyl-CoA reductase OS=Danio rerio OX=7955 GN=pecr PE=2 SV=1	3	3	19.75	0.605	0.628	120.9	92.3	91.9	113.7	97.6	131.9	98.5	102.2	188	152.5	133.2	235.8	204.3	124.9	236.1	116.8
Q7T3C7	rtn4ip1	Reticulon-4-interacting protein 1 homolog, mitochondrial OS=Danio rerio OX=7955 GN=rtn4ip1 PE=2 SV=2	4	4	11.87	0.838	1.005	149.8	125.9	125.2	135.9	139.3	167.8	152.2	153.6	150.1	162.1	130.4	207.8	164.9	128.8	195.9	140.4
A2CEM4	atl3	Atlastin 3 OS=Danio rerio OX=7955 GN=atl3 PE=1 SV=1	3	3	17.7	1.123	1.045	29.1	20.2	30	25.8	20.2	25.4	21.4	25.4	28.6	23.4	23.3	25.5	16.8	25.1	19.9	30.1
F2Z4T4	akap12b	A kinase (PRKA) anchor protein 12b OS=Danio rerio OX=7955 GN=akap12b PE=1 SV=1	5	5	10.66	0.842	1.042	155.3	82	124.2	112.7	111.9	125.8	109.4	118.2	120	178	127.6	154.8	143.8	101.9	119.5	94.4
Q3ZB95	mpi	Mannose-6-phosphate isomerase OS=Danio rerio OX=7955 GN=mpi PE=1 SV=1	3	3	13	0.851	1.038	53.8	44.3	41.4	53.6	64	71.3	67	72.7	71.4	56.8	44.6	57.7	68.4	64.8	77.5	61.4
F1QJX5	ubr3	E3 ubiquitin-protein ligase ubr3 OS=Danio rerio OX=7955 GN=ubr3 PE=2 SV=2	6	6	9.08	0.896	0.986	88.4	91.3	98	89.1	111	90.9	100	91.9	106.1	93.2	107.9	95.5	99.7	96.7	97.7	94.2
Q0P4C2	ptgdsb.2	Lipocalin-15 precursor OS=Danio rerio OX=7955 GN=ptgdsb.2 PE=1 SV=1	4	3	16.51	0.829	1.331	117.9	146.2	162.6	110.4	183.7	132.6	201.2	153.8	216.1	170.3	132.2	147.1	189.8	128.8	118.2	123.8
Q6GMK5	smpx	Small muscular protein OS=Danio rerio OX=7955 GN=smpx PE=2 SV=1	3	3	15.91	0.844	1.08	210	125.6	150.2	165.3	251.3	228.7	193.5	204.2	184.9	200.6	131.5	188.3	186.2	153.1	215.5	215.2
A0A8M2BED5	serping1	Plasma protease C1 inhibitor isoform X1 OS=Danio rerio OX=7955 GN=serping1 PE=1 SV=1	5	5	14.4	1.201	1.432	259.4	316.9	323.3	257.8	334.8	256.6	381.3	258	212.3	266.6	243.3	234.3	298.3	211.5	199.1	181.7
Q6PFU1	cd81a	Tetraspanin OS=Danio rerio OX=7955 GN=cd81a PE=1 SV=1	4	4	16.45	1.092	0.984	398.2	398.3	415.3	421.1	334.3	337.9	307.9	364.4	376.2	368.9	378.2	354.7	339.7	353.3	337.6	343.2
Q7ZUJ3	mpc2b	Mitochondrial pyruvate carrier OS=Danio rerio OX=7955 GN=mpc2b PE=1 SV=1	4	4	22.24	0.685	0.946	366.2	263.8	306.7	334.1	416.7	424.9	313.7	323.1	481	453.9	341	539.1	468.6	352.6	423.7	354.8
Q7ZVA4	s100a10b	Protein S100 OS=Danio rerio OX=7955 GN=s100a10b PE=1 SV=1	3	3	20.39	0.995	1	537.2	398.9	590.3	474.5	423.4	600.9	545.1	557.3	492	523.6	454.2	572.8	547.5	554.6	542.4	626.1
Q66L63	tgm2a	Protein-glutamine gamma-glutamyltransferase 2 OS=Danio rerio OX=7955 GN=tgm2a PE=2 SV=1	4	4	15.9	1.019	0.83	125.1	180.2	142.6	171.7	109.8	98.2	98.6	100.3	155.5	151.7	185.3	139.1	107.1	96.9	133.9	149
A0A0R4IJ50	hdhd5	Cat eye syndrome chromosome region, candidate 5 OS=Danio rerio OX=7955 GN=hdhd5 PE=4 SV=1	5	5	9.21	1.019	1.01	30.4	40.9	25.4	39.1	34.9	46.5	36	40	46.7	30.2	30.6	37.4	53.4	37	38.2	33.6
Q1LY88	stim1a	Stromal interaction molecule 1 precursor OS=Danio rerio OX=7955 GN=stim1a PE=1 SV=1	2	2	16.3
Q6PBW6	cct2	T-complex protein 1 subunit beta OS=Danio rerio OX=7955 GN=cct2 PE=1 SV=1	4	4	14.54	0.872	1.083	219.4	177.8	221.1	192	171	190.2	171.3	163.2	194	249.7	226.9	244.2	164.5	149.9	151.9	165.6
A0A8M1RTG2	si:rp71-36a1.3	Uncharacterized protein si:rp71-36a1.3 OS=Danio rerio OX=7955 GN=si:rp71-36a1.3 PE=1 SV=1	4	4	21.17	1.403	1.218	124.9	141.2	145.1	129.5	143.1	157.6	163.9	124.3	100.9	117.5	85.3	92.1	142.8	106.1	121.1	125.5
F1Q8N0	dhrs4	Dehydrogenase/reductase (SDR family) member 4 OS=Danio rerio OX=7955 GN=dhrs4 PE=1 SV=1	5	5	26.18	0.893	1.01	602.4	533	545.4	614.5	598.8	693.1	593.8	703.3	673	611.8	563.4	684.1	764.5	596.2	682.6	567.3
A0A8M3B088	septin2	Septin-2 isoform X1 OS=Danio rerio OX=7955 GN=septin2 PE=1 SV=1	4	3	13.2	0.903	1.02	225	165.4	196.8	215.8	147.3	198.8	177.3	167.1	230.4	260.1	172.9	225.8	185.5	149.6	190.4	153.5
F6P6J7	egln1b	hypoxia-inducible factor-proline dioxygenase OS=Danio rerio OX=7955 GN=egln1b PE=1 SV=1	4	4	13.88	1.232	1.292	128.4	146.4	166.4	159.6	136.2	112.7	143.2	123.7	128.6	119.6	144.9	99.5	102.3	101.9	87.9	99
Q6TH15	eif3d	Eukaryotic translation initiation factor 3 subunit D OS=Danio rerio OX=7955 GN=eif3d PE=2 SV=1	5	5	15.31	0.957	1.107	318.3	219.7	281.6	270.5	244.7	258.5	234.4	225.1	285.6	316.3	270.1	291.3	210	209.5	222.9	224.5
A0A8M2BKD5	g3bp1	Ras GTPase-activating protein-binding protein 1 isoform X1 OS=Danio rerio OX=7955 GN=g3bp1 PE=1 SV=1	4	3	22.53	1.005	1.078	153.1	123.4	125	132.8	96	103.8	103.6	100.2	125.9	131.1	118.6	130.6	98.8	82.7	97.9	91.2
B3DJ34	pip4k2aa	Phosphatidylinositol 5-phosphate 4-kinase type-2 alpha OS=Danio rerio OX=7955 GN=pip4k2aa PE=1 SV=1	4	4	12.89	1.321	0.996	140.4	119.3	134	126	94.4	129.9	110.1	111.1	88.2	101.2	110.2	95.5	105.6	116.7	93.9	117.1
A5WWI5	ahsg2	Alpha-2-HS-glycoprotein 2 OS=Danio rerio OX=7955 GN=ahsg2 PE=1 SV=1	4	4	15.14	1.186	1.434	271.1	226.6	309.6	216.8	272.2	183.5	301.2	222.7	226.6	192.6	161.6	269.4	324.9	154	169.8	173.5
A0A8M9P7F0	cul9	Cullin-9 OS=Danio rerio OX=7955 GN=cul9 PE=1 SV=1	4	4	10.46	0.821	1.022	98.7	78.3	85.2	84.3	86.4	86.5	87.2	84	109.8	96.2	97.1	112.1	85.2	84.8	84.3	71.4
Q803K6	tbcb	Tbcb protein OS=Danio rerio OX=7955 GN=tbcb PE=1 SV=1	4	4	13.48	1.006	1.032	79.3	88.9	98.9	82.7	91.3	93.8	109.5	97.8	86	84.5	86	81.2	106.3	95.9	68.3	89.8
Q32PS1	acot9.2	Acyl-CoA thioesterase 9, tandem duplicate 2 OS=Danio rerio OX=7955 GN=acot9.2 PE=2 SV=1	4	4	10	1.053	0.899	193.9	104.5	161.3	173.8	136.6	181.9	126.3	129.9	168.2	162	114.3	156	148.4	116.7	175.3	147.9
A8E5B7	ndufb5	NADH dehydrogenase [ubiquinone] 1 beta subcomplex subunit 5, mitochondrial OS=Danio rerio OX=7955 GN=ndufb5 PE=1 SV=1	4	4	19.94	0.808	0.9	396.4	305.7	342.5	388	289.2	373.9	332.4	331.9	458.5	443.6	360.2	509.7	388.5	292.6	514	350.8
A0A8M2BEP9	acot7	Cytosolic acyl coenzyme A thioester hydrolase isoform X1 OS=Danio rerio OX=7955 GN=acot7 PE=4 SV=1	4	4	12.77	0.736	0.558	132	105.9	112.2	97.9	136.7	174.3	127.7	149.6	145.7	158	117.5	150.3	301.3	132.6	353.9	217.9
A0A0A0VG02	mt-co1	Cytochrome c oxidase subunit 1 OS=Danio rerio OX=7955 GN=mt-co1 PE=3 SV=1	3	3	14.83	0.807	0.765	160.9	126.4	127.5	164.6	133.1	148.5	138.3	146.8	228.5	187.5	160.7	168.2	189.6	147.4	242.7	182.9
Q7ZUR1	capn1	Calpain-1 catalytic subunit OS=Danio rerio OX=7955 GN=capn1 PE=1 SV=1	4	2	17.07	0.984	0.975	66.8	57.8	79.4	66.3	53.7	59.3	70.4	51.5	80.8	65.7	55.6	69.7	71.7	53.9	62.2	49.8
A5WVX0	itpa	Inosine triphosphate pyrophosphatase OS=Danio rerio OX=7955 GN=itpa PE=2 SV=1	4	4	13.48	0.758	0.861	133.2	120.9	135.9	144.8	145.5	141.4	127.7	145.7	155.9	182.5	198.7	172.6	165.5	162.7	167.7	179.5
Q503D8	txndc12	Thioredoxin domain-containing protein 12 OS=Danio rerio OX=7955 GN=txndc12 PE=1 SV=1	5	5	17.72	0.76	0.868	799.4	658.6	691	661.8	699.4	684.8	775	700.1	871.2	972.2	898.9	881.8	859.7	730.3	756	873.9
Q5RKP9	gna11b	Guanine nucleotide-binding protein subunit alpha-11 OS=Danio rerio OX=7955 GN=gna11b PE=1 SV=1	4	4	12.68	1.053	1.072	125.9	140.9	131.7	139.4	113.4	124.8	137	144	125.6	123.3	135	132	123.6	117.3	120.3	130
A0A286YB23	tecra	very-long-chain enoyl-CoA reductase OS=Danio rerio OX=7955 GN=tecra PE=3 SV=1	4	4	14.39	1.044	1.003	215.1	258.1	219.3	233.1	193.4	198.4	194.1	202.4	204.1	216.6	248.5	216.6	201.1	180.4	190.5	253.3
Q561S1	hsd17b8	Estradiol 17-beta-dehydrogenase 8 OS=Danio rerio OX=7955 GN=hsd17b8 PE=1 SV=1	5	5	14.9	0.787	0.771	367.9	269.9	325.2	351.7	320.5	370.1	357.3	340.2	472	390.8	386.3	480.9	448.1	456.6	502.5	346.5
Q90ZZ8	aldh3a2a	Aldehyde dehydrogenase OS=Danio rerio OX=7955 GN=aldh3a2a PE=1 SV=1	5	5	13.13	0.852	0.844	328.7	266.5	288.3	294.6	295.9	357.1	350.9	312.3	360.7	339.1	308.7	345.4	386.2	366	415.9	398.6
E7F8A9	tap1	Antigen peptide transporter 1 OS=Danio rerio OX=7955 GN=tap1 PE=1 SV=1	5	5	16.14	0.991	0.937	95.6	106.5	100.9	100.3	103.6	117.1	107.1	120.2	93.5	106.1	106.6	97.1	132.2	107.9	140	104.2
O57332	psmb6	Proteasome subunit beta OS=Danio rerio OX=7955 GN=psmb6 PE=1 SV=1	4	4	14.89	0.974	1.015	702.5	673.5	704.4	651.6	797.4	666.2	705.3	720.2	700.8	677.9	711.9	728	695.6	798.7	708.8	683.4
Q5U3E2	cetp	Cholesteryl ester transfer protein OS=Danio rerio OX=7955 GN=cetp PE=1 SV=1	5	5	13.71	1.335	1.869	289.3	306.6	427.5	240.5	521.1	446.6	502	370.5	251.9	208.5	217.8	228.3	339.2	275.6	201.4	232.9
A0A8M2B8M4	glrx2	Glutaredoxin-2, mitochondrial OS=Danio rerio OX=7955 GN=glrx2 PE=1 SV=1	3	3	13.14	0.87	0.782	131.7	89.2	109.6	118.7	93.6	112	93.9	87.2	139.7	123.1	86.5	163.2	119	94.5	120.9	121.3
Q8QGV5	ptgdsb.1	Lipocalin-type prostaglandin D synthase-like protein OS=Danio rerio OX=7955 GN=ptgdsb.1 PE=1 SV=1	4	3	16.14	1.08	1.086	147.3	168.1	215.7	140	160.2	163.6	173.4	150.2	140.9	149.9	141.4	156.9	191.8	173.3	107.5	128.2
Q1L8P5	si:dkey-228a15.1	Si:dkey-228a15.1 OS=Danio rerio OX=7955 GN=si:dkey-228a15.1 PE=2 SV=1	4	4	14.59	1.559	1.064	263	270.2	236.4	278.2	331.1	301.5	327.4	345.4	156.1	94.5	187.4	232.3	323.3	331.3	296	266.1
A0A8M6YW17	fbn1	Fibrillin-1 OS=Danio rerio OX=7955 GN=fbn1 PE=1 SV=1	5	4	17.41	0.845	0.912	335.7	329.5	304.1	289.5	368.1	473.8	381.5	413.6	384.3	365.3	322.2	384.1	439.7	306.9	598.4	431.7
A0A0R4IAS2	ppl	Periplakin OS=Danio rerio OX=7955 GN=ppl PE=1 SV=1	6	6	8.75	1.437	1.083	49.8	86.1	94.3	38.5	38.8	97.9	73.1	96	38.2	51.9	40.1	100.3	59.2	97.7	61.3	192.5
Q567Y4	ndufb9	NADH dehydrogenase [ubiquinone] 1 beta subcomplex subunit 9 OS=Danio rerio OX=7955 GN=ndufb9 PE=1 SV=1	3	3	28.76	0.707	0.869	385.5	252.1	304.9	354.5	246.5	317.1	297.6	276.1	476.3	464	301.3	465.5	359.1	253.7	420.7	303.2
F1QNU2	LOC100149015	Zgc:162509 OS=Danio rerio OX=7955 GN=LOC100149015 PE=1 SV=2	6	6	13.28	1.32	1.672	376.6	178.5	370.9	678.1	417	405.1	444.5	442	370.8	194.4	216.2	383.3	344.3	165	384.9	191.5
A1L243	mesd	LRP chaperone MESD OS=Danio rerio OX=7955 GN=mesd PE=2 SV=2	4	4	15.67	1.064	0.979	307	322.2	281.3	251.6	316.8	297	294.6	300.9	305.6	269.5	270.3	282.1	296.9	314.2	314.7	268.9
Q6NWL6	uchl5	Ubiquitin carboxyl-terminal hydrolase OS=Danio rerio OX=7955 GN=uchl5 PE=1 SV=1	4	4	12.2	0.882	0.888	234.9	190.7	212.9	257.4	230.1	197.1	211.4	203.9	245.8	232.5	261.7	286.5	259.1	231.5	236	224.8
Q6DRK5	copa	Coatomer subunit alpha OS=Danio rerio OX=7955 GN=copa PE=1 SV=1	5	5	13.28	0.948	1.127	222.7	180.7	231.7	225.6	201.9	209.8	210.9	225.8	225.1	248.1	201.3	261.8	193.5	180.2	171.3	219.9
A0A8M9Q0A5	sh3bgr	SH3 domain-binding glutamic acid-rich protein isoform X9 OS=Danio rerio OX=7955 GN=sh3bgr PE=1 SV=1	3	3	16.47	1.125	1.08	475.7	487.7	418.8	468.3	454.3	406.5	474	465.7	419	419.8	498.4	387.1	386.6	421.3	430.9	460.7
H0WES8	atp5md	ATP synthase membrane subunit K, mitochondrial OS=Danio rerio OX=7955 GN=atp5md PE=1 SV=1	2	2	21.81	0.882	0.981	250.4	220	232.3	234.7	239.9	263.4	237.7	253.8	281.3	249.3	233.6	293.8	259.7	243.7	311.6	212.7
F1QJ18	nup205	Nuclear pore complex protein Nup205 OS=Danio rerio OX=7955 GN=nup205 PE=1 SV=3	4	4	12.37	1.165	1.169	32.4	36.4	43.7	25.4	27.8	32.5	33.3	27.1	29.7	29.3	31.3	29	31.8	21.5	24.7	26.8
Q7ZUP5	dnaja2a	DnaJ (Hsp40) homolog, subfamily A, member 2 OS=Danio rerio OX=7955 GN=dnaja2a PE=1 SV=1	6	6	16.51	0.973	0.997	511.3	507.8	502.8	561.4	436.6	481	496.1	442.7	480.9	508.8	538.9	580.4	514.2	432.9	461.9	464.3
Q8JFT7	kpna3	Importin subunit alpha OS=Danio rerio OX=7955 GN=kpna3 PE=1 SV=2	3	2	17.74	1.039	1.111	105.5	146.7	112.5	109.7	117	91.9	108.2	106.1	107.6	106.3	116.9	86.8	84.5	96.8	98.1	96
Q8AW03	ndufa6	NADH dehydrogenase [ubiquinone] 1 alpha subcomplex subunit 6 OS=Danio rerio OX=7955 GN=ndufa6 PE=1 SV=1	4	4	13.22	0.736	0.826	553.9	380.9	403.8	463.5	327.2	462.8	386.5	353.5	601.2	575.3	411.7	645	481.4	352.7	644.1	416
Q7T2F5	napab	Alpha-soluble NSF attachment protein OS=Danio rerio OX=7955 GN=napab PE=1 SV=1	3	3	12.83	1.062	1.139	41.2	48.5	54.9	38.8	40.6	48.2	46.2	54.9	41.5	36.2	42.7	52.4	39.5	43.5	36.9	49.9
A0A8M6YY54	tncb	Tenascin isoform X3 OS=Danio rerio OX=7955 GN=tncb PE=1 SV=1	3	3	11.03	1.194	1	304	165.8	234.5	234.7	259.6	170.3	159.1	192.9	181.4	157.4	230.2	212.7	197.7	139.2	231.7	166
A0A8N7UTJ9	lgals3a	Galectin OS=Danio rerio OX=7955 GN=lgals3a PE=1 SV=1	3	3	11.77	1.073	0.975	193.9	208.1	194.2	198.5	235.7	207.7	201.9	172.8	164.3	187.8	205.6	178.3	198.9	217.6	202.8	221.2
Q6DBR7	id:ibd3446	Zgc:92429 OS=Danio rerio OX=7955 GN=id:ibd3446 PE=2 SV=1	3	3	13.26	1.028	0.915	104.2	98.7	134.6	130.3	97.2	81.8	94.8	80.1	109.8	92.9	154.7	116.9	113.5	136.2	57.5	81.7
Q6P0V6	rpl8	Large ribosomal subunit protein uL2 OS=Danio rerio OX=7955 GN=rpl8 PE=1 SV=3	5	5	10.67	0.844	0.927	607.4	459.1	523.7	501.2	291.1	335.9	422.3	364.1	568.9	647.4	537.8	648.2	469.3	353.7	402.1	337.1
A0A0R4IVK4	tollip	Toll-interacting protein OS=Danio rerio OX=7955 GN=tollip PE=1 SV=1	4	4	12.59	1.192	1.144	218.8	250.6	247.8	246.1	278.9	259.5	274.2	262.9	199.9	196.5	242.1	214.8	235.3	295.2	208.1	234.1
Q9DGK4	tpt1	Translationally-controlled tumor protein homolog OS=Danio rerio OX=7955 GN=tpt1 PE=2 SV=1	6	6	32.19	1.058	1.153	1344.3	1286.8	1185.7	1291.4	1197.5	1228.7	1177.7	1215.2	1111.2	1300.1	1314	1140.8	1105.3	965.8	990.3	1131.5
A0A8M9PZH4	rplp2	Large ribosomal subunit protein P2 OS=Danio rerio OX=7955 GN=rplp2 PE=1 SV=1	3	3	12.11	0.905	0.971	165.6	129.1	115.6	150.1	122	144.5	123.9	128.5	174.6	148.9	150.9	156.8	129.1	130.9	135.8	116.6
A7MBM0	lars2	leucine--tRNA ligase OS=Danio rerio OX=7955 GN=lars2 PE=1 SV=1	5	5	13.03	0.615	0.698	92.1	67.4	74.9	85	71	106	80.1	78.9	131.3	128	93	149.8	132.7	103.1	118.7	109.4
A4QP67	hnrnpd	Heterogeneous nuclear ribonucleoprotein D0 OS=Danio rerio OX=7955 GN=hnrnpd PE=1 SV=1	4	3	15.47	0.961	1.082	236.5	195.5	200.6	216.4	161.5	202.8	178.5	165.1	209.6	240.3	168.2	224.1	178.3	126.4	185.2	141.1
A7YYE9	srp68	Signal recognition particle subunit SRP68 OS=Danio rerio OX=7955 GN=srp68 PE=1 SV=1	5	5	14.17	0.854	1.073	123.6	85.5	116.1	103.1	108.4	88.2	96	120.4	126.8	129.5	105.6	137	107.7	86.1	91.9	98.3
Q803N2	smc3	Structural maintenance of chromosomes protein OS=Danio rerio OX=7955 GN=smc3 PE=1 SV=1	4	4	13.9	0.91	1.158	98.7	81.7	95.2	83.7	97.5	106	100.8	95.2	91.2	111	80.3	105.5	87.2	68	87.3	83.9
A0A8M1RK21	aldh1l2	10-formyltetrahydrofolate dehydrogenase OS=Danio rerio OX=7955 GN=aldh1l2 PE=1 SV=1	6	5	16.89	0.872	0.768	299.8	350.4	406.9	357.3	137.6	162.3	154.7	141.2	423.3	387.3	449.3	388.5	185.2	199.8	148.6	228.9
Q7ZUY8	pacsin3	Protein kinase C and casein kinase substrate in neurons 3 OS=Danio rerio OX=7955 GN=pacsin3 PE=1 SV=1	4	4	10.48	1.055	0.978	85.3	90.9	83.2	83.7	85.6	91.9	84	95.9	81.9	96.5	73.2	78.5	90.7	66.3	90.7	100.6
Q561T4	npepl1	Aminopeptidase-like 1 OS=Danio rerio OX=7955 GN=npepl1 PE=1 SV=1	3	3	16.18	1.045	0.992	187.7	198.2	194.7	187.3	198	202.1	214.9	193.2	156.5	172.6	193.8	200.8	213.8	218.7	190.4	179.1
A0A8M6YSX4	col6a4a	Collagen alpha-6(VI) chain OS=Danio rerio OX=7955 GN=col6a4a PE=1 SV=1	4	4	11.8	1.974	1.254	81.9	114	110.9	92	80.6	81.7	99.6	105.8	59.3	47.9	54.3	48.3	62.1	79.5	65.1	79.8
A0A8M3AZT7	tjp1b	Tight junction protein ZO-1 isoform X8 OS=Danio rerio OX=7955 GN=tjp1b PE=1 SV=1	5	5	10.92	1.01	1.03	98.6	56.5	78.2	93.6	70.6	81.6	83.9	90.6	80.4	82.2	87.3	89.9	79.4	81.2	93.9	74.5
Q6IMW6	rps13	Small ribosomal subunit protein uS15 OS=Danio rerio OX=7955 GN=rps13 PE=1 SV=1	5	5	13.76	0.971	1.056	401.2	305.6	360.6	338.6	220.6	273.5	273.9	266.2	331.9	392.4	334.2	387.8	292	248.7	262.5	232.8
A0A8M9PM31	prkcaa	Protein kinase C OS=Danio rerio OX=7955 GN=prkcaa PE=1 SV=1	2	2	12.09	0.915	1.085	12.7	7.6	13.4	16.4	10.5	11.8	13.7	13.9	11.8	15	13.9	14.7	11.9	9.5	11.5	12.8
F1QWX4	spra	Sepiapterin reductase OS=Danio rerio OX=7955 GN=spra PE=1 SV=1	4	4	16.53	0.966	1.018	208.2	187.6	217.2	205.1	218	226.4	228.5	206.9	202	275.7	211	217	235.9	164	201.7	260.8
Q0IIP8	crp	C-reactive protein OS=Danio rerio OX=7955 GN=crp PE=1 SV=1	4	4	20.81	1.461	1.09	651.7	580.5	764.9	414.5	619.5	358.1	996.5	565.1	598.3	779.4	296.3	219.4	328.4	1001.8	465.8	632.4
Q4G5T7	rtn2b	Reticulon OS=Danio rerio OX=7955 GN=rtn2b PE=1 SV=1	3	3	30.16	1.12	1.019	207.7	218.9	228.3	239.8	245.3	172.8	205	212	209.2	190.5	224.2	189.8	180.8	216	193.7	224.7
A0A8M2BB77	ap2a1	AP-2 complex subunit alpha OS=Danio rerio OX=7955 GN=ap2a1 PE=1 SV=1	5	5	11.59	0.945	1.027	287.7	230.4	256.7	253.2	233.8	256.5	262.5	262.1	243.3	292.7	248.6	305.8	250.4	223.6	254.7	256.1
Q6PGY7	cisd1	CDGSH iron sulfur domain 1 OS=Danio rerio OX=7955 GN=cisd1 PE=1 SV=1	3	3	14.5	0.693	0.652	201.5	246.7	233	165.4	180	330.8	185.2	182.1	282.7	334.3	292.1	368.5	294.3	247.8	337.7	269.3
Q7ZVM6	tia1l	Cytotoxic granule-associated RNA-binding protein 1,-like OS=Danio rerio OX=7955 GN=tia1l PE=1 SV=1	4	2	11.89	1.041	1.068	134	130	125.3	133.4	102.2	122.2	118.7	118.7	132.1	126.2	106.7	126.7	117.7	108.5	107.9	113.9
Q66L51	coq5	2-methoxy-6-polyprenyl-1,4-benzoquinol methylase, mitochondrial OS=Danio rerio OX=7955 GN=coq5 PE=2 SV=1	3	3	12.45	1.052	1.124	316.5	255.5	289.5	264.1	280	270.8	296.8	307.8	233	251.1	314.7	275.3	251.7	272	261.4	248.2
Q7ZUS7	ppp6c	Serine/threonine-protein phosphatase OS=Danio rerio OX=7955 GN=ppp6c PE=1 SV=1	4	4	14.78	0.942	1.006	164.4	149.7	148.5	168.7	149.5	168.5	149.4	146.9	161.6	159.7	182.6	171.5	156.2	141.2	140.9	158.3
Q6ZM23	cox6c	Cytochrome c oxidase subunit 6C OS=Danio rerio OX=7955 GN=cox6c PE=1 SV=1	3	3	23.5	0.713	0.791	291.5	211.7	232.6	255.9	266	311	254.6	214.9	340.6	348.4	260.6	344.2	357.6	260.2	444	303
F1QIC6	fam162a	Family with sequence similarity 162 member A OS=Danio rerio OX=7955 GN=fam162a PE=1 SV=1	4	4	16.77	0.85	0.884	545.2	363.3	413.9	410.1	414.7	504.1	422.1	404.3	488.5	481	434.7	617.9	538.1	392.7	653.8	416
A8WG88	tmx2a	Thioredoxin-related transmembrane protein 2-A OS=Danio rerio OX=7955 GN=tmx2a PE=2 SV=1	3	3	16.24	0.992	0.828	96.5	101.8	108.4	130.9	73.1	78.7	109.9	79.3	117.3	103.4	108.5	95.9	94.4	107.2	96.4	83.9
Q566Y8	magoh	Protein mago nashi homolog OS=Danio rerio OX=7955 GN=magoh PE=2 SV=1	2	2	12.18	0.929	1.338	55.8	43.8	50.5	38.4	41.6	52.1	50.2	54.4	52.9	55.2	37.1	48.5	47.2	38.6	34.8	37.8
Q502B9	clpp	ATP-dependent Clp protease proteolytic subunit OS=Danio rerio OX=7955 GN=clpp PE=1 SV=1	3	3	17.57	0.799	0.911	141.7	107.3	117.4	118.5	121.1	162.5	119	120.9	147.9	147.3	121.2	176.7	161.2	115.9	148.8	118.6
F1QBW9	ptges3l	Si:ch211-131k2.3 OS=Danio rerio OX=7955 GN=ptges3l PE=3 SV=2	3	3	18.62	1.12	1.169	92.8	79.7	109	105.3	85	92	98.9	93.2	78.9	98.7	102.1	78.2	77.3	81.1	69.6	82.3
Q7SX58	coro1a	Coronin OS=Danio rerio OX=7955 GN=coro1a PE=1 SV=1	5	4	17.4	0.946	1.089	363.6	275.5	343.4	251.5	257	295.3	350.9	356.4	297.4	390.9	293.7	355.2	397.6	202	256.6	340.2
Q08C83	slc25a21	Mitochondrial 2-oxodicarboxylate carrier OS=Danio rerio OX=7955 GN=slc25a21 PE=1 SV=1	4	4	18.03	1.001	1.143	88.4	69.5	90.1	95.2	88	94.6	86.1	80.3	95.3	73.1	83.3	106.4	74.2	78.7	78.2	66.2
Q7ZUY9	stt3a	Dolichyl-diphosphooligosaccharide--protein glycosyltransferase subunit STT3A OS=Danio rerio OX=7955 GN=stt3a PE=1 SV=1	4	4	19.72	0.921	1.05	138.3	137.7	147	134	138.8	143	144.2	151.8	136.2	159.1	152.3	147.3	134	112.1	139.6	155.8
Q6P6Y0	taldo1	Transaldolase OS=Danio rerio OX=7955 GN=taldo1 PE=1 SV=1	5	5	10.1	1.06	1.209	166.7	135.4	179.1	142.8	155.5	180.6	181.8	181.6	144.9	146.3	135.3	154.3	161.1	162.5	138.3	139.4
Q3B732	hmgn2	High mobility group nucleosomal-binding domain 2 OS=Danio rerio OX=7955 GN=hmgn2 PE=1 SV=1	3	3	12.01	0.765	1.081	275.5	212.1	230.3	187.7	245.4	247.2	250.2	205.3	277	301.1	231.8	330.4	287.5	218	238.2	197.6
A0A8M2B8V1	osbpl2b	Oxysterol-binding protein OS=Danio rerio OX=7955 GN=osbpl2b PE=1 SV=1	4	3	12.07	1.114	1.009	30.8	26.3	37.9	34.3	31.8	33.1	30.1	31.5	30.1	31.8	25.8	28.3	24.3	37.8	31	31.7
A0A8M9PMJ7	LOC570903	FERM domain-containing protein 5 isoform X4 OS=Danio rerio OX=7955 GN=LOC570903 PE=4 SV=1	4	4	14.42	1.316	1.106	446.1	567	453.5	504.5	475	433.8	437.4	492.2	342.4	346.8	482.3	380.9	372.2	408.1	417.8	415.8
Q6NWC3	rps2	Small ribosomal subunit protein uS5 OS=Danio rerio OX=7955 GN=rps2 PE=1 SV=1	3	3	11.36	0.857	1.027	225.7	206.5	243.7	209.2	160.2	170.7	192.3	184.9	217.1	248.1	259	274.2	174.2	161.1	171.8	178.7
A0A0R4IEK3	dlg1b	Disks large homolog 1 OS=Danio rerio OX=7955 GN=dlg1b PE=3 SV=1	4	4	9.57	1.039	1.051	96.8	87.5	73.2	66.6	78.9	92.9	82.4	89	77.1	77	76.6	97.1	79.1	71.1	97.8	83.9
A0A8M2B4F9	mcamb	Cell surface glycoprotein MUC18 isoform X1 OS=Danio rerio OX=7955 GN=mcamb PE=1 SV=1	3	3	11.28	1.083	1.098	248.9	215.9	239.5	238.1	238.2	247.3	246.6	242.9	207.1	231.6	212.5	228.6	219.2	205.6	242.9	226.7
Q6P3L0	mvp	Major vault protein OS=Danio rerio OX=7955 GN=mvp PE=2 SV=1	4	4	15.07	0.831	0.911	227.1	214.7	240.4	225.3	225.9	259.1	231.5	224.2	292.1	253.6	297.1	245	265.8	248	205.1	253.9
A0A0R4IBX9	hmgn1b	Non-histone chromosomal protein HMG-17 OS=Danio rerio OX=7955 GN=hmgn1b PE=3 SV=1	3	3	15.49	0.895	1.046	448.2	356.9	437.4	376	316.5	407.9	357.8	407.8	428.1	480	379	489.8	378.4	354.9	347.5	375.5
F1QIP3	ipo4	Importin-4 OS=Danio rerio OX=7955 GN=ipo4 PE=1 SV=1	4	4	10.79	1.099	1.058	75.7	61.3	74.7	74.2	52.7	65.7	46.5	59.4	67	68.5	55.8	75.1	56.9	50.2	51.5	54.2
Q7ZWD8	cfl1l	Cfl1 protein OS=Danio rerio OX=7955 GN=cfl1l PE=1 SV=1	3	2	21.56	1.153	0.798	52.5	102.6	94.1	27.6	32.5	152.8	50.5	129.1	40.3	92.2	39.3	138.6	55.4	99.7	102.7	204.4
C1IHU9	itln3	Intelectin 3 OS=Danio rerio OX=7955 GN=itln3 PE=1 SV=1	3	3	17.59	1.31	1.435	242.5	292.8	339.9	222.3	350.6	306.9	443.6	318.8	206.6	273	200.3	197.2	273.7	304.3	176.8	198.4
Q6ZM62	arpc3	Actin-related protein 2/3 complex subunit 3 OS=Danio rerio OX=7955 GN=arpc3 PE=1 SV=1	3	3	11.68	1.125	1.382	240.1	203.2	335.5	340.5	337	354.8	221.3	235.2	254.4	338.3	235.7	250.1	206.4	198.1	201.1	217.8
Q5BLE8	retsat	All-trans-retinol 13,14-reductase OS=Danio rerio OX=7955 GN=retsat PE=1 SV=1	3	3	21.72	0.954	0.864	94.2	82.9	98.2	113.1	91.5	116.6	108.4	89.6	97.9	99.1	102.7	107.3	112.7	144.4	118	99.9
F1QM86	cbx1a	Chromobox homolog 1a (HP1 beta homolog Drosophila) OS=Danio rerio OX=7955 GN=cbx1a PE=1 SV=1	3	2	11.08
Q90XS8	aldh1a2	Retinal dehydrogenase 2 OS=Danio rerio OX=7955 GN=aldh1a2 PE=1 SV=1	5	4	12.14	1.085	1.133	245.3	189.9	207.3	205.3	175	184.2	196.5	197	180.7	250.5	174.9	200.3	174.5	133.4	161.5	190.4
Q5XIZ4	acox1	Acyl-coenzyme A oxidase OS=Danio rerio OX=7955 GN=acox1 PE=1 SV=1	3	3	15.19	1.081	0.805	74.6	47.6	49.8	67.4	55.6	79.8	68.5	58	27.9	96.6	48.4	59.4	110.2	25.1	71.6	85.5
A0A8M9QF71	cacng1a	Voltage-dependent calcium channel gamma-1 subunit OS=Danio rerio OX=7955 GN=cacng1a PE=3 SV=1	3	3	17.95	1.027	0.948	392.7	535.9	409.5	437.6	484	438.1	445.2	595.9	453.9	336	505.7	374.3	464.2	645.7	484.1	495.2
F1QGK5	calcoco2	Calcium-binding and coiled-coil domain 2 OS=Danio rerio OX=7955 GN=calcoco2 PE=4 SV=1	3	3	15.88	0.914	1.004	42.1	39.8	39.2	39.9	56.5	56.8	50.3	42.5	32.6	55.9	44.1	43.1	53.5	57.5	52.9	49.5
Q5F0G5	myoc	Myocilin OS=Danio rerio OX=7955 GN=myoc PE=2 SV=1	5	5	13.47	1.22	1.058	299	475.3	356.9	367.6	401.4	422.7	439.1	448.4	289.1	265.2	403.5	304.7	390.7	335.7	424.5	477.8
F1QPF7	cth	Cystathionine gamma-lyase OS=Danio rerio OX=7955 GN=cth PE=1 SV=2	4	4	11.21	1.094	1.112	196.3	219.5	210.7	221.8	115.3	146.9	142	135.6	223.4	195.6	197.7	179.5	110.3	136.1	120.6	129.1
Q6IQJ1	tomm22	Mitochondrial import receptor subunit TOM22 homolog OS=Danio rerio OX=7955 GN=tomm22 PE=1 SV=1	2	2	11.77	1.115	0.488	18.3	10.8	15.2	22.6	21.3	14.5	13.1	8	14.1	10.6	15.9	26.6	39.1	10.8	21.7	36.8
F1QE25	naa15a	N-alpha-acetyltransferase 15, NatA auxiliary subunit OS=Danio rerio OX=7955 GN=naa15a PE=1 SV=1	4	4	6.04	0.906	1.264	45.5	30.8	42.1	44.8	47.2	34.9	33	45	48	49.1	42.6	47.9	29.4	35.4	28.4	33.5
A0A8M2BII2	pebp4	Phosphatidylethanolamine-binding protein 4 OS=Danio rerio OX=7955 GN=pebp4 PE=3 SV=1	3	3	11.85	1.475	1.233	134.2	168.4	138.1	166.8	231.1	159.1	208.4	219.5	101.5	148	103.5	102.3	169.9	215.9	177.1	165.4
Q6YLH7	cav3	Caveolin OS=Danio rerio OX=7955 GN=cav3 PE=1 SV=1	4	3	25.02	1.139	0.985	350.8	363.5	326.7	289	354.1	330.5	305.6	328.3	272.2	322.6	323.1	273.8	340.9	264.9	375.5	328.4
Q6NYA0	srsf1b	Serine/arginine-rich splicing factor 1B OS=Danio rerio OX=7955 GN=srsf1b PE=2 SV=1	4	4	14.66	0.844	1.037	184.6	148.8	159.5	149.1	143.5	167.3	155.4	160.3	183.8	193.3	154.8	181.5	172.5	128.6	159.8	145.1
A0A8M6YYY8	cfi	Complement factor I OS=Danio rerio OX=7955 GN=cfi PE=1 SV=1	4	4	12.19	1.33	1.68	211.8	225.1	288.3	189.9	258.1	199.8	287.3	206.7	172.2	201.6	156.5	153.7	187	118.1	152.1	124.3
Q5D018	rbm8a	RNA-binding protein 8A OS=Danio rerio OX=7955 GN=rbm8a PE=2 SV=1	3	3	12.15	0.955	1.143	167.9	159.1	171.6	160.9	145.1	179.6	154.9	158	165.1	186.4	146.9	179.6	169.6	109	141.1	132.8
Q7ZV07	rpn2	Dolichyl-diphosphooligosaccharide--protein glycosyltransferase subunit 2 OS=Danio rerio OX=7955 GN=rpn2 PE=1 SV=1	4	4	18.26	0.968	1.048	252.1	223	219	223.7	217	227.3	224.8	224.7	228.4	233.2	224.9	240.2	211.1	210.9	218	226
F1R442	alox5b.3	Arachidonate 5-lipoxygenase b, tandem duplicate 3 OS=Danio rerio OX=7955 GN=alox5b.3 PE=1 SV=1	3	3	13.68	1.203	1.565	90.3	141.6	178.1	62.8	153.3	117.1	200.2	113.2	97.4	166.2	68.9	90.7	222.2	50.4	88.8	82.6
Q5XJS8	hsd17b10	3-hydroxyacyl-CoA dehydrogenase type-2 OS=Danio rerio OX=7955 GN=hsd17b10 PE=1 SV=1	4	4	10.64	0.651	0.927	406.7	267.4	321.8	355.3	324.3	382.4	313.2	303	660.6	563.9	345.4	477.9	347.2	303.6	403.7	340.2
Q6NSN2	mao	Amine oxidase [flavin-containing] OS=Danio rerio OX=7955 GN=mao PE=1 SV=1	4	4	12.46	0.719	0.796	96.7	68.1	84.9	95.3	77.4	94.1	102.1	87	88.6	135.2	136.4	115.7	130.9	106.5	121.3	86.6
A0A8M3APY8	myo1cb	Myosin Ic, paralog b OS=Danio rerio OX=7955 GN=myo1cb PE=1 SV=1	4	2	10.58	0.907	0.916	97.1	68.6	82.8	81.2	75.2	81	59.4	68.7	94.9	97.6	84.8	86.2	78.6	78.5	81.5	71.9
Q6DGM0	rpl35a	Large ribosomal subunit protein eL33 OS=Danio rerio OX=7955 GN=rpl35a PE=1 SV=1	5	5	16.79	0.885	1.001	977.1	667.8	800.6	831.5	587.6	701.1	644.7	615.9	870.7	975.6	863.1	990.6	705	606.4	654.1	593
Q3B738	ppifb	Peptidyl-prolyl cis-trans isomerase OS=Danio rerio OX=7955 GN=zgc:123307 PE=1 SV=1	4	4	10.08	0.682	0.913	737	484.3	544	555.2	499.5	627.8	482.6	596.1	858.7	756.9	661.8	1082.1	696.1	510.8	715.8	513.5
F1QU45	bco2a	Carotenoid-cleaving dioxygenase, mitochondrial OS=Danio rerio OX=7955 GN=bco2a PE=1 SV=2	3	3	15.58	0.948	0.896	144.5	117.4	147.8	147.4	133.9	162.3	164.4	142	199.1	161.4	146.8	146.3	189	181.4	158.2	158.3
Q32LR4	poglut1	Protein O-glucosyltransferase 1 OS=Danio rerio OX=7955 GN=poglut1 PE=1 SV=1	3	3	10.03	0.78	1.111	161.7	115.9	126.8	144.4	162.2	185	146.2	133.8	160.1	189.5	140.8	188.1	142	135.4	207.6	124.1
A0A8M1NYS5	zgc:101569	Uncharacterized protein LOC449822 isoform 2 OS=Danio rerio OX=7955 GN=zgc:101569 PE=1 SV=1	3	3	16.19	0.861	0.771	126.9	138.3	116.8	134.4	114.3	167.4	120	121.2	153.6	161.3	139.7	149.6	169.7	140.4	167.9	145.7
A0A2R8QL66	cops4	COP9 signalosome complex subunit 4 OS=Danio rerio OX=7955 GN=cops4 PE=1 SV=1	3	3	13.57	1.288	0.93	134	166.4	169.2	173.4	129.5	124.5	139.9	157.5	118.7	127.5	133.9	133.1	145.8	152.8	132.4	143.6
A0A8M6Z2N0	LOC100536182	E3 ubiquitin/ISG15 ligase TRIM25-like OS=Danio rerio OX=7955 GN=LOC100536182 PE=4 SV=1	4	3	9.74	0.98	1.27	127.6	126.6	104.4	97.1	152.7	157.4	170.9	126.1	109.6	142	113	121.7	116.6	108.7	127.9	144.3
Q5BJI7	smyd2a	N-lysine methyltransferase SMYD2-A OS=Danio rerio OX=7955 GN=smyd2a PE=2 SV=1	4	4	15.3	1.035	1.114	238	191.5	228.2	235.7	197.1	216.6	188.3	200.3	211.9	223.6	224.6	228.2	187.5	161.3	180.7	176
A0A8M3B6R5	fubp1	Far upstream element-binding protein 1 isoform X3 OS=Danio rerio OX=7955 GN=fubp1 PE=1 SV=1	4	3	13.08	0.705	1.101	221.8	150.3	171.2	155	165.6	171.9	171.2	161.4	216.3	246.5	185.4	250.9	199.7	111.2	168.9	138.6
Q6NSM6	epb41l3b	Erythrocyte membrane protein band 4.1-like 3b OS=Danio rerio OX=7955 GN=epb41l3b PE=1 SV=1	4	4	11.49	1.158	1.387	210.5	191.8	149.7	186.3	194.9	214.9	215.6	216	170.5	184.4	150.7	156.3	138	145.1	199.8	165.9
Q4V916	fdps	Farnesyl pyrophosphate synthase OS=Danio rerio OX=7955 GN=fdps PE=1 SV=1	3	3	10.45	1.738	1.035	188.5	269.9	241.1	199	320.1	341.1	343.5	322.8	123.2	147.5	129	110.8	258.1	417	274.9	373.7
A0A8M9Q0D0	chchd3a	MICOS complex subunit MIC19 isoform X4 OS=Danio rerio OX=7955 GN=chchd3a PE=1 SV=1	4	4	13.77	0.768	0.958	405	258.8	301	307	331.3	393.7	369.1	310.3	399.9	391.7	343.9	405.3	385	324.4	419.5	346.3
Q4V947	map2k1	Dual specificity mitogen-activated protein kinase kinase 1 OS=Danio rerio OX=7955 GN=map2k1 PE=1 SV=1	4	2	13.16	1.057	1.176	250.5	254	262.1	260.5	283.3	287.1	252.7	295	246.9	267.7	212.9	240	278.7	225.9	222.8	260.6
Q7T002	psmb7	Proteasome subunit beta OS=Danio rerio OX=7955 GN=psmb7 PE=1 SV=2	3	3	12.01	1.082	0.974	187.7	174	170.6	163.5	174.3	192.1	184.4	175.2	145.9	153.4	165.2	169.8	181.6	190.6	164.8	187.6
F1R3J9	prmt1	type I protein arginine methyltransferase OS=Danio rerio OX=7955 GN=prmt1 PE=1 SV=1	3	3	15.93	1.056	1.146	109	122.9	128.4	128.6	108.5	127.2	118.4	120.8	119.3	110	118.6	123.2	93.7	106.2	102.6	123.2
B0R1E9	mgst1.2	Microsomal glutathione S-transferase 1 OS=Danio rerio OX=7955 GN=mgst1.2 PE=1 SV=1	3	3	9.67	1.226	1.329	115.2	167.2	147.3	95.2	114.6	134.8	195.1	88.4	93.4	113.6	99.4	124	129.4	87.8	89.4	97.8
Q0P4B8	mrps9	28S ribosomal protein S9, mitochondrial OS=Danio rerio OX=7955 GN=mrps9 PE=1 SV=1	4	4	11.53	1	0.958	175.6	137.6	158	163.2	134	123.3	140.5	138.6	162	159.3	140.5	231.2	152.3	120.7	179	132.7
Q08BL2	tfam	Transcription factor A, mitochondrial OS=Danio rerio OX=7955 GN=tfam PE=1 SV=1	3	3	9.81	0.848	0.945	175.1	157.3	164.1	173	156.9	207.8	164.6	172.8	168.9	234	145	238.9	189.3	133.7	202.7	168.3
Q7ZV25	tbca	Tubulin-specific chaperone A OS=Danio rerio OX=7955 GN=tbca PE=1 SV=1	3	3	14.08	1.003	1.03	244.2	289.6	295.2	272.1	277.4	300.5	311.6	287.2	276.8	282.9	261.5	282.9	286.9	283.8	232.9	291.8
Q7ZW09	hnrnpl	Heterogeneous nuclear ribonucleoprotein L OS=Danio rerio OX=7955 GN=hnrnpl PE=1 SV=1	3	3	11.45	0.932	1.13	244.5	205.3	221.1	213.5	210.1	247.4	214.6	211.5	227.1	239.5	211.5	252.5	213.2	159.3	198.1	179.5
A0A8M9Q5U4	pacsin2	Protein kinase C and casein kinase substrate in neurons protein 2 isoform X3 OS=Danio rerio OX=7955 GN=pacsin2 PE=1 SV=1	4	3	16.81	0.991	1.097	91.2	71.2	91	89	89	100.2	85.5	86.4	90.9	90.7	82.2	99.6	83.7	72.7	92.9	76.3
A0A0R4IGK4	stom	Erythrocyte band 7 integral membrane protein isoform X1 OS=Danio rerio OX=7955 GN=stom PE=1 SV=1	3	3	9.05	0.893	0.912	104.2	104.9	114.5	112.8	94	106.2	87.6	107.5	117	126.8	108.7	129.4	137.8	84.7	108.3	110.8
A0A8M1P3D4	pnpo	pyridoxal 5'-phosphate synthase OS=Danio rerio OX=7955 GN=pnpo PE=1 SV=1	5	5	11.05	1.156	1.029	394.6	308	405.3	304.6	436	395.6	404.4	377	276.3	395.8	253.9	329.1	432.6	315.2	375.9	401.6
A0A0R4IJF5	pam16	Mitochondrial import inner membrane translocase subunit tim16 OS=Danio rerio OX=7955 GN=pam16 PE=1 SV=1	2	2	15.59	0.858	0.937	371.2	246.1	282.5	356.2	232.6	329.3	289.4	284	351.9	388.2	251.2	510.6	300.5	233.2	326.6	311.9
A0A0F7C9F3	iqgap1	IQGAP1 protein OS=Danio rerio OX=7955 GN=IQGAP1 PE=1 SV=1	3	3	10.45	0.953	1.039	80.4	64	73.7	74.5	53	75.7	59.6	66.4	74.4	83.3	77.3	78.2	61.8	58.2	59.3	84
E9QCX4	tcap	Telethonin OS=Danio rerio OX=7955 GN=tcap PE=4 SV=1	4	4	13.94	0.896	0.911	498.1	302.9	373.3	318.8	455.2	537.8	392.6	453.1	351	438.3	294.3	421.9	598.1	330.9	628.9	415.4
Q6NV15	abcf1	ATP-binding cassette sub-family F member 1 OS=Danio rerio OX=7955 GN=abcf1 PE=1 SV=1	3	3	10.27	1.036	0.994	60.6	60.5	74.1	77.8	61	58.5	68.5	48.7	54	74.9	64.1	65.3	61.9	49.5	58.5	67.2
Q6PGU9	ppp2r2ab	Serine/threonine-protein phosphatase 2A 55 kDa regulatory subunit B OS=Danio rerio OX=7955 GN=ppp2r2ab PE=1 SV=1	4	3	12.65	0.939	0.996	172.5	150.9	167.6	165.3	145.7	161.9	142.9	146.7	160.3	180.9	177.3	177.3	146.5	131.8	149.4	146.9
A0A2R9YJG8	psme4b	Proteasome activator complex subunit 4B OS=Danio rerio OX=7955 GN=psme4b PE=3 SV=1	5	5	13.5	0.949	0.934	94.2	90.9	101.3	103.7	94.3	105.9	99.7	101.5	115.1	93.3	92.4	113.4	116.3	111.8	103.7	97.4
D6MUD3	col11a1b	Collagen alpha-1(XI) chain OS=Danio rerio OX=7955 GN=col11a1b PE=2 SV=1	4	3	20.56	0.922	1.008	192.9	160	182.8	162.1	198.9	199.2	197.3	188.9	154.5	196.6	177.2	208.1	228	145.2	183.9	209.9
A0A8M3B5N7	c3b.1	Complement component c3b, tandem duplicate 1 isoform X1 OS=Danio rerio OX=7955 GN=c3b.1 PE=3 SV=1	4	4	10.91	0.991	1.25	91.6	90.5	90.4	70.3	104.2	99.6	122.4	114.1	80.5	130.2	78.8	103.5	111.1	62	68.4	128.9
Q6P267	ubxn4	UBX domain-containing protein 4 OS=Danio rerio OX=7955 GN=ubxn4 PE=1 SV=1	3	3	12.12	0.833	1.031	78.5	80.6	58.8	58.2	105.2	93.6	110.8	98.6	79.4	84	78.9	83.6	103.8	91.1	106.8	93.9
Q6AXL6	mrps27	28S ribosomal protein S27, mitochondrial OS=Danio rerio OX=7955 GN=zgc:100970 PE=1 SV=1	3	3	7.58	0.874	0.939	173.6	138.9	132.9	162	175.1	115.4	135.4	130.4	170.6	172.8	135.8	182.4	146.2	92.7	167.8	137.1
A0A8M9Q165	mtch2	Mitochondrial carrier homolog 2 isoform X1 OS=Danio rerio OX=7955 GN=mtch2 PE=1 SV=1	3	3	11.71	0.753	0.875	230.3	148.2	180.5	202.7	111.1	170.2	160.2	158.2	265.6	242.6	189.1	295	210.7	130.5	215.6	157
F1Q555	gpd2	Glycerol-3-phosphate dehydrogenase, mitochondrial OS=Danio rerio OX=7955 GN=gpd2 PE=1 SV=1	5	4	13.18	0.908	0.875	283.6	206.2	226.8	196.9	146.3	242.7	187.4	194.4	210.4	269.4	194.8	297.8	209	167.2	227.5	237.1
Q6GQN6	acaa1	3-ketoacyl-CoA thiolase, peroxisomal OS=Danio rerio OX=7955 GN=acaa1 PE=1 SV=1	5	5	14.25	0.962	0.855	141.6	96.7	129.3	120.5	94.1	183.5	150.7	121.9	128.4	131.1	84.3	147.8	164.7	152.6	193.7	120.1
Q4V914	macroh2a2	Core histone macro-H2A OS=Danio rerio OX=7955 GN=macroh2a2 PE=1 SV=1	4	3	11.53	0.971	0.975	175.4	254.4	219.7	205	197.3	225.1	232	183.8	227.2	243.8	205	210.1	218.8	225.3	213.7	201.6
Q6TNT8	gnai2a	Guanine nucleotide-binding protein G(i) subunit alpha-2 OS=Danio rerio OX=7955 GN=gnai2a PE=1 SV=1	4	2	17.39	0.979	1.025	163.8	161.1	127.8	128.9	145.9	163.2	154	172.5	141.5	154.9	153.1	137.1	149.6	134.5	204.6	159.8
Q6NY78	eif2s2	Eukaryotic translation initiation factor 2 subunit 2 OS=Danio rerio OX=7955 GN=eif2s2 PE=1 SV=1	3	3	9.85	1.017	1.066	124.1	111.4	129.6	141	95.5	105.7	103.9	116.5	122.5	126.9	109.3	127.6	108.3	99.8	92	96.7
Q6DHK1	naxe	NAD(P)H-hydrate epimerase OS=Danio rerio OX=7955 GN=naxe PE=1 SV=1	3	3	10.98	1.049	1.09	233.7	197.1	230.4	224.8	242.8	310	248.1	261.2	215.8	230.9	165.3	217.9	284.4	200.9	261.6	208.6
Q6DHD5	akr7a3	Aflatoxin B1 aldehyde reductase member 2 OS=Danio rerio OX=7955 GN=akr7a3 PE=1 SV=1	3	3	20.13	0.866	1.041	111.4	96.7	93.6	100.8	125.1	150.9	129.7	129.6	135.4	105.9	99.6	122.7	130.8	118.7	155.4	89.3
Q66I87	glod4	Glyoxalase domain containing 4 OS=Danio rerio OX=7955 GN=glod4 PE=1 SV=1	3	3	13.62	0.965	1.035	94	89.6	84.4	102.4	104.8	116.1	119.7	110.3	93.2	107.8	94.5	95.7	110.8	110.1	107.8	108.5
Q6P4V5	scp2a	Sterol carrier protein 2 OS=Danio rerio OX=7955 GN=scp2a PE=1 SV=1	4	3	9.76	1.019	0.784	210.5	211.6	216.3	237.1	200.2	175.1	193.3	218.7	228.1	212.8	207	199.3	209.2	298	251	250.6
Q6IQB1	rpl5b	Ribosomal protein L5 OS=Danio rerio OX=7955 GN=rpl5b PE=1 SV=1	3	3	17.34	1.052	1.036	298.3	220.2	300.7	276.9	206.7	234	215.8	217.5	262.1	297.1	261.5	284.6	229	198.1	208.3	209.9
Q802X9	dnajc11a	DnaJ (Hsp40) homolog, subfamily C, member 11 OS=Danio rerio OX=7955 GN=dnajc11a PE=1 SV=1	3	3	12.15	0.75	0.958	175.9	115.4	130.4	130.6	114.7	153.8	115.8	133.8	190.6	158.7	133.5	222.3	155	98.8	150.5	112.1
Q6DC04	carm1	Histone-arginine methyltransferase CARM1 OS=Danio rerio OX=7955 GN=carm1 PE=2 SV=1	4	4	12.63	1.102	0.969	200.9	217.4	217.1	213.3	211.6	192	178.5	202	194.5	196.1	197.9	191.5	198.2	211.5	201.3	205
A0A8M3B0U8	cnp	2',3'-cyclic-nucleotide 3'-phosphodiesterase OS=Danio rerio OX=7955 GN=cnp PE=1 SV=1	3	3	11.97	0.931	0.903	124.8	81.7	127.5	117.8	91	114.7	102.2	89.4	135.6	125	60	139.6	122.6	111.2	84.5	102.7
G5CTT5	pnpt1	polyribonucleotide nucleotidyltransferase OS=Danio rerio OX=7955 GN=pnpt1 PE=2 SV=1	3	3	9.3	0.826	0.726	52.3	41.7	42.5	50.3	36.3	43.9	37.2	37.8	64.2	52.6	44.7	59.5	55.9	45.1	55.9	47.9
F1Q7T3	slc16a3b	Monocarboxylate transporter 4 isoform X1 OS=Danio rerio OX=7955 GN=slc16a3b PE=4 SV=1	4	4	15.79	0.987	1.072	527.2	285.6	342.2	386.1	447.8	523.3	432.6	435.3	324.8	433	295.6	417.5	415	277.4	545.6	409.1
Q6PBK3	rps28	Small ribosomal subunit protein eS28 OS=Danio rerio OX=7955 GN=rps28 PE=1 SV=1	2	2	17.11	1.041	1.031	247.5	193.2	224.8	227.9	160.3	198.4	166.1	178.8	200.2	221.4	213.4	240.7	163.8	152.2	177.7	170.7
A7E2Q3	vtnb	Vtnb protein (Fragment) OS=Danio rerio OX=7955 GN=vtnb PE=2 SV=1	4	4	8.3	0.925	1.119	60.2	62	87.7	74.8	72.8	100.7	117.1	76.2	78.3	97.6	53.1	69.2	100.3	74.2	68.3	82.5
Q6DGL9	rpl38	Large ribosomal subunit protein eL38 OS=Danio rerio OX=7955 GN=rpl38 PE=1 SV=1	3	3	13.02	0.967	0.946	440.3	367.7	410.2	460.9	299	390.4	290.1	266.7	413.3	468.3	410.2	467.1	306.3	313.8	325.6	309.1
Q7ZUY4	nucb2a	Nucleobindin 2a OS=Danio rerio OX=7955 GN=nucb2a PE=1 SV=1	3	3	12.46	0.777	1.114	38.3	39.3	41.2	43.5	43.2	46.1	47.8	44.2	55.8	50.6	49.8	53	51	38.4	39.2	41.8
Q6NY65	rcc1	Regulator of chromosome condensation OS=Danio rerio OX=7955 GN=rcc1 PE=1 SV=1	3	3	11.54	1.016	1.014	202.3	179.5	172.8	194.5	152.5	186.6	153.9	156	174.5	180.7	193.3	187	181.4	118.9	148.7	157.1
B3DHK5	rbp7b	Retinoid-binding protein 7 OS=Danio rerio OX=7955 GN=rbp7b PE=1 SV=1	4	4	25.05	1.16	1.03	474.3	292.4	503.3	551.1	311.7	563.5	364.5	339.7	428.4	414.4	394.2	477.9	416	283.2	410.1	284.7
A0A9F7TY55	fxr1	Fragile X mental retardation syndrome-related protein 1 isoform 1 OS=Danio rerio OX=7955 GN=fxr1 PE=1 SV=1	3	3	9.49	1.068	1.191	73.6	72.2	74.5	80.3	70.2	57.8	69.5	70.5	72.7	55.8	76.8	66.1	57	55.9	67.9	60.3
A2CEA9	bri3bp	Bri3-binding protein OS=Danio rerio OX=7955 GN=bri3bp PE=1 SV=1	3	3	13.97	0.939	1.164	171	155.6	187.5	147.6	225.7	228.6	215.8	232.3	179.6	168.2	157.3	209	202.1	188.6	212.2	163.6
Q6IQU1	akr1b1.1	Aldose reductase OS=Danio rerio OX=7955 GN=akr1b1.1 PE=1 SV=1	3	2	15.61	0.938	1.236	64.8	72.8	62.3	65.6	57.8	61.4	44.6	51.1	69	92.9	67.9	70	44.6	43	50.7	43.4
A0A8M2BKZ2	lgals4	Uncharacterized protein si:dkey-151j17.4 isoform X6 OS=Danio rerio OX=7955 GN=lgals4 PE=1 SV=1	4	4	14.06	1.095	0.337	131	142.9	301.8	39.4	28.1	155.8	59.5	47.6	81.1	192.6	44.7	309.8	121	140.6	177.7	368.1
A0A8M1PAF3	gpx4a	Glutathione peroxidase OS=Danio rerio OX=7955 GN=gpx4a PE=1 SV=1	3	3	21.54	1.173	1.49	167.2	213.6	263.8	171.7	234.2	177.1	275	181.2	133.4	260.6	161.6	165	151.7	89.3	126.5	151
Q7ZVN9	acad11	Acyl-CoA dehydrogenase family member 11 OS=Danio rerio OX=7955 GN=acad11 PE=1 SV=1	4	4	12.95	0.834	0.882	142.5	101.7	106.5	115	116.3	161.9	154.1	134.6	145.5	123.9	96.3	142.2	162.6	164.3	194.4	128.9
Q08CE4	uqcc1	Ubiquinol-cytochrome c reductase complex assembly factor 1 OS=Danio rerio OX=7955 GN=zgc:153206 PE=1 SV=1	3	3	16.38	0.959	0.878	173	128	141.2	169.3	154.9	197.7	148.6	176.6	160.9	161.6	142.6	191.3	216.5	144.5	212.9	166.8
F1QNJ3	tes	Testin OS=Danio rerio OX=7955 GN=tes PE=1 SV=1	5	5	10.29	1.293	1.508	241.2	256.1	266.9	255.8	259.4	277.2	285.8	298.3	207.4	158.2	188.9	215.7	204.2	236.3	170.6	167.5
A0A8N7T837	lars1b	leucine--tRNA ligase OS=Danio rerio OX=7955 GN=lars1b PE=1 SV=1	4	4	11.82	1.123	1.207	118.4	104.2	152.1	133.1	116.7	110.9	115.2	121.6	125	111.9	111.7	107.1	97.5	100.3	94.6	90.3
F1Q6F3	c8a	Complement component 8, alpha polypeptide OS=Danio rerio OX=7955 GN=c8a PE=1 SV=2	4	4	13.75	1.24	1.549	514.6	550.4	753.8	364.9	826.4	599.3	783.6	563.5	474.2	539.2	384.4	388.4	656.5	372	448.3	436.8
A0A8M2B314	washc2c	WASH complex subunit 2C isoform X3 OS=Danio rerio OX=7955 GN=washc2c PE=1 SV=1	3	3	8.15
Q7T2B9	mtpn	Myotrophin OS=Danio rerio OX=7955 GN=mtpn PE=3 SV=1	3	3	12.83	1.14	1.142	145.6	101.8	167.9	145.2	180.3	114.6	139.2	130.2	124.9	110.4	130.3	164.1	130.8	106.6	107.3	129.6
Q4V9D8	rras	RAS-related OS=Danio rerio OX=7955 GN=rras PE=1 SV=1	3	2	15.94	1.141	1.173	240.3	243	227.2	223.7	295.1	289.7	272.6	294.1	204.6	224.3	204.9	204.2	238.9	255.7	254.6	243.3
F1Q5N7	cilp2	Cartilage intermediate layer protein 2 OS=Danio rerio OX=7955 GN=cilp2 PE=4 SV=3	3	2	15.77	0.837	0.818	76.7	68.2	55.4	61.9	59.6	101.8	56.1	66.6	62.9	74.1	81.5	88.4	86.7	54.9	83.2	71.3
Q568K8	pcyt1aa	choline-phosphate cytidylyltransferase OS=Danio rerio OX=7955 GN=pcyt1aa PE=1 SV=1	3	3	10.44	0.914	1.097	183.7	141.2	147.9	156.5	142.2	180.3	151.3	141.3	158.3	175	132.9	184.3	155.1	96	142.4	125.5
Q6PBH5	ndufa4	Cytochrome c oxidase subunit NDUFA4 OS=Danio rerio OX=7955 GN=ndufa4 PE=3 SV=1	4	2	18.04	1.08	0.985	304.8	198.1	241.7	272	167.6	143.6	171.7	149.8	303.4	167.2	225.3	250	146.1	159.4	162.3	166.8
A4IG87	serpina10a	Protein Z-dependent protease inhibitor precursor OS=Danio rerio OX=7955 GN=si:dkey-85n7.5 PE=2 SV=1	4	4	12.79	1.438	1.252	252.6	240.5	214	230.8	255	260.4	257.9	304.2	162.9	189.8	164.8	155.5	220.5	186.3	222.8	194.3
Q68EH0	gspt1	Eukaryotic peptide chain release factor GTP-binding subunit OS=Danio rerio OX=7955 GN=gspt1 PE=1 SV=1	4	4	11.1	1.078	1.089	399.6	339.4	360.4	378.2	289.7	297.5	297.2	291.5	313.7	351.5	357.9	333.7	286.8	264.8	251.6	275.8
Q08CE7	cox7a1	Cytochrome c oxidase subunit 7A1 OS=Danio rerio OX=7955 GN=cox7a1 PE=1 SV=1	2	2	27.72	0.714	0.652	520	293.9	421.3	454.3	418.4	487.1	410.1	402.1	622.6	608.6	501.6	616.8	696.2	468.1	794.4	580.2
A8E5I0	gamt	Guanidinoacetate N-methyltransferase OS=Danio rerio OX=7955 GN=gamt PE=2 SV=1	4	4	14.26	1.248	1.14	150.3	209.7	196.8	209	160.4	176.3	180.2	172.7	159.7	140.3	195.9	165.4	140.6	166.6	131	167
E7EXN4	stx10	Syntaxin-10 OS=Danio rerio OX=7955 GN=stx10 PE=3 SV=1	3	3	11.12
E7EXH3	acyp2	Acylphosphatase OS=Danio rerio OX=7955 GN=acyp2 PE=1 SV=1	3	3	13.96	1.197	0.893	118.4	121.1	102	130.7	102.6	95.5	110.9	99.6	77.8	77.2	128.6	136.5	133.4	96	86	155
Q6Q7X9	klhl31	Kelch-like protein 31 OS=Danio rerio OX=7955 GN=klhl31 PE=2 SV=1	4	4	7.5	0.927	1.127	97.6	84.9	102.2	104.4	82.6	80.2	76.7	64.7	113.1	102.6	113.1	84.3	71	66	68.1	72.7
Q7ZW25	chmp2a	Charged multivesicular body protein 2a OS=Danio rerio OX=7955 GN=chmp2a PE=2 SV=1	2	2	12.88	0.981	1.094	60.4	64	76.4	72.4	64.7	73.2	83.9	79.7	66.7	72	66.9	73.3	74.4	74.6	65.4	61.2
A0A0G2L2Q2	uqcr10	Complex III subunit 9 OS=Danio rerio OX=7955 GN=uqcr10 PE=1 SV=1	3	3	45.19	0.924	1.016	356	302.9	326.9	332.1	314.8	361.5	330.8	353.2	352.2	338.8	360.7	427.8	335.3	337.8	403.6	310.8
A0JML7	adpgk	ADP-dependent glucokinase OS=Danio rerio OX=7955 GN=adpgk PE=1 SV=1	3	3	12.57	1.061	0.97	152.4	140	142.6	164.3	130	131.8	158.9	151.1	131.4	106.5	176.4	146.9	124.2	177.1	132.4	159.7
B3DIV9	klhl40a	Kelch-like protein 40a OS=Danio rerio OX=7955 GN=klhl40a PE=2 SV=2	3	3	9.32	1.399	1.055	63.7	61.4	53.7	65.8	41.8	39.4	40.7	44.6	32.7	41.4	48.2	54.9	41.7	26.8	36.6	44.9
A8WFZ6	zgc:172076	creatine kinase OS=Danio rerio OX=7955 GN=zgc:172076 PE=2 SV=1	3	3	15.3	0.64	0.758	183.3	111.8	121.2	138.7	110.2	177.2	124.7	136.6	206.3	222.1	95.8	199.1	237.7	94.7	213.1	139.3
Q8AWD9	ctsd	Cathepsin D OS=Danio rerio OX=7955 GN=ctsd PE=1 SV=1	3	3	11.56	0.96	0.919	124.6	126	128.7	126.4	141.9	165.8	141.7	134.4	132.5	143.8	116.6	130.3	169.5	111.3	165	144.3
A0A8M2B5F5	txlnbb	Taxilin beta b OS=Danio rerio OX=7955 GN=txlnbb PE=3 SV=1	3	3	12.09	0.99	1.174	92.1	65	86.2	110	66.7	54	56.8	60	83.6	96.9	101.2	76.4	51.6	47.9	47.2	54.7
A5PLF9	mrps22	28S ribosomal protein S22, mitochondrial OS=Danio rerio OX=7955 GN=mrps22 PE=1 SV=1	3	3	9.55	0.95	0.895	90	73.7	82.1	81.4	66	63.4	83.1	76.9	84	88.1	58.6	117.5	84.7	54.5	92.5	74.7
A0A8M3AZ01	actn2a	Alpha-actinin-2-like OS=Danio rerio OX=7955 GN=actn2a PE=4 SV=1	3	2	27.89	0.093	0.133	50.8	49.2	33.8	33	39.2	43.8	47.9	257.1	461.5	455.4	245	421.2	399.3	247.4	377.2	314.1
Q5RHY0	phyh	phytanoyl-CoA dioxygenase OS=Danio rerio OX=7955 GN=phyh PE=2 SV=1	3	3	14.45	0.581	0.35	248.3	87.6	127	165	125.8	114.5	88.6	103.3	242.7	265.1	159.2	255.6	512.6	142.5	408.5	236.1
B2GP62	rpl27	60S ribosomal protein L27 OS=Danio rerio OX=7955 GN=rpl27 PE=2 SV=1	3	3	14.62	0.805	1.053	209.1	148.9	202.9	187.7	162.4	160.1	143.9	162.5	256.7	271.7	191.4	228.8	266.9	139.9	135.9	167.4
Q6DG97	nudt2	Bis(5'-nucleosyl)-tetraphosphatase [asymmetrical] OS=Danio rerio OX=7955 GN=nudt2 PE=1 SV=1	3	3	9.51	1.079	1.272	60.5	53.5	51.7	57.2	77.5	77.1	65.8	75.6	53.6	49	55.5	43.8	55.9	61.9	58.2	68.6
Q4V9N9	eif1axb	Eukaryotic translation initiation factor 4C OS=Danio rerio OX=7955 GN=eif1axb PE=1 SV=1	3	3	17.19	0.961	1.065	189.7	158.7	185.2	169.8	166.1	158.7	191.3	173.5	170	187.9	181.1	187.9	165.5	153.6	150.1	175.8
Q7ZU48	hnrnpa0l	Heterogeneous nuclear ribonucleoprotein A0,-like OS=Danio rerio OX=7955 GN=hnrnpa0l PE=1 SV=2	3	2	12.35	0.812	1.021	125.3	100.5	104.7	101.6	87.6	102.3	88.4	84.9	129.3	125.9	116.4	128.1	89.7	72.4	99.2	82.8
Q5XJ76	kng1	Kininogen 1 OS=Danio rerio OX=7955 GN=kng1 PE=1 SV=1	4	4	15.11	1.102	1.336	275	270	393.9	214.5	387.3	280.7	361	261.5	232.3	338.6	220.3	263.4	420.1	250.8	211.5	226.2
A0A8M1NXK7	eif3f	Eukaryotic translation initiation factor 3 subunit F OS=Danio rerio OX=7955 GN=eif3f PE=1 SV=1	3	3	10.03	1.017	1.039	110.2	106.5	125.8	133.5	98.5	107.6	91.9	103.3	110.5	116.9	114.6	117.9	94	97.1	103.2	97.1
A0A8M3B7U7	LOC103910098	Complement C1q-like protein 3 OS=Danio rerio OX=7955 GN=LOC103910098 PE=4 SV=1	2	2	11.24	1.184	1.73	172.7	240.3	228.3	181.6	243.5	245.5	300.5	242.2	179.8	178.8	158.3	165.4	214.5	131.2	152.3	128.7
Q68SP3	stat5a	Signal transducer and activator of transcription OS=Danio rerio OX=7955 GN=stat5a PE=1 SV=1	3	3	13.65	1.092	1.076	160.5	156.1	152.8	166.1	142.1	120.5	125.8	135.3	138.1	163.8	140.1	150	128.9	119.6	121.2	121.3
Q6DHK4	coq3	Ubiquinone biosynthesis O-methyltransferase, mitochondrial OS=Danio rerio OX=7955 GN=coq3 PE=1 SV=1	4	4	13.5	1.013	1.007	502.8	431.4	471.7	505.1	477.7	607.7	523.3	503.7	503.2	458.9	437.3	563.3	576.1	424.1	587.9	451
A0A0R4IGS2	si:ch73-55i23.1	Cytosolic phospholipase A2 gamma-like OS=Danio rerio OX=7955 GN=si:ch73-55i23.1 PE=1 SV=1	3	3	11.15	1.295	1.978	115	154.6	213.9	75.9	201.3	176.5	261.8	121.3	104.8	183.1	75.1	101.2	257.8	54.9	92.5	98.2
A0A0R4ITN2	gc	Vitamin D-binding protein OS=Danio rerio OX=7955 GN=gc PE=1 SV=2	4	4	12.53	1.012	1.547	249.5	307.7	324.2	235.9	419.5	286.9	450.6	315	279.2	360.8	231.7	268.4	433.5	195.8	235.5	234.4
F1QAI8	kyat1	Kynurenine aminotransferase 1 OS=Danio rerio OX=7955 GN=kyat1 PE=1 SV=1	3	3	14.54	1.095	1.014	225.7	209.1	243.7	246.4	228.8	223.3	267.8	240.4	255.3	196.4	216.7	211.6	230.8	231.7	180	234.8
Q6Q420	rps15a	Small ribosomal subunit protein uS8 OS=Danio rerio OX=7955 GN=rps15a PE=1 SV=1	3	3	17.77	0.907	0.95	190.7	115.4	177.1	167.7	130.2	148.6	134.7	132.3	155.9	190	190.2	226.9	158.5	141.7	139.2	127.8
Q6DRC4	eif3g	Eukaryotic translation initiation factor 3 subunit G OS=Danio rerio OX=7955 GN=eif3g PE=1 SV=1	3	3	8.87	0.864	1.033	236.3	158.5	204.9	194.5	175.8	198	175.2	192.5	221.4	241	216.7	265.5	221	151.4	176.2	180.2
Q7T010	gatb	Glutamyl-tRNA(Gln) amidotransferase subunit B, mitochondrial OS=Danio rerio OX=7955 GN=gatb PE=3 SV=2	4	4	8.43	0.678	0.692	114.6	93.9	85.9	85.9	92.3	137.9	78.9	105	131.7	133.5	103.7	166.8	156.8	81.8	164.3	129.2
A0A8M9PIA1	LOC100537765	Ras-related C3 botulinum toxin substrate 1 OS=Danio rerio OX=7955 GN=LOC100537765 PE=3 SV=1	3	3	10.93	0.997	1.08	183	156.2	147.4	141	163.1	148.5	170.4	168.8	169.5	151.3	153	144.1	161.8	138.1	169.3	145.9
Q08CC1	ftr82	FinTRIM family, member 82 OS=Danio rerio OX=7955 GN=ftr82 PE=1 SV=1	3	3	13.95	0.903	1.027	33.8	18.3	30.3	32.7	21.5	38.5	29.7	32.6	36.8	33	28.3	44.2	29.8	22.4	30.9	33.3
Q6DHS3	rpl15	Ribosomal protein L15 OS=Danio rerio OX=7955 GN=rpl15 PE=1 SV=1	3	3	14.05	0.956	0.89	252.9	307.2	335.7	360	203.5	253.8	225.3	197.9	315.8	335.9	356.9	335.9	253.5	283.3	207.8	228.4
Q642J7	rps24	40S ribosomal protein S24 OS=Danio rerio OX=7955 GN=rps24 PE=1 SV=1	3	3	13.74	0.877	0.99	379.5	247.1	357.5	411.2	255.3	278.2	274.2	275	400	430.1	417	423.1	293	272.9	272.3	281.9
A0A8M2BFB5	ubap2b	Ubiquitin associated protein 2b isoform X2 OS=Danio rerio OX=7955 GN=ubap2b PE=1 SV=1	3	3	10.09	0.956	1.09	298.7	261.1	231.1	306	242.4	226.7	224.3	221.2	285.3	299.2	322.2	267.4	205.7	224	189.1	208.1
A0A0R4II16	psmf1	Proteasome inhibitor PI31 subunit OS=Danio rerio OX=7955 GN=psmf1 PE=1 SV=1	3	3	9.53	1.012	0.998	135.8	188.2	200	173.6	203.9	196.9	214.1	232.5	153.3	187.3	197.4	170.4	203.1	244.7	196.7	215.9
Q6PFS1	hspb8	Heat shock protein beta-8 OS=Danio rerio OX=7955 GN=hspb8 PE=1 SV=1	3	3	12.91	1	1.002	149.5	122.5	140.5	134.7	127.8	137.3	120.4	103.6	139.6	124.8	135.4	140.3	129.2	131	118.7	118.5
Q503Y0	endog	Endonuclease OS=Danio rerio OX=7955 GN=endog PE=1 SV=1	3	3	11.7	1.037	1.159	122.9	87.2	74.1	94.5	73.5	88	109.3	75.7	81.6	94	72.1	94.7	71.5	40.4	94.4	69.3
F1Q510	enosf1	L-fuconate dehydratase OS=Danio rerio OX=7955 GN=enosf1 PE=1 SV=1	3	3	9.92	0.947	0.875	56.4	58.6	69.1	53	63.6	69.1	68.2	70.8	60.4	60.9	56.2	61.3	83.3	78	55.3	78.8
Q6PBT7	dnajc19	Mitochondrial import inner membrane translocase subunit TIM14 OS=Danio rerio OX=7955 GN=dnajc19 PE=3 SV=1	4	4	11.8	0.989	1.052	255	199.3	198	243.8	190	236	216.8	237	218.3	227.7	210	292.8	214.6	201.2	215.5	227.1
Q9DFU9	fech	Ferrochelatase OS=Danio rerio OX=7955 GN=fech PE=1 SV=1	3	3	12.42	0.825	0.99	159.2	142.8	139.5	113.1	170.4	210.6	181.7	174.8	164.8	191.2	137.5	177.5	197.4	164.4	229.5	127.8
A2AWA1	ddx39aa	RNA helicase OS=Danio rerio OX=7955 GN=ddx39aa PE=1 SV=1	4	4	10.91	1.073	1.191	441.4	418.2	467.2	348.3	379.2	434.8	440.1	401.1	389.6	430.6	362.2	411.3	380.4	290.7	351.3	349.9
E7FG48	tppp3	Tubulin polymerization-promoting protein family member 3 OS=Danio rerio OX=7955 GN=tppp3 PE=3 SV=1	3	3	13.44	0.949	1.107	135.6	134.3	140.4	139.6	188.1	207.1	234.9	210.2	142.8	167.6	118.6	147.1	195.4	158.2	188.2	188.6
Q7ZW75	tmed2	Transmembrane emp24 domain trafficking protein 2 OS=Danio rerio OX=7955 GN=tmed2 PE=1 SV=1	2	2	13.91	0.962	0.941	189.1	132.7	186.1	171.5	188	159.6	153.2	139	198.5	182.7	155.1	188.8	167.5	251.2	164.8	124.7
Q6P3J9	adka	Adenosine kinase OS=Danio rerio OX=7955 GN=adka PE=1 SV=1	4	4	12.87	0.923	1.138	135.3	112.4	132.8	115.4	123.7	122.8	123.1	112.8	133.3	135	103.6	144.7	146.5	104.6	94.3	111.6
F1QS51	eea1	Early endosome antigen 1 OS=Danio rerio OX=7955 GN=eea1 PE=1 SV=1	4	4	10	1.071	1.166	112.3	123.2	106.6	112.6	106.5	110.2	112	106.6	107.1	117.6	101.8	103	91.7	89.1	105.3	94.3
Q7ZW82	gnaia	Guanine nucleotide-binding protein (G protein), alpha-inhibiting activity polypeptide a OS=Danio rerio OX=7955 GN=gnaia PE=1 SV=1	4	2	11.87	0.967	0.958	243.1	214.6	209.3	219.6	215	249.4	262.7	224.7	224.4	226.4	221.4	224.4	260.7	218.2	252.2	242.1
A0A0R4IQ55	hmbsa	hydroxymethylbilane synthase OS=Danio rerio OX=7955 GN=hmbsa PE=1 SV=1	3	3	12.56	0.977	1.242	209.2	206.9	252	211.4	218.6	187.3	221.3	211.7	195.7	223.8	206.9	236.8	210.9	155	160.2	187.4
A0A8M2BJN0	zgc:63587	Uncharacterized protein LOC393431 isoform X1 OS=Danio rerio OX=7955 GN=zgc:63587 PE=1 SV=1	3	2	9.69	0.859	1.191	44.2	41.2	47.7	42.8	40.3	43.9	48.2	53.4	41.5	55.3	46.3	55.6	41.2	36.2	35.8	48.6
Q7SYE1	canx	Calnexin OS=Danio rerio OX=7955 GN=canx PE=1 SV=1	3	3	11.42	0.867	1.067	176	155	148.5	142.5	113.3	151.3	148.1	133	163.6	192.9	143.6	187.2	137.9	102.1	125.4	139.9
F1QEG6	mrps34	28S ribosomal protein S34, mitochondrial OS=Danio rerio OX=7955 GN=mrps34 PE=1 SV=1	3	3	7.95	1.183	0.854	95.9	66.3	93.9	97.2	81.3	61.8	67.9	72.4	75.9	84.8	72.1	159.6	92.2	46.4	104	73.1
Q567G0	hmgb3b	High mobility group protein B3 OS=Danio rerio OX=7955 GN=hmgb3b PE=1 SV=1	4	4	14.25	0.644	0.6	138.9	100.2	127.6	115.4	105	131	111.5	111.2	195.6	181.7	178.8	216.9	190.5	78.7	189	181.8
Q1LYQ0	si:ch211-31o18.2	Novel protein OS=Danio rerio OX=7955 GN=si:ch211-31o18.2 PE=1 SV=1	3	3	9.99	1.104	0.999	86.5	91	102.1	91.7	94.4	99.9	103.9	109.7	66.1	80.7	84.9	103.5	101.3	115.4	78.9	102.6
E7FEY7	stim2a	Stromal interaction molecule 2 isoform X1 OS=Danio rerio OX=7955 GN=stim2a PE=4 SV=3	4	4	8.11	1.021	1.105	118.3	126	134.4	117.9	167.4	123.1	133	125	112.2	103.8	168.7	127.5	156.1	114.6	118.8	91.8
Q5RGI2	nup107	Nuclear pore complex protein OS=Danio rerio OX=7955 GN=nup107 PE=1 SV=1	4	4	11.24	1.1	1.082	61.3	51	53.3	37.1	50.5	48	60.5	48.1	49.4	45.4	41.9	55	42.5	48.9	41.3	53.4
A0A8M3AWE5	uba2	SUMO-activating enzyme subunit 2 OS=Danio rerio OX=7955 GN=uba2 PE=1 SV=1	3	3	8.62	0.814	1.148	63.3	43	59.8	52	55.1	64.7	56.4	58.7	68.7	77.6	64.8	68.3	56.5	49.4	50.9	42.1
A0A8M6Z8V1	hnrnpc	Heterogeneous nuclear ribonucleoprotein C isoform X3 OS=Danio rerio OX=7955 GN=hnrnpc PE=1 SV=1	3	2	8.88	0.954	1.2	98.7	72.8	85.4	79.3	69.3	69.9	78.4	80.2	82.8	89.7	68	97.1	67.1	54.9	73.2	56.7
Q6TEM5	mars1	Methionine--tRNA ligase, cytoplasmic OS=Danio rerio OX=7955 GN=mars1 PE=1 SV=1	3	3	8.49	1.104	1.286	20.1	18.3	35.7	22.5	20.9	21.3	21.4	16.1	19.1	20.4	16.5	19.3	17.4	14.3	15.5	19
Q568V3	nccrp1	F-box only protein 50 OS=Danio rerio OX=7955 GN=nccrp1 PE=2 SV=2	3	3	15.08	1.161	1.126	151.1	162	155.5	169.7	211.9	200.3	216.8	243.8	138.8	128.1	144.6	134.6	171.6	231.1	170	211.3
Q642J0	hint1	Adenosine 5'-monophosphoramidase HINT1 OS=Danio rerio OX=7955 GN=hint1 PE=1 SV=1	2	2	9.9	1.121	0.875	71.9	68.4	68.2	76.2	157.9	60.4	80.9	70.5	49.9	53.6	73.1	76.1	68.3	89.8	83.1	104.8
A0A8M3BBK0	gcn1	EIF-2-alpha kinase activator GCN1 OS=Danio rerio OX=7955 GN=gcn1 PE=1 SV=1	4	4	8.8	0.935	1.159	45.2	28.3	45	37.6	37.4	38.9	33.1	51	43.9	40.2	48.1	44	34.2	49.8	25.3	31.6
Q75ZI3	vcanb	Versican core protein OS=Danio rerio OX=7955 GN=vcanb PE=1 SV=1	3	3	10.2	1.029	1.076	89.7	74	94.4	97.4	88.5	93.1	101.9	78.2	83.8	99	95.4	81.5	78.6	83.6	85.5	85.2
Q66I39	tmod2	Tropomodulin-2 OS=Danio rerio OX=7955 GN=tmod2 PE=1 SV=1	4	4	10.41	0.91	0.986	195.4	174.2	167.8	168.5	178.3	181.6	176.6	160.1	187.8	192.1	184.4	188.7	174.2	186	189.9	165.4
Q6GQM9	eno2	phosphopyruvate hydratase OS=Danio rerio OX=7955 GN=eno2 PE=1 SV=1	4	2	13.28	0.631	0.679	62.6	60.1	48.5	55.1	92.3	90.6	105.7	93.6	91.7	95.5	90.6	72.4	110.5	142.5	131.6	156.7
Q6GMJ5	acot22	LOC553217 protein (Fragment) OS=Danio rerio OX=7955 GN=LOC553217 PE=2 SV=1	4	3	10.9	0.996	1.278	131.6	284.6	164.5	117.7	190.9	121.8	134.2	107.1	148.5	146.8	210.5	78.4	93.3	72	107.3	149.9
Q568L9	alad	Delta-aminolevulinic acid dehydratase OS=Danio rerio OX=7955 GN=alad PE=1 SV=1	3	3	9.28	1.08	1.1	137.3	150.3	173.3	119.3	131.8	140.6	184.9	129.9	130.2	152.7	123.4	135.9	154.9	123.5	113.6	124.1
F1QPV0	G6pt1	Glucose-6-phosphate exchanger SLC37A4 OS=Danio rerio OX=7955 GN=G6pt1 PE=3 SV=1	3	3	12.02	0.93	1.099	149.8	147.6	140.5	165.9	127.5	103.5	143.6	121.4	160.7	136.2	171.6	159.1	112.1	114.3	119.8	107.3
Q6PH41	gstt1b	glutathione transferase OS=Danio rerio OX=7955 GN=gstt1b PE=1 SV=1	3	3	7.95	0.945	1.063	128.4	123.2	145.6	167	128.9	132.8	104.8	116	137	153.4	135.1	152.8	121.7	126.6	103.7	108.7
A0A8M9PTY1	cul1b	Cullin-1 isoform X1 OS=Danio rerio OX=7955 GN=cul1b PE=1 SV=1	3	3	8.47	1.052	1.064	34.3	45.5	29.4	36.8	33.6	31.5	39.4	37.4	31.6	35.4	39.8	32.3	41.3	29.4	33	33.7
Q503P4	itih3a.1	Inter-alpha-trypsin inhibitor heavy chain H3 OS=Danio rerio OX=7955 GN=itih3a.1 PE=2 SV=1	4	3	14.81	1.185	1.426	125	157.7	153.6	113.6	170.4	113.4	186	172.9	110.1	139.8	124.3	83	150.7	120.9	80.9	119.8
A8WFU6	serpinh1a	Serpin H1 OS=Danio rerio OX=7955 GN=serpinh1a PE=1 SV=1	3	3	7.94	0.815	1.044	79.3	43.8	68.6	62.7	50.1	57.9	44.4	54.5	81.1	80	58.9	82	50.2	46.5	51.5	49.8
Q568M0	rras2	RAS-related 2 OS=Danio rerio OX=7955 GN=rras2 PE=1 SV=1	3	2	9.99	1.02	0.961	202.3	180.8	163.5	178.5	201.5	199.7	192.7	198.3	166	188.8	173.5	178.9	226.6	175.5	230.7	189.4
A5PLC6	bag1	BAG family molecular chaperone regulator 1 OS=Danio rerio OX=7955 GN=bag1 PE=1 SV=1	3	3	9.63	1.032	1.156	61.6	57.9	76.3	69.4	68.6	66.5	55.2	55.5	50.4	65.2	61.6	66.9	52.6	47.4	52.5	54.5
Q6IQH4	psmd8	26S proteasome non-ATPase regulatory subunit 8 OS=Danio rerio OX=7955 GN=psmd8 PE=1 SV=1	3	3	14.19	0.985	1.105	189.8	198.2	188.5	192.2	198.4	213	209.3	232	198.5	194.4	193.6	173.9	198.7	186.2	196	185.9
A0A8M2BKJ7	septin6	Septin OS=Danio rerio OX=7955 GN=septin6 PE=1 SV=1	3	2	12.37	1.125	0.982	139.3	117.6	158.2	138.5	99.8	134.8	128.2	119.9	99.2	137.8	110.7	176.2	143	107.5	111.5	159.6
Q7ZVE4	snap23.1	Synaptosomal-associated protein OS=Danio rerio OX=7955 GN=snap23.1 PE=1 SV=1	3	3	8.99	0.877	1.307	20.9	17.7	25	20.7	25.5	25.8	21.5	27.7	20.9	25	22.5	28.9	19.1	14.3	22.6	20.2
Q6P7E4	pdlim7	PDZ and LIM domain protein 7 OS=Danio rerio OX=7955 GN=pdlim7 PE=2 SV=1	3	3	51.03	1.14	1.063	1854.1	1908	1785	1873.3	1835	1567.2	1728.3	1812.8	1662.1	1604.7	1929.2	1609	1553.1	1910.4	1630.7	1701.1
A4JYP9	wu:fu71h07	Wu:fu71h07 OS=Danio rerio OX=7955 GN=wu:fu71h07 PE=2 SV=1	3	3	11.87	0.838	0.899	127.5	111.7	90.7	149.1	156	122.9	110.1	120.1	142	150.5	142.9	134.4	138.9	130.3	175.4	131.5
Q7ZV50	magt1	Magnesium transporter protein 1 OS=Danio rerio OX=7955 GN=magt1 PE=1 SV=1	3	3	11.49	1.088	0.922	178.5	164	188.4	179.4	142.2	170.4	160	143.7	158.7	165.3	170.3	163.8	162	173.8	167.1	155.7
A0A8M6Z121	ctnnb1	Catenin beta-1 OS=Danio rerio OX=7955 GN=ctnnb1 PE=1 SV=1	3	2	9.97	0.957	1.027	14.8	11.5	11.8	11.2	11.3	11.5	8.8	12.8	12.7	11.3	11.7	14.9	11.8	10.4	12	8.1
A0A8M3AV96	c7a	Complement component C7 isoform X2 OS=Danio rerio OX=7955 GN=c7a PE=3 SV=1	3	3	13.65	1.167	1.638	16.3	25.7	33.5	18.6	30.7	31.6	39.2	25.7	18.7	29.3	18.2	18.7	31.3	15.8	19.8	18.3
Q6DHL6	rps6	40S ribosomal protein S6 OS=Danio rerio OX=7955 GN=rps6 PE=1 SV=1	2	2	13.76	0.913	0.891	216.7	234.2	262.5	261.7	166.2	207.9	194.3	174.4	253.1	262.4	280.1	296.5	226	225	189.7	185.3
Q6DHI9	psmb2	Proteasome subunit beta OS=Danio rerio OX=7955 GN=psmb2 PE=1 SV=1	2	2	22.16	1.082	1.015	235.9	179.6	231.1	232.2	265.1	234	208.3	247.1	200.8	190.9	231.8	228.2	235.7	235.1	237.9	244.6
A0A8M9PNG1	dnaja	DnaJ homolog subfamily A member 1 OS=Danio rerio OX=7955 GN=dnaja PE=1 SV=1	3	3	6.1	1.103	0.996	57.5	48.8	44.2	64.2	54.6	43.8	42.7	59.7	49.6	45.1	48.2	47.9	47.9	47.5	50.9	50.3
I3IRW7	abat	4-aminobutyrate aminotransferase, mitochondrial OS=Danio rerio OX=7955 GN=abat PE=1 SV=1	3	3	9.18
A0A8M3AK66	serpina10b	Protein Z-dependent protease inhibitor OS=Danio rerio OX=7955 GN=serpina10b PE=3 SV=1	4	4	10.5	1.016	1.272	99.3	93.2	164.7	107.3	148.5	118.6	196.5	99.7	94.2	115.2	109.5	86.7	173.3	73.3	90.9	119.9
F1QC46	nup210	Nuclear pore membrane glycoprotein 210 OS=Danio rerio OX=7955 GN=nup210 PE=1 SV=2	4	4	7.19	1.038	1.314	118	115.8	134.7	94.5	113.3	131.7	133.3	98.6	100.6	126.2	90.6	133.5	117.2	75.3	99.4	86.9
Q6J2R6	gsdmeb	Deafness, autosomal dominant 5 OS=Danio rerio OX=7955 GN=gsdmeb PE=2 SV=1	3	3	8.95	0.949	1.827	63.6	103.7	122.5	52	117	83.6	155.9	77.7	93.4	113.8	46.6	78.5	141.8	32.3	57.3	51.1
B0S754	snrnp200	Activating signal cointegrator 1 complex subunit 3 OS=Danio rerio OX=7955 GN=snrnp200 PE=1 SV=1	3	3	9.02	1.017	1.066	54.5	46.8	48.9	45.4	45.5	42.7	51.9	44.8	45	54.8	34.2	49.2	50.5	40.3	40	44.4
Q5BJK4	ndufc2	NADH dehydrogenase [ubiquinone] 1 subunit C2 OS=Danio rerio OX=7955 GN=ndufc2 PE=1 SV=1	3	3	15.39	0.691	0.858	439.6	284.9	360.4	359.7	260.6	369.1	291.7	311	522.2	545.8	342.6	519.7	366.9	276.9	494.5	335.8
A0A8M3ATW3	ago3a	Protein argonaute-3 OS=Danio rerio OX=7955 GN=ago3a PE=3 SV=1	3	2	9.04	0.964	1.06	105.9	98.9	98.5	96.4	99	107.8	108.1	106.3	101.4	103.3	95	114	97.5	90.6	104.6	113.8
B3DJ73	nt5c1aa	5'-nucleotidase, cytosolic IAa OS=Danio rerio OX=7955 GN=nt5c1aa PE=2 SV=1	4	4	9.8	0.883	0.893	207.5	186.3	183.6	207.5	206.9	192.6	210.9	193.7	201	219.5	244.6	225.6	219.3	229.8	211.7	229.2
A9ULS4	rab6a	RAB6A, member RAS oncogene family OS=Danio rerio OX=7955 GN=rab6a PE=1 SV=1	3	3	8.72	1.035	1.084	153.7	164	183.8	184.9	164.8	170.9	160.8	153.9	158.9	152.3	191.1	176.9	145.2	149.2	151.2	151.8
X1WET9	eif3ba	Eukaryotic translation initiation factor 3 subunit B OS=Danio rerio OX=7955 GN=eif3ba PE=1 SV=1	3	3	12.78	0.932	1.002	50	39.4	48.4	61.4	37.2	45.3	34.9	38.4	43.4	60.5	48	58	38.1	42	37.4	37.2
Q05AK3	cpox	coproporphyrinogen oxidase OS=Danio rerio OX=7955 GN=cpox PE=1 SV=1	3	3	12.58	0.894	1.174	38.1	33.8	31.8	44.1	40.5	36.9	46.1	37.6	30.3	41.4	38.9	41.6	34.2	32.3	27.3	39.8
A0A0R4IYT8	si:ch211-71n6.4	Carboxylic ester hydrolase OS=Danio rerio OX=7955 GN=si:ch211-71n6.4 PE=3 SV=1	3	3	7.62	0.969	0.984	66.4	64.6	69.4	70	60.8	66.7	64.7	54.3	58	63.1	79.1	77.8	57	69.3	69.9	58.8
A0A8M3AY21	stxbp3	Syntaxin-binding protein 3 isoform X1 OS=Danio rerio OX=7955 GN=stxbp3 PE=1 SV=1	3	3	9.88	1.235	0.998	144.8	146.5	121.8	132.7	121.5	120.3	117.5	132.7	113.4	111	120.6	109.2	129.9	93.4	118.9	123.6
A0A2R8QDI1	bag6	BCL2-associated athanogene 6 OS=Danio rerio OX=7955 GN=bag6 PE=4 SV=1	3	3	7.33	0.981	1.05	137.1	127.1	138.6	132.4	116.6	127	123.9	129.3	135.3	139.5	145.2	134.6	122	102.6	121.9	117.1
Q7ZWA3	rbmx	RNA-binding motif protein, X chromosome OS=Danio rerio OX=7955 GN=rbmx PE=2 SV=1	3	3	10.83	0.924	1.189	83.8	65.1	57.7	52.4	65.8	64.9	65.5	65.1	63.6	76.6	65.3	67.4	69.4	51.2	58.8	51.1
Q6DBW2	paip1	Poly(A)-binding protein-interacting protein 1 OS=Danio rerio OX=7955 GN=paip1 PE=1 SV=1	3	3	6.64	1.127	1.063	61.7	69.8	72	61.9	55.2	53.3	60.6	59.8	47.5	57.2	59.8	59.5	53.3	54.9	45	57.7
Q6PBU0	fam136a	Protein FAM136A OS=Danio rerio OX=7955 GN=fam136a PE=2 SV=1	3	3	9.66	0.962	0.965	162.1	123	144.8	147.4	122.9	153.4	120.8	142.2	161.3	143.1	128.9	169.2	143.9	89.3	139.1	135.1
A4QP04	mpst	Sulfurtransferase OS=Danio rerio OX=7955 GN=mpst PE=1 SV=1	3	3	16.55	0.888	0.898	219.2	217.5	183.8	234.6	213.5	259.7	227.7	253.4	257.9	237.2	196.5	254.6	262	249.9	273.2	578.1
A0A8M6YWJ3	enpp2l	Ectonucleotide pyrophosphatase/phosphodiesterase family member 2-like OS=Danio rerio OX=7955 GN=enpp2l PE=3 SV=1	3	3	10.77	1.214	1.332	38.9	53.1	58.2	37.3	52.3	42.9	64.8	43.9	34.5	58.7	31.5	40.6	55	36	30.6	35.9
Q7ZWE9	cmpk	UMP-CMP kinase OS=Danio rerio OX=7955 GN=cmpk PE=2 SV=2	3	3	9	0.863	1.05	190.3	176.3	164.9	187.4	153.5	189.8	174.1	184.9	215.9	205.4	180	220.1	179.5	173.1	168.5	151.8
Q567N5	rpl6	Large ribosomal subunit protein eL6 OS=Danio rerio OX=7955 GN=rpl6 PE=1 SV=1	3	3	10.93	0.888	0.897	219.7	229.8	271.1	265.6	184.6	207.1	172.3	202.4	277.5	267.4	306.2	278.6	230.9	233.8	182.7	201.2
A0A8M2BJ62	tango2	Transport and Golgi organization protein 2 homolog isoform X1 OS=Danio rerio OX=7955 GN=tango2 PE=1 SV=1	2	2	7.93	0.712	0.815	31.3	21.7	25.4	23.9	23.7	34.5	19.5	30.3	39.4	33.8	35.4	28.8	36	31.7	34.1	30.2
Q6NUX4	lta4h	Leukotriene A(4) hydrolase OS=Danio rerio OX=7955 GN=lta4h PE=1 SV=1	3	3	10.28	1.288	1.323	73.7	68.9	81.8	79.7	68.6	73.5	76.4	67.7	75.4	56.4	42.3	62.9	49.4	73.8	49.3	58.3
A0A0G2L0Q2	hacd1	Very-long-chain (3R)-3-hydroxyacyl-CoA dehydratase OS=Danio rerio OX=7955 GN=hacd1 PE=3 SV=1	2	2	17.76	1.303	1.222	232.1	214.3	204.6	230.3	199.1	208.8	220.5	211.7	181.7	159.8	215.2	159.9	157.9	171.5	172.7	201.8
F1R1R3	d2hgdh	D-2-hydroxyglutarate dehydrogenase, mitochondrial OS=Danio rerio OX=7955 GN=d2hgdh PE=1 SV=1	3	3	9.05	0.783	0.895	136.4	112	123.4	116.4	132.9	154.2	142.8	131.2	130.8	178.9	121.6	193.2	152.7	146.6	177.7	155.2
Q6NY41	cyb5b	Cytochrome b5 type B OS=Danio rerio OX=7955 GN=cyb5b PE=2 SV=1	3	3	10.9	0.928	1.233	79.8	84.2	97.4	69.3	82.9	96.8	103.4	76.3	83.8	100.2	51.9	93.2	96.6	62.5	64.7	81.6
F1Q7F8	rbm4.2	RNA binding motif protein 4 like isoform X1 OS=Danio rerio OX=7955 GN=rbm4.2 PE=1 SV=1	3	3	9.67	0.932	0.993	91.9	78.1	80.1	78.3	72.5	73.7	75.6	74.7	82.9	87.2	81.4	95	77.7	65.5	75.7	73.7
B0R0B1	zng1	Zinc-regulated GTPase metalloprotein activator 1 OS=Danio rerio OX=7955 GN=zng1 PE=2 SV=1	3	3	9.79	1.263	1.135	109.8	116.2	113.9	119.5	75.9	89.3	90.8	74.3	87.9	93	95.4	89.3	72.9	72.2	53.3	76.1
A0A8M2B5G6	chkb	ethanolamine kinase OS=Danio rerio OX=7955 GN=chkb PE=3 SV=1	4	4	7.19	0.969	0.952	42	44.4	44.2	36.8	38.3	46.1	37.9	34.5	46.8	42.2	40.8	48	47.3	24.6	40.6	39.5
Q6PFP9	mfn1b	Mitofusin-1 OS=Danio rerio OX=7955 GN=mfn1b PE=1 SV=1	5	4	10.39	0.825	0.844	190.7	140.3	168.5	170.5	129.2	176.9	162.3	131.5	212.7	198.3	193.8	255.7	191	153.1	193.7	156.9
Q6TGV6	psma5	Proteasome subunit alpha type OS=Danio rerio OX=7955 GN=psma5 PE=1 SV=1	3	3	10.35	1.028	0.885	123	135.4	133.9	126	126.4	125.1	125.8	146.1	122.2	121.1	145.6	130.6	129.9	153.1	150.8	134.8
F1QIJ6	eps15	Epidermal growth factor receptor pathway substrate 15 OS=Danio rerio OX=7955 GN=eps15 PE=1 SV=1	3	3	7.75	1.03	1.036	37.9	30.5	34.3	34.1	28.3	30.2	27	26.1	30.6	40.5	36	28.2	31.9	26.6	24.6	26.7
Q6NYR9	prps1a	Ribose-phosphate pyrophosphokinase 1 OS=Danio rerio OX=7955 GN=prps1a PE=1 SV=1	3	3	8.87	0.81	0.93	108.2	110.8	95.3	108.1	129.7	123.9	155.6	124.1	127.8	139.4	100.6	140.9	134.7	146.9	138.1	133
Q6NZS4	rtcb	RNA-splicing ligase RtcB homolog OS=Danio rerio OX=7955 GN=rtcb PE=2 SV=1	3	3	8.42	1.036	1.171	53.5	58.3	61.5	68.7	55.3	50.3	53.5	65.4	58.8	60	56.8	49.6	42.3	46.5	46.4	65.7
F1QKA5	chchd7	Coiled-coil-helix-coiled-coil-helix domain-containing protein 7 OS=Danio rerio OX=7955 GN=chchd7 PE=3 SV=1	3	3	9.2	0.78	0.918	176.8	128.6	148	161.7	153.6	193.9	167.4	162.3	204.7	192.4	168.7	234.7	192.6	167.4	225.4	145.9
B8A6A3	zgc:110319	NFU1 iron-sulfur cluster scaffold homolog, mitochondrial OS=Danio rerio OX=7955 GN=zgc:110319 PE=1 SV=1	3	3	9.15	0.842	0.716	83.2	81.8	101.9	90.4	89.9	110.8	93.1	105	93.9	110.2	96.3	145.5	167.3	99	159.3	119.7
F1QWM2	styxl2	Serine/threonine/tyrosine-interacting-like protein 2 OS=Danio rerio OX=7955 GN=styxl2 PE=1 SV=1	3	3	7.65	1.022	1.011	111.6	96.8	97.8	124.6	108.6	100.9	92.2	104.8	102.6	88	101.9	108.5	109.4	89.2	118.4	94.5
A0A8M9Q505	smtnb	Smoothelin isoform X5 OS=Danio rerio OX=7955 GN=smtnb PE=4 SV=1	3	3	6.34	0.755	1.195	84.5	41.8	52.9	73.9	46.5	56.6	54.1	60.1	79.2	86.6	68.8	116.4	40.2	40.5	62.3	53
F1QHE9	ndufs7	NADH dehydrogenase [ubiquinone] iron-sulfur protein 7, mitochondrial OS=Danio rerio OX=7955 GN=ndufs7 PE=1 SV=2	4	4	13.84	0.737	0.865	747.7	517.7	614.5	592.2	508.7	673.7	585.3	537.8	851.9	787.3	560.8	889.4	691.4	465.8	823.9	608.6
Q503C0	fkbp3	peptidylprolyl isomerase OS=Danio rerio OX=7955 GN=fkbp3 PE=1 SV=1	3	3	10.63	1.079	0.966	122.8	123.3	111.1	123.4	126	119	120.5	125.7	110.7	123.8	105.7	117.5	135.4	118.8	149.4	119.9
Q7SXE9	ndufa11	NADH dehydrogenase [ubiquinone] 1 alpha subcomplex subunit 11 OS=Danio rerio OX=7955 GN=ndufa11 PE=1 SV=1	3	3	13.98	0.851	0.755	197.3	115.1	142.1	165.9	119	160.9	132	118.8	193.6	168.3	129.1	260.5	187.9	121.9	234	146.5
A0A8M6Z5C5	abcc9	ATP-binding cassette sub-family C member 9 isoform X3 OS=Danio rerio OX=7955 GN=abcc9 PE=4 SV=1	3	3	8.28	1.128	1.055	67.9	63.1	66.2	59.2	67.7	53.2	60.7	74.8	50.6	57	57.5	58.9	55.9	74.6	58.7	63
Q66I22	srrt	Serrate RNA effector molecule homolog OS=Danio rerio OX=7955 GN=srrt PE=2 SV=1	3	3	11.56	0.735	1.447	17.5	13.3	14	14.8	18.4	27.8	20.5	16.1	20.5	19.3	17.5	19.8	20.7	12.9	10.1	13.9
Q7ZUZ4	pdcd5	Programmed cell death 5 OS=Danio rerio OX=7955 GN=pdcd5 PE=1 SV=1	3	3	7.66	1.01	1.058	240.2	248.1	249.6	262.4	234	221.6	229.8	238.5	213.5	231.7	265.8	261.9	204.6	243.5	198.2	234.8
A3KNR2	si:dkey-238c7.16	Novel protein OS=Danio rerio OX=7955 GN=si:dkey-238c7.16 PE=1 SV=1	3	3	12.15	0.961	1.016	154.6	97.2	143.8	125.8	117.7	116.9	106.7	115.4	140.8	139.2	127.2	151.4	108.7	124.6	119.4	109.3
A0A8M6Z250	srp72	Signal recognition particle subunit SRP72 OS=Danio rerio OX=7955 GN=srp72 PE=1 SV=1	2	2	8.56	0.908	0.908	84.2	53.5	97.7	75.9	61.3	53.1	70.7	86.4	84.2	82.1	96.9	92	71.8	82.1	73.1	63.3
Q7ZVT4	klc1b	Kinesin light chain OS=Danio rerio OX=7955 GN=klc1b PE=1 SV=2	3	3	11.99
A0AUR9	gps1	COP9 signalosome complex subunit 1 OS=Danio rerio OX=7955 GN=gps1 PE=1 SV=1	3	3	8.08	1.047	1.026	166.8	164.4	180	185.5	166	167.1	190.5	164.5	162.8	151.9	168.2	174.3	165.5	176.8	148.9	159.1
Q7ZU89	arcn1b	Coatomer subunit delta OS=Danio rerio OX=7955 GN=arcn1b PE=1 SV=1	3	2	9.26	1.033	1.059	31.1	27.3	27.7	29.9	26.3	30.5	20	28.6	27.5	23.3	28.2	30.3	22.9	29.5	24.1	27.9
F1QAA4	eif4ba	Eukaryotic translation initiation factor 4B isoform X2 OS=Danio rerio OX=7955 GN=eif4ba PE=1 SV=1	3	3	8.75	0.926	1.053	124.1	111.8	110.7	118.7	107.3	120.6	127.8	130.4	134.9	128.2	120.6	120.5	118.3	117.4	117.6	119.1
R4GDS9	slc25a23a	Calcium-binding mitochondrial carrier protein SCaMC-3-like isoform X4 OS=Danio rerio OX=7955 GN=slc25a23a PE=1 SV=1	3	2	19.21	1.001	1.228	16	12	12.3	13.3	10.2	14.2	14.1	12.5	16.5	9.9	7.1	16.8	12	9.7	14.8	7.9
A0A8M2BI58	itsn1	Intersectin-1 isoform X2 OS=Danio rerio OX=7955 GN=itsn1 PE=1 SV=1	4	4	9.31	0.905	1.087	57.9	52	71.5	64.9	61	65.3	64.2	43	62.9	70.4	65.2	75.9	60.3	53.9	66	54.9
Q6PC90	rps12	40S ribosomal protein S12 OS=Danio rerio OX=7955 GN=rps12 PE=1 SV=1	3	3	19.73	1.015	1.109	328.3	273.4	304.8	312.2	231.2	262.9	217.7	228.8	298.1	338.9	296.4	310.1	232.4	210.1	204.9	196.4
Q5U3P5	clic5a	Chloride intracellular channel protein OS=Danio rerio OX=7955 GN=clic5a PE=2 SV=1	2	2	8.26	0.839	1.13	128.1	138.4	120.3	137.2	170.7	181.9	156.1	176	142.8	174.9	180.9	138.4	136.4	164.5	143.1	182.7
Q7ZUW2	hyou1	Hypoxia up-regulated protein 1 OS=Danio rerio OX=7955 GN=hyou1 PE=2 SV=1	4	4	12.7	0.923	0.99	148.8	127.2	152.9	148	113.9	129.3	132.7	123.1	156	161.4	160.1	163.3	135.5	111.7	119.7	146.7
Q6P131	txn2	Thioredoxin 2 OS=Danio rerio OX=7955 GN=txn2 PE=1 SV=1	2	2	12	0.857	0.9	95.9	68	78.8	94.6	73.8	84.9	75.1	66.4	96.6	105	66.7	113.7	98.2	70	88.3	77.5
Q6DBT3	txndc17	Thioredoxin domain-containing protein 17 OS=Danio rerio OX=7955 GN=txndc17 PE=2 SV=1	3	3	19.97	1.061	0.972	279.5	259.8	310.2	306.6	334.4	290.2	325.4	336.7	287.2	258	297.7	264.9	322.9	384	269.8	356.6
Q9PT95	rbp4	Retinol binding protein OS=Danio rerio OX=7955 GN=rbp4 PE=1 SV=1	3	3	11.15	1.141	1.291	154.3	180.7	191	189.8	205	164.5	205.4	178.3	139.4	205.8	145.3	181.4	184.5	133.7	130	164.1
Q6DH02	mrpl24	Large ribosomal subunit protein uL24m OS=Danio rerio OX=7955 GN=mrpl24 PE=2 SV=1	3	3	10.84	0.583	0.484	50.8	41.5	38.5	40.8	36.9	51.1	42.1	39.6	79.1	98.5	63.1	43.7	100	76.1	93.5	68.5
A0A8M9QBK3	usp47	Ubiquitin carboxyl-terminal hydrolase 47 OS=Danio rerio OX=7955 GN=usp47 PE=1 SV=1	3	3	5.44	1.024	1.032	65	41.2	60.6	70.3	60	47.8	51.2	46.2	58.5	61.4	61.1	70	59.8	48.1	43.9	47.8
A8KB78	rps23	Small ribosomal subunit protein uS12 OS=Danio rerio OX=7955 GN=rps23 PE=1 SV=1	2	2	18.05	0.923	0.923	212.4	157.6	197.9	189.4	109.8	133.8	159	137.2	205.2	218.7	198.2	214.5	170.9	144.7	149.1	132.1
B3DG31	psma2b	Proteasome subunit alpha type OS=Danio rerio OX=7955 GN=psma2b PE=2 SV=1	2	2	8.69
A0A8M6YXC1	LOC101886743	Uncharacterized protein LOC101886743 OS=Danio rerio OX=7955 GN=LOC101886743 PE=4 SV=1	4	2	8.69	0.934	0.98	90.2	86.3	97.3	84.1	78	86.4	78.5	82.3	87.3	92.6	96.4	96.7	88.8	75.5	90.5	75.7
A0A0R4IIB7	aldh5a1	Succinate-semialdehyde dehydrogenase OS=Danio rerio OX=7955 GN=aldh5a1 PE=1 SV=1	2	2	13.28	0.721	0.788	62.6	45.9	50.5	62.9	61.4	74.5	76.2	59.4	75.8	80.3	74	80.9	87.3	79.2	89.4	84.4
F1R1X3	zgc:174637	Paraoxonase OS=Danio rerio OX=7955 GN=zgc:174637 PE=1 SV=1	3	3	11.24	0.964	0.955	154.1	148.8	161.5	203	134.1	128.2	119.2	130.2	183.7	148.2	180.8	142	128.9	142.1	127.1	165.7
A0A8M2B400	eml2	Echinoderm microtubule-associated protein-like 2 isoform X2 OS=Danio rerio OX=7955 GN=eml2 PE=1 SV=1	4	4	9.03	1.367	1.095	163.6	136.4	175.8	183.6	116.5	133.6	157.4	147.6	124	118.4	130.9	124.1	127	151.3	117.2	129.6
A0A8M2B705	osbp	Oxysterol-binding protein OS=Danio rerio OX=7955 GN=osbp PE=1 SV=1	4	4	11.21	0.858	1.009	300.6	229.5	272.1	281.6	295.2	303.1	312.7	309.7	289.3	334.6	311.4	334.2	335.9	283.5	295.9	311.8
Q503L5	rdh14b	Si:dkey-174m14.2 (Fragment) OS=Danio rerio OX=7955 GN=si:dkey-174m14.2 PE=2 SV=1	4	3	12.11	1.014	1.109	123.6	98.9	108.2	115.8	115.3	138.2	127.4	142.4	113.2	107.7	105.7	131.5	117	122.3	131.2	107.3
A0A8M3AT32	clpb	Caseinolytic peptidase B protein homolog OS=Danio rerio OX=7955 GN=clpb PE=1 SV=1	3	3	12.27	0.764	0.916	103.6	67.1	62.3	76.7	61.8	83.9	80.1	67.2	86.3	102.1	82.9	123.9	85.8	58.9	105.8	74.8
Q6PHD6	ilk	Integrin-linked protein kinase OS=Danio rerio OX=7955 GN=ilk PE=1 SV=1	4	4	12.63	1.021	0.959	196.9	157.1	188.5	201.1	190.3	188.9	182.2	189.9	185.1	212.3	178.6	192.5	212.2	153.8	213.1	183.9
Q8AXX6	ppp2r5ea	Serine/threonine protein phosphatase 2A regulatory subunit OS=Danio rerio OX=7955 GN=ppp2r5ea PE=1 SV=1	3	2	9.31	1.081	0.931	190	186.7	188.6	190.9	176.2	153	162.1	161.7	160.4	174.4	175.8	186.6	170.9	153.5	177	178.5
Q6PBA5	cnn2	Calponin OS=Danio rerio OX=7955 GN=cnn2 PE=1 SV=1	3	3	9.31	0.927	0.955	58.6	46.8	60.5	50.4	41.3	49.8	42.7	60.4	55	64.7	51.7	62.6	45.8	41.8	50.9	52.3
A0A8M9PDT5	g6pd	Glucose-6-phosphate 1-dehydrogenase OS=Danio rerio OX=7955 GN=g6pd PE=1 SV=1	3	3	9.14	1.142	1.131	92.7	121.8	179.8	78.5	111.2	138.1	131.3	102.5	85.5	119.9	77	101.1	123.3	87.1	92.6	141
A4IGH8	gga3a	Gga3 protein OS=Danio rerio OX=7955 GN=gga3a PE=2 SV=1	3	2	7.94	1.143	1.037	77.5	93.3	90.1	92.1	93.7	88.2	88.1	106.4	71.6	78.3	92.9	81.1	88.6	86.7	85	91.5
Q499A0	tmed9	Transmembrane emp24 domain-containing protein 9 precursor OS=Danio rerio OX=7955 GN=tmed9 PE=1 SV=1	4	4	10.83	0.934	0.991	472.2	437.8	413.4	424.8	408.7	443.4	459.7	405.6	495.1	457.4	429.8	466.2	434.4	444.9	425	393.5
Q499B1	pora	NADPH--cytochrome P450 reductase OS=Danio rerio OX=7955 GN=pora PE=1 SV=1	3	3	10.04	0.949	0.948	28.5	28.6	33.8	23.3	20.8	31.9	36.8	26.4	24.9	29.3	30.9	31.1	31.4	29.8	26.3	33.2
F6PB84	hnrpkl	Heterogeneous nuclear ribonucleoprotein K OS=Danio rerio OX=7955 GN=hnrpkl PE=1 SV=2	3	3	7.02	0.99	1.049	201.9	144.6	172.5	184.5	174	194.1	154.3	179.6	174.6	186	170.6	213.1	174.9	145	168.8	168.2
Q7ZW07	nup155	Nuclear pore complex protein Nup155 OS=Danio rerio OX=7955 GN=nup155 PE=1 SV=1	2	2	8.52	1.102	1.295	16.9	14.1	18.4	15.4	16.1	18.1	18	16.2	10.2	15.9	15.1	14.2	11.2	12.5	15.5	13.9
A5PLC8	ptmab	Prothymosin alpha-B OS=Danio rerio OX=7955 GN=ptmab PE=1 SV=1	2	2	16.67	0.631	0.854	144.4	107.4	134.1	102.7	85.7	119.1	93.4	128.8	174.8	207.1	132.1	208.3	120.1	107.7	127	145.7
F1QUP1	rpz	Protein rapunzel OS=Danio rerio OX=7955 GN=rpz PE=1 SV=1	3	3	10.31	1.07	1.082	160.9	165.3	150.2	167.1	149.3	116.4	128.2	138.3	146.7	159.4	157.8	147.2	133.8	109.6	113.2	162
Q1LXE1	hapln1a	Hyaluronan and proteoglycan link protein 1 OS=Danio rerio OX=7955 GN=hapln1a PE=1 SV=1	2	2	11.61	0.979	0.962	349.9	228.2	335.1	301.7	219.1	185.3	264	162.1	407.2	259	429	187.3	190.3	280.9	128.2	230.6
A0A8M9PQB6	pafah1b1b	Lissencephaly-1 homolog OS=Danio rerio OX=7955 GN=pafah1b1b PE=1 SV=1	3	3	6.89	0.985	0.931	132.6	133.8	134.2	150.2	134.6	130	130	139.4	119.9	145.5	131.4	141	147.4	139.6	144.7	132.3
Q52PJ5	dpysl3	Dihydropyrimidinase-related protein 3 OS=Danio rerio OX=7955 GN=dpysl3 PE=2 SV=1	4	3	13.48	1.057	1.014	311.1	246.8	304.7	319.7	262.1	287.8	288	278.5	279.6	318.5	263	303.7	286.9	257.4	293.3	272
A0A8M9PGN7	si:ch211-250g4.3	Nesprin-1 isoform X8 OS=Danio rerio OX=7955 GN=si:ch211-250g4.3 PE=1 SV=1	4	4	14.71	1.239	1.062	785.6	836.4	775.7	791.4	789.8	758.2	780.6	816.5	554.2	618.2	856.5	655.2	752.3	833	701.8	725.9
A0A8M3APK5	uso1	General vesicular transport factor p115 OS=Danio rerio OX=7955 GN=uso1 PE=1 SV=1	2	2	7.15	1.025	1.118	74.6	66	80.9	90.3	68.7	72.6	74	70.3	77.6	78.5	74	63.4	63.8	65.9	61.9	64
Q502P6	ndufs5	NADH dehydrogenase [ubiquinone] iron-sulfur protein 5 OS=Danio rerio OX=7955 GN=ndufs5 PE=1 SV=1	3	3	9.84	0.821	0.858	325	221.1	261	275	201.8	274	250.8	204.6	338.6	314.4	267.2	407	283.3	198.6	344.6	245.9
Q6DGV0	clic2	Chloride intracellular channel protein OS=Danio rerio OX=7955 GN=clic2 PE=1 SV=1	4	3	9.95	1.012	1.09	157.4	145.2	156	144.5	178.4	188	190.4	177.8	138.1	167.2	126.5	160.1	169.7	134	177.5	166.3
Q7ZV37	ppme1	Protein phosphatase methylesterase 1 OS=Danio rerio OX=7955 GN=ppme1 PE=1 SV=1	3	3	8.32	1.28	1.008	125.8	138.3	156.9	158.8	126.6	126.9	142.5	148.5	120.7	109.7	124.3	107.5	127.2	137.2	138.5	129.8
Q6P026	banf1	Barrier-to-autointegration factor OS=Danio rerio OX=7955 GN=banf1 PE=1 SV=1	2	2	13.39	1.208	1.204	237.2	194	227.5	237.2	306.6	265.1	269	286.8	181.4	169.3	204	235.4	222.3	217	248.9	239.3
Q6DHI7	rnls	Renalase OS=Danio rerio OX=7955 GN=zgc:92286 PE=1 SV=1	3	3	8.29	0.644	0.742	161.7	92.5	104.3	123.8	93.9	144.9	90.1	120.4	159.5	195.3	134	215.4	144.5	111.7	180.9	142.2
Q1RLT1	gmpr2	GMP reductase OS=Danio rerio OX=7955 GN=gmpr2 PE=1 SV=1	3	2	7.58	1.123	1.055	58	52.8	60.1	52	42.5	59	53.2	60	46.2	53.2	48.9	49.5	64.2	47.6	49.7	56.7
E7FDP2	pfkpa	ATP-dependent 6-phosphofructokinase OS=Danio rerio OX=7955 GN=pfkpa PE=3 SV=1	3	2	19.85	0.997	1.259	17.1	14.1	13	14.6	18.1	23.6	17.5	23.1	12.9	14.8	15.2	13.9	16	16.5	19.2	16
O93598	stat1a	Signal transducer and activator of transcription OS=Danio rerio OX=7955 GN=stat1a PE=2 SV=1	2	2	5.46	1.012	1.039	22.7	17.1	23.6	29.7	23.8	23.3	24	31	26.2	20	19.5	32.4	23.6	21.4	22.3	29.4
Q6PBJ6	ndufb6	NADH dehydrogenase [ubiquinone] 1 beta subcomplex subunit 6 OS=Danio rerio OX=7955 GN=ndufb6 PE=1 SV=1	3	3	24.55	0.782	0.823	656.2	378.2	484.4	535.5	416.3	523.3	459.6	441.6	677.9	625.6	499.4	775.6	607.4	397.5	766.6	492.8
Q6NWH7	ddx5	RNA helicase OS=Danio rerio OX=7955 GN=ddx5 PE=1 SV=1	2	2	2.4	0.91	1.035	42.5	34.3	33.3	39.9	32.5	45.7	33.4	37.5	39.9	45.7	36.1	41.4	37.1	30.6	32.5	35.9
Q24JV1	rpl32	60S ribosomal protein L32 OS=Danio rerio OX=7955 GN=rpl32 PE=1 SV=1	4	4	11.64	0.804	0.883	127.8	120.7	168.1	150.4	112.3	133	118.3	114.5	144.6	167.5	181.5	177.4	132.7	130.8	105.2	132.9
X1WGA9	syne3	Nesprin-3 OS=Danio rerio OX=7955 GN=syne3 PE=1 SV=1	4	4	5.6	1.03	1.066	63.5	78.6	56.5	59.3	66.5	70.4	64.6	75.5	75.9	58.6	60.5	58.5	59.9	61.7	71.9	66.7
Q6PFT7	cotl1	Coactosin-like 1 OS=Danio rerio OX=7955 GN=cotl1 PE=1 SV=1	3	3	12.88	1.042	1.393	383.7	320.7	357.7	300.2	269.9	423.6	367	451.2	334.7	315.6	259.4	410.6	272.3	294	263.6	389.4
Q802W2	aldh9a1b	4-trimethylaminobutyraldehyde dehydrogenase B OS=Danio rerio OX=7955 GN=aldh9a1b PE=2 SV=2	3	2	11.71	1.549	0.803	158.8	100.8	116.1	118.7	70	83.3	81.8	66.1	78.4	89.3	56.4	73.3	110.7	82	108.3	72.7
Q9PTH5	psme1	Proteasome activator complex subunit 1 OS=Danio rerio OX=7955 GN=psme1 PE=1 SV=1	3	3	9.85	1.009	0.99	293.7	317	317.4	322.1	316.8	337.5	294.6	308.2	270.3	330.1	319.9	309.1	354.8	309.2	322.1	285.8
A0A8M9PUC7	nt5c2b	Cytosolic purine 5'-nucleotidase isoform X2 OS=Danio rerio OX=7955 GN=nt5c2b PE=1 SV=1	3	2	8.38	1.016	0.978	114.2	91.9	95.9	83.8	83.8	86.7	69	67.3	109.5	99.6	85.7	82.3	83.2	70.9	80.5	75
Q6P2T5	arpc2	Arp2/3 complex 34 kDa subunit OS=Danio rerio OX=7955 GN=arpc2 PE=1 SV=1	3	3	19.58	0.999	1.037	198.8	181.7	213.6	187.2	160.8	192.5	161	193.7	196.5	190	184.6	228.2	158.8	161	179.1	202.8
Q6Q421	rps15	40S ribosomal protein S15 OS=Danio rerio OX=7955 GN=rps15 PE=1 SV=1	3	3	9.86	0.862	0.975	205.8	140.1	182.4	195.3	135.9	163.2	140.7	143.7	202.1	227.6	213.3	224.9	152.9	145.7	142.1	145.9
A5PLA4	sod3a	Extracellular superoxide dismutase [Cu-Zn] OS=Danio rerio OX=7955 GN=sod3a PE=2 SV=1	3	3	8.24	1.791	1.382	90.1	94.3	90.5	70.8	123	81.2	130.9	92.1	41.3	99.9	61.6	32.9	103.4	59.1	65.4	90.7
A0A0R4IWN8	hmgn1a	Non-histone chromosomal protein HMG-17 OS=Danio rerio OX=7955 GN=hmgn1a PE=3 SV=1	3	3	11.41	0.974	1.319	413	387.3	397.2	279.1	387.3	391.5	436.3	407.6	394	438.9	337.9	411.3	413.3	297.7	307.9	291.3
A0A8M3B448	nap1l4b	Nucleosome assembly protein 1-like 4 isoform X1 OS=Danio rerio OX=7955 GN=nap1l4b PE=1 SV=1	3	2	15.8	0.841	1.046	225.1	203.1	233.5	192.3	198.2	199.4	219.5	210.6	216.1	246.7	261.8	295.5	227.2	186.2	186.9	205.4
Q32PS6	myef2	Myelin expression factor 2 OS=Danio rerio OX=7955 GN=myef2 PE=1 SV=1	3	3	6.91	0.927	1.136	84.4	63.3	60.4	67.9	60.2	67.4	78.6	67.8	65.4	80.8	67.9	73.6	70.3	50.4	59.5	59.5
Q6IQI6	rpl11	Large ribosomal subunit protein uL5 OS=Danio rerio OX=7955 GN=rpl11 PE=1 SV=1	2	2	13.06	0.977	1.079	244.7	190	226.7	220.9	173.8	186.4	171.1	165.9	221.6	244.7	216.3	236.6	165	156.3	163.5	153.2
A7MBU9	cmbl	Carboxymethylenebutenolidase homolog OS=Danio rerio OX=7955 GN=cmbl PE=1 SV=1	2	2	7.99	0.585	0.858	97	108	56.4	151.2	197.6	53	208.9	215.6	181.3	169.1	144.4	205.2	250.5	236.6	237	235.5
A0A8M1Q6V5	aars2	Alanine--tRNA ligase OS=Danio rerio OX=7955 GN=aars2 PE=1 SV=1	3	3	11.19	0.479	0.567	77.3	65.1	87.2	92.8	77.7	83.6	67.3	115.2	180.1	179.6	92.7	163.5	135.6	149.4	102.7	149
Q6JWU7	copb2	Coatomer subunit beta' OS=Danio rerio OX=7955 GN=copb2 PE=1 SV=1	3	3	8.52
A0A0R4IVA0	s100w	S100 calcium-binding protein W OS=Danio rerio OX=7955 GN=s100w PE=1 SV=1	2	2	8.23	0.82	0.606	71.7	133.3	138.6	53.3	85	163.6	106.6	145.6	102.2	138.9	85.2	230.8	131.5	206	205.5	373.7
A0A2R8QBF8	add3a	Adducin 3 (gamma) a OS=Danio rerio OX=7955 GN=add3a PE=1 SV=1	2	2	9.89	1.034	1.114	93.5	91.5	97.6	98.2	101.9	98.5	105.4	84.8	96.9	88	102.9	86.7	86.1	104.8	90.8	89.1
A0A8M2B4I2	prpf8	Pre-mRNA-processing factor 8 OS=Danio rerio OX=7955 GN=prpf8 PE=1 SV=1	3	3	5.67	1.174	1.339	20.2	16	8.5	15.7	10.9	14.8	14.7	13.8	13.5	13.4	10.6	15	14.1	10.6	10.6	9.2
A0A8M6Z4V5	synpo	Synaptopodin isoform X2 OS=Danio rerio OX=7955 GN=synpo PE=3 SV=1	2	2	10.11	0.806	0.764	26.9	33.8	24.8	18.4	48.7	33.4	35.5	36.6	49.1	25.8	39.9	24.3	44.5	36.8	50.1	69.3
A9LDD9	shmt2	glycine hydroxymethyltransferase OS=Danio rerio OX=7955 GN=shmt2 PE=1 SV=1	3	3	7.17	0.941	0.942	104.8	112.8	116.5	85.8	83.2	95.7	99.1	87.5	127.3	118.6	112.5	111.2	112.1	81.7	100.4	94
A9JTG7	ubac1	Ubiquitin-associated domain-containing protein 1 OS=Danio rerio OX=7955 GN=ubac1 PE=2 SV=1	4	4	7.83	1.041	1.036	334	366.9	360.7	332.9	457.8	409.1	428.1	466.3	337.5	333.8	302.1	333.2	438.6	416.3	398.1	505.6
Q8JGW0	thbs4b	Thrombospondin-4-B OS=Danio rerio OX=7955 GN=thbs4b PE=2 SV=1	3	2	8.48	0.808	0.991	80.7	46.3	43.3	45.8	55.9	62.2	31.1	47.8	57.3	56.7	46	74.3	62.2	26.3	70	43.8
A0A8M2BKB4	sec31b	Protein transport protein Sec31A isoform X1 OS=Danio rerio OX=7955 GN=sec31b PE=1 SV=1	3	3	7.6	0.988	1.094	90	76.2	78.9	65.5	64.8	70.4	85.3	69.6	80.8	70	76.1	88.1	65.7	59.4	65.8	62.4
Q7ZV01	g3bp2b	Zgc:56304 OS=Danio rerio OX=7955 GN=g3bp2b PE=1 SV=1	3	2	12.33	0.945	0.982	94.1	69	78.6	94.9	71.1	61.7	56.2	71.8	94.7	95.5	87.4	85.9	71.4	54	74.5	63.8
Q5BLH5	capn2a	Calpain-2 catalytic subunit OS=Danio rerio OX=7955 GN=capn2a PE=1 SV=1	2	2	7.65	0.832	0.865	75.5	72.9	82.8	87	54.8	74.6	68.5	62.6	100.3	106.3	81.2	90.1	80	67	71.6	82.4
Q6P5K5	rplp1	Large ribosomal subunit protein P1 OS=Danio rerio OX=7955 GN=rplp1 PE=1 SV=1	2	2	10.66
Q08C89	lman2lb	Lectin, mannose-binding 2-like b OS=Danio rerio OX=7955 GN=lman2lb PE=1 SV=1	3	3	8.88	1.173	0.914	127.9	105.9	85.3	109.7	95.1	90.2	70.3	78.7	96.1	87.7	130.6	78.5	98.5	86.7	83.9	98
B8A5L1	ecpas	Ecm29 proteasome adaptor and scaffold OS=Danio rerio OX=7955 GN=ecpas PE=1 SV=1	3	3	7.37	1.148	0.984	53.8	50.4	50.3	47.9	60.1	49.7	48.8	44.3	37.9	54.4	37.6	50.7	50.5	43.4	49.6	51.9
A0A8M9PS13	spg7	Paraplegin isoform X2 OS=Danio rerio OX=7955 GN=spg7 PE=1 SV=1	3	3	10.03	0.701	1.015	124.3	83.7	91.9	85.9	93.6	100.6	97.5	101.5	140.6	114.3	103.1	140.6	112.7	86.6	107.7	88.4
Q6IQU9	cox5ba	Cytochrome c oxidase subunit 5B, mitochondrial OS=Danio rerio OX=7955 GN=cox5ba PE=1 SV=1	2	2	6.31	0.776	0.998	156.3	114.7	119.9	132.5	149	138.8	97.6	93.9	116	181.8	153	172.3	154.2	73.6	119.3	114.1
A2AR64	rca2.1	Complement receptor-like protein precursor OS=Danio rerio OX=7955 GN=rca2.1 PE=1 SV=1	3	2	18.24	0.774	0.848	439.4	270.2	386.6	277.6	457	475	345.9	197.7	456.2	439.6	407.2	322.5	507.5	290.2	525.3	433.5
B2GP29	atad1b	Outer mitochondrial transmembrane helix translocase OS=Danio rerio OX=7955 GN=atad1b PE=2 SV=1	3	3	9.51	0.907	0.851	71.7	76.4	74.2	77.3	68.7	82.9	58.8	66.8	81.1	84.9	64.7	103.2	81.9	60.4	82.1	77.3
A0A0A0V9A1	mt-nd2	NADH-ubiquinone oxidoreductase chain 2 OS=Danio rerio OX=7955 GN=mt-nd2 PE=3 SV=1	3	3	12.17	0.805	0.755	183	116.5	140.7	170.5	109.6	136.1	120	120.2	202.2	183	142.8	224	182.2	115.7	188.3	138.9
Q6TEN9	cpne1	Copine I OS=Danio rerio OX=7955 GN=cpne1 PE=1 SV=1	3	3	8.34	1.077	1.1	192.6	226.4	241.4	209.9	191.4	225.9	219	205.4	197	192.2	208	208.4	189.8	195.7	183.5	218.8
Q6PFJ9	arih1	E3 ubiquitin-protein ligase arih1 OS=Danio rerio OX=7955 GN=arih1 PE=2 SV=1	3	3	7.87	1.053	1.076	61.9	63.2	73.4	66.1	64.1	54.9	51.2	61.3	69.5	61	59.2	61.7	60.1	69	45.5	48.4
A8KBX6	cyp8b1.2	Cytochrome P450, family 8, subfamily B, polypeptide 2 OS=Danio rerio OX=7955 GN=cyp8b1.2 PE=2 SV=1	3	2	13.61	1.331	0.784	85.1	93.6	114.6	55.5	59.8	118.4	71.9	68.1	55.6	78.5	57.3	131.8	88.5	80.7	90.1	230.4
A0A8M1Q7M7	emilin2a	EMILIN-2 OS=Danio rerio OX=7955 GN=emilin2a PE=4 SV=1	2	2	7.6	2.104	2.037	22.1	27.3	18.1	29	17.3	17.1	21	18.7	13.6	18.8	9.6	10.1	8.5	5.9	9.2	9.6
A4QNW4	cdnf	Cerebral dopamine neurotrophic factor OS=Danio rerio OX=7955 GN=cdnf PE=2 SV=1	2	2	13.91	1.221	1.128	77.8	106.9	80.6	97.1	73.5	67.6	86.4	96.5	75.7	72.6	72.4	67	48.2	88	56.7	102.8
A0A0R4IMB2	c3a.6	Complement C3-H1-like precursor OS=Danio rerio OX=7955 GN=c3a.6 PE=4 SV=2	3	3	7.26	0.353	0.296	101.9	83.8	143.6	70.1	122.2	128	138.3	102.3	636.1	418.7	163.7	141.8	187	181	952.5	1894.5
Q6DH65	denr	Density-regulated protein OS=Danio rerio OX=7955 GN=denr PE=1 SV=1	2	2	10.33	1.046	1.225	163.3	192.5	178	178	201.2	193.9	190.2	241.5	177.7	165.7	174.9	163.1	157.2	171.1	165.3	146.7
Q6DC87	bola3	BolA family member 3 OS=Danio rerio OX=7955 GN=bola3 PE=1 SV=1	3	3	13.07	0.873	0.879	157.4	140	130.4	144.7	147.9	174.3	147.7	147.2	147.4	178.9	148.7	181.9	180	128.1	196.9	156.9
B3DID0	faf2	FAS-associated factor 2 OS=Danio rerio OX=7955 GN=faf2 PE=1 SV=1	3	3	7.66	0.96	1.152	102.2	94.7	99.2	91.1	87.1	111	98.2	110.6	102.1	103.1	96.5	99.9	105.2	77.8	98.7	82.9
A0A8M9QNT6	sorbs1	Sorbin and SH3 domain-containing protein 1 isoform X7 OS=Danio rerio OX=7955 GN=sorbs1 PE=1 SV=1	4	4	9.49	1.087	1.143	138.6	176.9	186.5	154.5	185.6	183.1	172.5	151.6	155.2	158.9	140.8	149	160.2	150.7	170.2	147.3
Q7T390	tecrb	very-long-chain enoyl-CoA reductase OS=Danio rerio OX=7955 GN=tecrb PE=1 SV=1	3	3	6.41	1.198	1.419	152	117.3	156.6	127.7	206.5	208.8	201.7	181.4	128.9	104.9	89.5	133.3	132	128.8	156.8	159.4
Q6IQI2	lgals2a	Galectin OS=Danio rerio OX=7955 GN=lgals2a PE=1 SV=1	3	3	24.97	0.991	0.946	480.1	451.6	494.1	529.5	440.9	415.7	440.2	421.4	478.4	505.3	519.3	369.5	469.7	384.1	441.6	497
E7FA22	ptp4a3b	Protein tyrosine phosphatase 4A3b OS=Danio rerio OX=7955 GN=ptp4a3b PE=1 SV=1	2	2	10.63	0.757	0.533	30.3	58.2	45.3	30	25.6	26	26.8	23.3	44.3	51	62.9	46.9	46.9	49.9	43.3	50.1
Q803J3	rab2a	Ras-related protein Rab-2A OS=Danio rerio OX=7955 GN=rab2a PE=1 SV=1	2	2	9.62	0.968	1.067	68.7	66.7	71.9	61.6	70.6	74.3	77.2	68	72.4	66.5	67.5	75.5	69.5	66.2	65.3	81.9
A0A2R8Q586	cmc1	COX assembly mitochondrial protein OS=Danio rerio OX=7955 GN=cmc1 PE=1 SV=1	3	3	10.63	0.682	0.768	291.4	203.4	277.6	265.4	228.1	355.1	250.7	291.3	402.1	394.3	327.8	404.5	385.7	278	397.8	320.9
A0A0R4IQM9	stxbp1a	Syntaxin-binding protein 1 OS=Danio rerio OX=7955 GN=stxbp1a PE=1 SV=1	2	2	8.09	0.83	0.843	11.3	10.4	11.7	12.4	17.6	18.2	20.7	16.4	14.7	13.1	10.3	15.6	25.3	17.2	17.8	30.3
E7F9M6	pfkla	ATP-dependent 6-phosphofructokinase OS=Danio rerio OX=7955 GN=pfkla PE=1 SV=1	3	2	18.83	0.894	1.205	26.3	19.4	28.6	20.1	20.5	27.4	23.9	24.9	25.5	23.4	25.9	38.1	21.9	20.8	16.6	19.6
A3KP51	mrpl37	Large ribosomal subunit protein mL37 OS=Danio rerio OX=7955 GN=mrpl37 PE=1 SV=1	3	3	11.16	0.5	0.376	72.8	46	54.9	59.7	50.4	82.9	48.4	51.7	134.2	151.2	97.7	71.4	148.5	107.2	172.6	124
A8HAJ8	c8b	Complement component C8 beta chain OS=Danio rerio OX=7955 GN=c8b PE=1 SV=1	3	3	17.37	1.015	1.417	377.3	305.8	446.4	271	502.7	397.7	494.8	364.8	317.7	375.5	310.3	352.4	438.5	267	321.8	304.5
A0A8M6Z2G5	col21a1	Collagen alpha-1(XXI) chain-like isoform X2 OS=Danio rerio OX=7955 GN=col21a1 PE=4 SV=1	4	4	5.23	0.925	0.908	81.8	70.2	65.9	68.7	75.5	63.4	69.1	77.3	62.1	76.6	73.6	78.1	83.9	74.9	85.1	75.4
A0A8M1NZ47	diablob	Diablo homolog, mitochondrial OS=Danio rerio OX=7955 GN=diablob PE=1 SV=1	2	2	13.26	1.027	0.872	86.8	86.9	80.6	88.8	73.6	97.2	86.2	91.5	80.3	89.1	73.6	93.9	99	92.7	106	104.8
A0A8M1PE71	erap1b	Aminopeptidase OS=Danio rerio OX=7955 GN=erap1b PE=1 SV=1	2	2	8.21	0.916	1.044	20.6	22	19.7	23.5	24.4	25	21.2	19.9	23.4	23	20.4	27.1	26.1	17.1	25.1	18.9
Q6DC58	tmem223	Transmembrane protein 223 OS=Danio rerio OX=7955 GN=tmem223 PE=2 SV=1	2	2	7.24	0.896	1.006	65.4	43.2	39.1	58	49.8	70.7	57.6	46.5	53.1	58.8	47.7	66.5	51.6	41.6	68	54.8
B0UYN4	zgc:162944	Zgc:162944 OS=Danio rerio OX=7955 GN=zgc:162944 PE=1 SV=1	2	2	20.69	1.018	1.103	207.1	198.1	174.2	182	270.6	243	246.9	242.7	181.2	205.8	164.6	191.9	237.7	198.1	234	210.7
A0A8M3B1D6	dnajb6b	DnaJ heat shock protein family (Hsp40) member B6b OS=Danio rerio OX=7955 GN=dnajb6b PE=4 SV=1	2	2	10.42	1.034	1.135	34.2	26.4	37.7	30.9	37	27	29.4	36.7	31.2	31.7	30.1	35	30.9	23.9	33.2	27.1
A0A8M9QKN0	hnrnpdl	Heterogeneous nuclear ribonucleoprotein D-like isoform X2 OS=Danio rerio OX=7955 GN=hnrnpdl PE=1 SV=1	3	2	8.16	1.163	1.049	85.7	76.3	83.7	63.4	61.5	66.4	71.2	66.5	66.4	71.1	63.3	74.8	70.2	46.5	67.3	59.6
E7EZV6	sun1b	SUN domain-containing protein 1 OS=Danio rerio OX=7955 GN=sun1b PE=1 SV=3	3	3	7.5	0.911	1.169	59.8	62.8	56.8	50.6	64.6	60.6	58.1	53.2	61.9	68.5	46.9	66	60.5	37.9	46.7	55.2
E7F1Z8	slc44a2	Choline transporter-like protein OS=Danio rerio OX=7955 GN=slc44a2 PE=1 SV=1	3	3	7.29	0.694	0.883	48.6	30.3	33.1	41.3	36.8	46.5	58.5	45.4	56.4	61.2	42.5	50.3	65.5	38.6	69.7	41.3
Q6PHI8	tktb	transketolase OS=Danio rerio OX=7955 GN=tktb PE=1 SV=1	4	4	9.19	1.01	1.16	263.6	233.8	337.7	187.8	189.7	300.9	270.5	232.1	200.8	302.4	183	301	247.9	188	187.3	319.6
A1A5V7	tmem41b	Transmembrane protein 41B OS=Danio rerio OX=7955 GN=tmem41b PE=2 SV=1	2	2	7.17	0.917	1.266	213.9	173.3	352.9	168.3	300.3	192.3	300.7	214.5	188.8	233.5	186.9	266.1	304.2	170	215.8	186.2
A0A8M6YWF6	si:dkey-79f11.4	Interferon-induced protein 44-like OS=Danio rerio OX=7955 GN=si:dkey-79f11.4 PE=4 SV=1	2	2	7.16	1.211	1.291	47.3	86.4	53.1	50.7	116.8	63.8	74.8	68.7	49.6	26.5	44.9	40.9	44.6	41.6	69.2	76.9
A0A0R4IAX0	fnbp1l	Formin-binding protein 1-like OS=Danio rerio OX=7955 GN=fnbp1l PE=1 SV=2	2	2	8.82	1.049	0.778	14.8	13.1	16.7	15.8	7.4	14.5	10.5	7.8	15.2	13.9	16.5	11	10.3	9.5	13.1	14.7
Q9DDS8	dnajc3b	DnaJ (Hsp40) homolog, subfamily C, member 3b precursor OS=Danio rerio OX=7955 GN=dnajc3b PE=2 SV=1	3	3	6.76	1.083	0.888	40.4	43.8	44.8	47.8	42.1	48.2	46.6	43.2	43	41.7	40.2	35.3	41.5	42.2	60.6	62.2
Q7ZV27	dmac2l	ATP synthase subunit s, mitochondrial OS=Danio rerio OX=7955 GN=dmac2l PE=1 SV=1	2	2	10.28	0.895	0.911	22.7	15.5	16.7	14.9	14.6	22.5	18.2	17.5	19.2	16.8	16.6	24.1	21.4	16.2	24.4	17.9
B8A688	si:ch211-198a12.6	Si:ch211-198a12.6 OS=Danio rerio OX=7955 GN=si:ch211-198a12.6 PE=1 SV=1	3	3	7.03	0.897	1.038	71.6	57.2	56.4	48.1	41.6	69	66.4	59	61.4	65.3	42.8	69.3	70.1	33.7	63	57.7
A0A0R4IWF9	apex1	DNA-(apurinic or apyrimidinic site) endonuclease OS=Danio rerio OX=7955 GN=apex1 PE=1 SV=2	3	3	7.69	0.999	1.021	237.6	223.3	230.6	221.7	189.1	199.5	201.8	164.7	219.7	235	203.4	259	215.1	195.2	176.3	185.3
M4MD44	akt1	non-specific serine/threonine protein kinase OS=Danio rerio OX=7955 GN=akt1 PE=1 SV=1	3	2	12.5	1.015	1.475	49.1	39.9	54.4	46.9	54.1	44.2	59.2	53.5	44	50.9	32	59.1	48.7	34.7	38.3	27.8
Q499A2	plgrkt	Plasminogen receptor (KT) OS=Danio rerio OX=7955 GN=plgrkt PE=1 SV=1	2	2	8.28	0.777	0.71	159.9	81.4	96.1	110.3	85.6	76.1	81.1	74.6	118	118	148.8	155	157.1	66	113.1	108.1
A0A8M9QBT5	zgc:174895	adenine phosphoribosyltransferase OS=Danio rerio OX=7955 GN=zgc:174895 PE=1 SV=1	2	2	9.66	1.049	1.136	37.9	48.5	41	41.3	54.8	52.1	59.4	61.4	34.3	42.5	46.3	36.2	45.6	48.8	51.7	55.9
Q6DGQ9	arl6ip5b	PRA1 family protein OS=Danio rerio OX=7955 GN=arl6ip5b PE=1 SV=1	3	2	11.52	1.124	1.052	283.7	301.8	331	372.4	288.8	299.9	296.8	269.9	276.9	308.6	274.4	285.8	264.6	301.5	269.1	287.7
E9QFX0	apoc1	Apolipoprotein C-I OS=Danio rerio OX=7955 GN=apoc1 PE=1 SV=1	3	3	10.47	1.309	1.293	54.9	46.1	94.3	58.5	139	52.8	85.8	55.2	43.3	42.9	43.3	63.8	66.3	47.1	33.6	60.1
A0A8M6Z2M1	gsr	Glutathione reductase OS=Danio rerio OX=7955 GN=gsr PE=1 SV=1	3	3	8.63	0.865	0.97	52	54	55.8	63.8	65.2	68.7	60.8	48.8	64.3	62.8	47.4	64.3	67.3	62.7	72.9	52.4
Q9YGC9	sms	Spermine synthase OS=Danio rerio OX=7955 GN=sms PE=1 SV=1	3	3	5.43	0.945	0.832	178.9	159	195.2	210.2	227	210.2	235.9	211.7	174	187.3	209	217.9	275	219.9	297.8	252.3
Q6P3L1	pabpc1b	Polyadenylate-binding protein OS=Danio rerio OX=7955 GN=pabpc1b PE=1 SV=1	4	2	9.02	0.766	0.648	13.5	11.1	12.7	13.7	9.6	8.7	11	11.6	17.3	19	8.7	17	16.8	10.3	18.1	15
A0A8M9PBN2	sorbs2b	Sorbin and SH3 domain-containing protein 2 isoform X19 OS=Danio rerio OX=7955 GN=sorbs2b PE=4 SV=1	3	3	7.03	0.675	0.663	94.8	90.6	91.3	102.9	112.8	94.6	76.9	87.6	126.7	130.6	150.5	145.4	126.2	128	161	147.3
Q7T2T7	mecp2	Methyl-CpG-binding protein 2 OS=Danio rerio OX=7955 GN=mecp2 PE=2 SV=2	2	2	13.17	1.073	1.034	56.8	35.6	49.9	43.2	53.9	57.8	75	62.9	46.4	40.4	39.8	49.6	64.1	55.6	57.9	58.7
Q7T340	drg1	Developmentally-regulated GTP-binding protein 1 OS=Danio rerio OX=7955 GN=drg1 PE=1 SV=1	3	3	8.46	0.819	0.928	43.9	29.9	32.5	46.7	39.1	41.6	32.7	28.8	42.5	49.2	43.3	51.8	43.6	33.1	41.2	36.1
Q7ZYX7	psmd7	26S proteasome non-ATPase regulatory subunit 7 OS=Danio rerio OX=7955 GN=psmd7 PE=1 SV=1	2	2	12.06	0.971	1.032	93.3	111.8	104.3	110.4	95.8	104.8	108.8	107.5	108	99.4	113.1	124.8	96.6	109.5	117.1	92.4
Q7ZU80	lnpka	Endoplasmic reticulum junction formation protein lunapark-A OS=Danio rerio OX=7955 GN=lnpka PE=2 SV=1	3	3	15.33	1.572	1.528	52.2	35.1	50.1	47.4	68.1	46.2	67.8	54.3	25.5	40.3	21.6	37.7	37.7	41.9	25.1	50.5
Q568J6	sh3glb1a	Endophilin-B1 OS=Danio rerio OX=7955 GN=sh3glb1a PE=1 SV=1	3	2	8.78	0.951	1.038	158.3	168.5	180.2	172.9	175.1	172.9	166.9	166.8	188.9	190.3	170.5	153.3	167.2	167.3	146.1	160.2
A0A8M2BJP0	mfn2	Mitofusin-2 OS=Danio rerio OX=7955 GN=mfn2 PE=1 SV=1	3	2	8.64	1.034	1.097	10.9	15.9	14.2	14.5	15.7	11.6	15.7	19.3	14.3	12.4	16.9	13.5	14.5	21.8	14.1	12.1
B8A4T7	gyg2	glycogenin glucosyltransferase OS=Danio rerio OX=7955 GN=gyg2 PE=1 SV=1	2	2	9.58	0.82	0.989	83.1	82	88.5	84.4	102.5	94.1	81.6	69.5	107.1	97.6	78.8	111.2	84.5	84.2	103.5	92.9
Q6Q415	rpl36	Large ribosomal subunit protein eL36 OS=Danio rerio OX=7955 GN=rpl36 PE=1 SV=1	2	2	6.26	0.966	0.931	124.5	150.7	169.5	127.3	85.6	98.4	110.4	100.7	118	143.3	143.3	160.8	108.8	115.6	104.9	85.8
A0A8N7T7U6	pnpla7b	Patatin-like phospholipase domain-containing protein 7 isoform X1 OS=Danio rerio OX=7955 GN=pnpla7b PE=3 SV=1	3	3	7.64	0.846	0.883	71.5	61.6	55.9	62.9	49.5	55.5	54.2	64.3	73.6	63	73.6	87.3	61.5	61.8	71	62.4
Q803H8	snx5	Sorting nexin OS=Danio rerio OX=7955 GN=snx5 PE=1 SV=1	3	3	6.84	0.942	0.888	36.5	33.2	41.7	38.3	29.8	28.9	44	30	37.2	48.9	37.5	42.1	35.4	26.9	35.2	32.3
A0A8M2BEC0	wu:fb82d02	Lamina-associated polypeptide 1B isoform 1 OS=Danio rerio OX=7955 GN=wu:fb82d02 PE=1 SV=1	2	2	6.41	0.969	0.921	16.7	26.9	25.7	21.9	20.2	22.7	22.4	24.2	21.8	21.5	27.5	27.8	19.8	20.6	29.1	36.6
A0A8M9PKI9	ube4b	Ubiquitin conjugation factor E4 B isoform X1 OS=Danio rerio OX=7955 GN=ube4b PE=1 SV=1	3	3	6.83	0.944	0.978	98.9	90.1	88.6	95.1	89.4	92.8	75	106.1	101.8	93.8	94.5	103.8	94	91.3	92.4	108.1
E9QJ40	fam120c	Constitutive coactivator of PPAR-gamma-like protein 2 OS=Danio rerio OX=7955 GN=fam120c PE=1 SV=1	2	2	10.77	0.995	1.074	130.2	126.7	154.1	133.4	116.5	120.3	132.2	131.3	136.9	125.5	128.1	144.7	121.8	116.3	115.6	117.7
A0A8M9P006	aspg	asparaginase OS=Danio rerio OX=7955 GN=aspg PE=1 SV=1	4	4	9.11	0.988	1.053	127.5	172.2	161.2	151.4	155.1	133.3	144.9	146.2	179.2	202.7	134.4	139.6	135.2	119.5	141.3	154.3
A0A8M9PTT3	psd3l	PH and SEC7 domain-containing protein 3 OS=Danio rerio OX=7955 GN=psd3l PE=4 SV=1	2	2	8.31	0.936	0.804	130.2	68.2	97	83.7	75.4	95.2	82.7	87.7	103.7	89.5	80.6	113.6	101.2	72.3	110.8	116
Q6DRM4	parvaa	Actopaxin OS=Danio rerio OX=7955 GN=parvaa PE=1 SV=1	3	3	7.71	1.056	0.96	148.6	138.5	118.2	161	124	142	126.3	150.8	126.8	145.6	126.2	146	141.1	122.9	144.6	137.9
Q7T349	vta1	Vacuolar protein sorting-associated protein VTA1 homolog OS=Danio rerio OX=7955 GN=vta1 PE=1 SV=1	2	2	8.95	1.197	1.125	28.2	32.3	30.6	29	23.6	26	25.8	24.6	23.7	25	28.1	24.8	25.8	20.4	22.1	22.7
Q1RLT9	prkag3b	Zgc:136850 OS=Danio rerio OX=7955 GN=prkag3b PE=2 SV=1	2	2	7.84	1.053	0.975	59.9	65.3	64.7	75.9	59.4	62.2	63.3	66	61.2	59.5	73.2	62.2	64.8	70.9	61.8	63.9
Q1LYI0	ubxn6	UBX domain protein 6 OS=Danio rerio OX=7955 GN=ubxn6 PE=1 SV=1	3	3	7.96	0.959	1.066	74.4	92.9	74.6	71.1	76.2	79.4	69.4	79.2	81.9	73.7	69	84.4	70.8	72	73.7	76
A9JRZ4	strn3	Striatin-3 OS=Danio rerio OX=7955 GN=strn3 PE=1 SV=1	2	2	10.53	1.18	1.109	59.2	49	46.5	44.5	48.3	45	34.3	42	39	42	38.7	50.8	46.2	37	38.5	39.9
Q6NYN3	ipo7	Importin-7 OS=Danio rerio OX=7955 GN=ipo7 PE=1 SV=1	2	2	7.06	1.057	1.009	193.4	170.2	185.7	193.9	160.6	176.3	144.8	154.2	131.5	171.2	193.8	188	167	135.5	145.5	171.5
Q6PE19	rab14l	Ras-related protein Rab-14 OS=Danio rerio OX=7955 GN=rab14l PE=1 SV=1	3	3	9.5	0.831	1.07	230.7	189.1	212.1	189.2	224.3	202.4	191.1	195.1	230	240.2	248.2	242.2	188.5	189.3	181.6	182.9
B8JLL1	umps	Uridine 5'-monophosphate synthase OS=Danio rerio OX=7955 GN=umps PE=1 SV=1	3	3	6.49	1.044	1.087	37.5	35.3	39.3	37.2	40.8	30.3	38	42.8	35.2	44.9	36.4	26.5	41.2	32.6	31.1	40.3
Q5CZQ2	apobec2a	Apolipoprotein B mRNA editing enzyme, catalytic polypeptide-like 2a OS=Danio rerio OX=7955 GN=apobec2a PE=1 SV=1	4	4	10.27	1.493	0.994	378.3	517.2	408.7	404.5	354.4	303	328.5	333.9	252.7	253.2	471	292.9	276.7	348.1	318.7	415.2
Q7T322	naa35	N-alpha-acetyltransferase 35, NatC auxiliary subunit OS=Danio rerio OX=7955 GN=naa35 PE=2 SV=1	3	3	4.43
Q05AK9	tma7	Translation machinery-associated protein 7 OS=Danio rerio OX=7955 GN=tma7 PE=3 SV=1	2	2	14.73	1.044	1.081	264.4	308.1	306.8	318.3	279.3	289.5	323.1	274.7	283.5	288.8	325	300.5	268.2	290	245	258.1
Q5PQZ3	slc30a9	Proton-coupled zinc antiporter SLC30A9, mitochondrial OS=Danio rerio OX=7955 GN=slc30a9 PE=2 SV=1	2	2	8.09
Q9MIY7	mt-co2	Cytochrome c oxidase subunit 2 OS=Danio rerio OX=7955 GN=mt-co2 PE=3 SV=1	3	3	13.2	0.67	0.739	343.2	221	241.2	278.5	261.8	320.4	293.3	243.4	414.8	407.6	304.9	367.1	418	296.6	526.1	336.8
A9JRU2	pdp1	[Pyruvate dehydrogenase [acetyl-transferring]]-phosphatase 1, mitochondrial OS=Danio rerio OX=7955 GN=pdp1 PE=1 SV=1	2	2	7.84	0.613	1.08	54.1	47.9	51.9	45.4	50.3	65.2	61	52.7	112.8	88.4	41.3	74.9	66.5	40.9	80.3	41.4
Q7T3B0	eif3m	Eukaryotic translation initiation factor 3 subunit M OS=Danio rerio OX=7955 GN=eif3m PE=2 SV=2	3	3	12.62	0.944	1.082	110.1	95.3	104.1	106.8	96.1	107.7	93.4	96.4	97.1	113.4	110.1	123	99	86.9	81.9	91
A3KPI6	si:ch211-288g17.3	Chromosomal protein D1 OS=Danio rerio OX=7955 GN=si:ch211-288g17.3 PE=1 SV=1	4	4	1.97	0.74	0.765	121.7	130.7	154.2	125	86.8	98.2	100.4	83.5	172	158.1	173.7	180.6	128.3	129.2	94.1	113.5
Q9PVF8	ctnna1	Catenin (Cadherin-associated protein), alpha OS=Danio rerio OX=7955 GN=ctnna1 PE=1 SV=1	3	3	4.41	1.044	0.842	67.9	45.4	73.5	63.5	42.6	70.7	56.3	63.3	55.9	69	57.3	84.1	67	56.5	75.1	75.7
A0A8M9PJ95	LOC100536537	Myozenin-2 OS=Danio rerio OX=7955 GN=LOC100536537 PE=3 SV=1	3	3	8.43	1.721	1.013	145.6	92.6	162.9	126.7	84.3	104.3	71.9	84.2	74.8	108.8	58.2	83.3	80.8	85.5	98.3	67.9
Q0P4A4	nat14	Probable N-acetyltransferase 14 OS=Danio rerio OX=7955 GN=nat14 PE=2 SV=1	4	4	5.99	0.911	0.978	79.2	92.3	79	85.6	86	86	76.4	85.2	98.5	84.8	85.3	95.7	92.2	80.5	97.2	83
Q6P119	ndufb3	NADH dehydrogenase [ubiquinone] 1 beta subcomplex subunit 3 OS=Danio rerio OX=7955 GN=ndufb3 PE=1 SV=1	3	3	13.22	0.79	0.947	258.6	184.4	207.6	230.9	168.3	236.2	221.8	198	281.2	273	230.3	334.9	229.3	189.7	319.6	213.4
F1RB48	mrpl44	Large ribosomal subunit protein mL44 OS=Danio rerio OX=7955 GN=mrpl44 PE=1 SV=1	2	2	5.99	0.645	0.563	32.4	27.6	17.6	23.5	22.1	25	25.3	35.2	40.2	48.3	38.8	24.5	53.6	37.3	54.5	31.2
Q567E6	coq10b	Coenzyme Q-binding protein COQ10 homolog B, mitochondrial OS=Danio rerio OX=7955 GN=coq10b PE=2 SV=1	3	2	11.26	0.984	0.969	344.3	288.4	312.9	297.6	315.5	453.4	333.3	361.4	297	323.9	288.8	378	380	312.4	421.8	337.8
Q6PCS6	mtfp1	Mitochondrial fission process protein 1 OS=Danio rerio OX=7955 GN=mtfp1 PE=2 SV=1	3	3	7.59	0.773	0.786	86	55.7	66.3	66.2	57	62.5	47.6	51.3	90.4	81.2	77.1	105.4	82.7	49.1	83.2	57.1
A7MBY2	alyref	THO complex subunit 4 OS=Danio rerio OX=7955 GN=alyref PE=1 SV=1	3	3	5.24	1.083	1.234	127.6	131.2	103.7	106.6	97.1	122.1	120.4	101.7	109.1	106.1	106.2	126.1	107.2	88	91.4	79.5
Q5U3T6	pmpca	Mitochondrial-processing peptidase subunit alpha OS=Danio rerio OX=7955 GN=pmpca PE=1 SV=1	3	3	5.71	0.751	1.024	99.1	55	64.9	68.4	57.5	68.4	70.9	64.9	90.5	87	68.8	119.4	78	59.9	70.8	51.9
A0A8M2BBB5	nfixb	Nuclear factor 1 OS=Danio rerio OX=7955 GN=nfixb PE=3 SV=1	2	2	6.83
E7F290	si:ch211-222l21.1	Prothymosin alpha OS=Danio rerio OX=7955 GN=si:ch211-222l21.1 PE=1 SV=1	2	2	7.46	0.708	0.988	73.3	39.3	72.4	48.4	35.2	52.9	54.8	78	90	90.8	57.9	77.5	59.1	41.8	50.2	70.7
A0A8M2BC05	tmpoa	Thymopoietin a isoform X1 OS=Danio rerio OX=7955 GN=tmpoa PE=1 SV=1	2	2	8.32	0.882	0.887	8.2	11.1	11.8	16.1	11.7	14.3	13	15.2	12.2	18.4	12.4	13.5	14.9	10.7	16.3	16
Q6NZ06	ilf2	Interleukin enhancer-binding factor 2 homolog OS=Danio rerio OX=7955 GN=ilf2 PE=2 SV=1	2	2	8.28	0.83	1.114	41.3	32.4	40.7	40.6	45.8	42.7	37.6	51	50.2	47.8	43.6	54	47.1	36.3	42.1	37.4
A0A8M9Q797	esyt1b	Extended synaptotagmin-1 isoform X2 OS=Danio rerio OX=7955 GN=esyt1b PE=1 SV=1	3	3	8.28	0.682	1.03	13.4	9.6	8.5	10.9	10.3	16.9	10.8	6.8	19.4	17.4	13	11.6	11	12.9	9.5	8.9
Q08CB4	tkfc	Triokinase/FMN cyclase OS=Danio rerio OX=7955 GN=zgc:153296 PE=1 SV=1	2	2	7.38	1.077	0.927	126.4	154.5	133.6	150.1	178.1	207.9	210.3	202.8	149.6	130.7	132.4	124.2	217.4	258.4	189.1	225.8
A0A8M9P823	ndufaf6	NADH dehydrogenase (Ubiquinone) complex I, assembly factor 6 OS=Danio rerio OX=7955 GN=ndufaf6 PE=1 SV=1	2	2	7.4	0.747	0.826	79.3	63.1	70.6	76.7	61.5	95.2	75.7	68.9	100.1	96.9	58.2	108.9	98.9	67.1	97.6	78.3
Q0V947	tmem161a	Transmembrane protein 161A OS=Danio rerio OX=7955 GN=tmem161a PE=2 SV=2	3	3	7.55	1.054	0.911	104.3	112.3	93.6	109.4	77.9	74.7	71.9	73.3	100.3	98.6	112.6	102.4	76.8	79.7	86.5	82.9
Q6GQL7	fhl1a	Fhla protein OS=Danio rerio OX=7955 GN=fhl1a PE=1 SV=1	2	2	14.21	1.132	0.939	248.7	193.8	186.3	209.4	207.1	343.2	200.5	249.2	196	173.8	153	182.1	279.4	144.3	278.7	209.9
A0A8M9PBW0	cdc42bpb	non-specific serine/threonine protein kinase OS=Danio rerio OX=7955 GN=cdc42bpb PE=1 SV=1	3	3	11.32	1.098	1.09	69.6	85.3	66.2	68.2	55.9	67.5	69.3	68.3	54.3	62.4	63	65.3	59.1	55.3	65.7	98.4
A0A8M3AIA9	gbe1b	1,4-alpha-glucan branching enzyme OS=Danio rerio OX=7955 GN=gbe1b PE=1 SV=1	3	3	9.04	1.013	1.05	177.9	165.1	134.7	154.7	181.3	171.2	163.8	183	157.7	166.1	155.9	157.9	173	152.8	162.6	176.4
Q86YZ3	HRNR	SWISS-PROT:Q86YZ3 Tax_Id=9606 Gene_Symbol=HRNR Hornerin	3	3	8.32	0.879	1.237	92	20.5	230	41.5	114.5	97	28.1	63.5	74.7	65	107.8	66.1	46.5	418.5	37.4	86.5
Q802F5	selenow2a	Selenoprotein W, 2a OS=Danio rerio OX=7955 GN=selenow2a PE=1 SV=2	2	2	11.73	1.105	1.016	135.8	133.2	128	151.1	118	113.2	109.7	139.7	123.4	120	114.5	125.8	116.4	111	114.6	112.9
Q7T3B8	naa10	N-terminal amino-acid N(alpha)-acetyltransferase NatA OS=Danio rerio OX=7955 GN=naa10 PE=1 SV=1	3	3	8.13	1.082	1.124	154	119.4	140.7	141.1	122.3	121.1	112.1	114.4	118.2	129.1	131.2	152.7	132.4	97.6	112.3	93.6
Q7T2E9	tmed5	Transmembrane emp24 domain-containing protein 5 OS=Danio rerio OX=7955 GN=tmed5 PE=2 SV=1	3	3	6.55	0.869	1.043	75.2	67	71.7	58.7	68.7	74.4	66.9	68.3	70.9	75.6	84.2	99.1	62	69.6	81	59.5
A0A8M1PSG8	sec24a	Protein transport protein Sec24A isoform X1 OS=Danio rerio OX=7955 GN=sec24a PE=1 SV=1	3	3	6.72	0.892	1.128	53.4	39.5	51.1	56.8	41.4	51	54.7	45.6	61.9	55.3	47.8	70.3	40.9	41.5	44.7	43.9
Q08C97	agmat	Agmatinase, mitochondrial OS=Danio rerio OX=7955 GN=agmat PE=1 SV=1	3	3	6.13	0.588	0.554	68.2	55.1	96	116.2	56.2	59.4	111.5	88.4	134.6	140.7	156.1	130.7	129.7	105.3	132.1	144.8
A0A8M2B9V6	dtna	Dystrobrevin OS=Danio rerio OX=7955 GN=dtna PE=3 SV=1	3	2	11.42
A0A8M6Z0P5	hook3	Protein Hook homolog 3 OS=Danio rerio OX=7955 GN=hook3 PE=1 SV=1	3	3	8.04	0.77	1.086	77.3	65.2	69	97.6	77.8	87.4	65.5	90.9	99.8	97	82.8	92.8	80.7	68.9	71.9	80.2
Q802C7	tardbpb	TAR DNA-binding protein 43 OS=Danio rerio OX=7955 GN=tardbpb PE=1 SV=1	3	2	6.9	1.001	0.991	124	107.1	109.3	99.4	100.8	102.4	94.7	91.6	110.5	101.2	105.9	110.2	96.9	92.3	100.3	104.8
E7EY34	akt1s1	AKT1 substrate 1 (proline-rich) OS=Danio rerio OX=7955 GN=akt1s1 PE=1 SV=1	3	3	8.07
Q76C07	smtnl	Actin-binding vascular maintenance protein OS=Danio rerio OX=7955 GN=smtnl PE=2 SV=1	3	3	9.26	1.101	1.109	188.4	161.2	189.2	192.3	180.8	162.4	156	132.5	120.6	191.3	153.8	191.2	133.7	127.6	183.8	154
A0A8M9PS14	col14a1b	Collagen alpha-1(XIV) chain OS=Danio rerio OX=7955 GN=col14a1b PE=4 SV=1	4	4	4.57
Q6PGZ2	palm1b	Paralemmin-1 OS=Danio rerio OX=7955 GN=palm1b PE=2 SV=1	2	2	9.32	0.957	1.009	30.1	28.4	35.4	39.4	29.4	38.6	27.9	34.1	31.4	57.6	33.1	35.1	31.2	31.5	35.7	30.7
Q6TNW3	abce1	ATP-binding cassette sub-family E member 1 OS=Danio rerio OX=7955 GN=abce1 PE=1 SV=1	3	3	5.87	1.339	1.136	41.5	36	40.2	42.5	29.9	30.1	28.7	36.4	25.9	30.5	39.7	30.6	30.3	24.5	23.6	28.5
A0A0G2KLD8	bphl	Biphenyl hydrolase like OS=Danio rerio OX=7955 GN=bphl PE=1 SV=1	3	3	7.57	0.979	0.904	174.4	161.8	141	177.5	140.1	180.6	163.3	157.6	174.6	178.9	149.5	168.6	175.1	166	179.8	182.5
Q6PFP1	acsl4a	long-chain-fatty-acid--CoA ligase OS=Danio rerio OX=7955 GN=acsl4a PE=1 SV=1	3	3	6.3	0.729	1.116	96.9	57	69.7	57.5	88.1	102.5	98.4	82.1	81.7	71.8	92.4	105.3	82.2	77.3	111.4	84.7
Q7ZW27	arcn1a	Coatomer subunit delta OS=Danio rerio OX=7955 GN=arcn1a PE=1 SV=1	3	2	5.09
A0A8M9PM61	si:ch211-285f17.1	Sickle tail protein homolog isoform X7 OS=Danio rerio OX=7955 GN=si:ch211-285f17.1 PE=1 SV=1	3	3	4.62	1.108	1.144	22.5	33.9	25.4	26.3	19.5	21.7	23.7	25.9	26	24.6	22.1	20	26.2	20.5	16.8	19.2
F1QHX0	lancl2	LanC lantibiotic synthetase component C-like 2 (bacterial) OS=Danio rerio OX=7955 GN=lancl2 PE=1 SV=2	2	2	10.84	1.071	1.249	10.7	16.1	11.7	8	16.2	12.7	13.2	15.6	8.3	10.1	12.5	10.8	12.5	13.9	10.6	8.2
F6P873	atp5mf	ATP synthase subunit f, mitochondrial OS=Danio rerio OX=7955 GN=atp5mf PE=1 SV=1	3	3	15.5	0.867	1.01	694.6	474.4	539.8	553.9	510.6	624.9	559.9	552.6	650.3	611.8	526.7	754.7	640.1	474	709	454.2
E7EZ90	thop1	Thimet oligopeptidase 1 OS=Danio rerio OX=7955 GN=thop1 PE=1 SV=1	3	3	5.84	1.034	0.964	182.1	158.7	186.4	187.4	122.7	123.1	128.4	152.4	146.3	177.7	178.8	180.3	143.7	116.6	118.4	156.2
A0A8M3B081	tpra	Nucleoprotein TPR isoform X2 OS=Danio rerio OX=7955 GN=tpra PE=1 SV=1	2	2	6.86
Q7T2B6	acox3	Acyl-coenzyme A oxidase OS=Danio rerio OX=7955 GN=acox3 PE=1 SV=1	2	2	6.16	0.897	0.536	51.4	40.3	58.9	48.6	33	44	48.8	56.1	85.6	51.5	26.4	60.2	93.7	96.5	79.7	79.2
B8JME6	si:ch1073-126c3.2	Si:ch1073-126c3.2 OS=Danio rerio OX=7955 GN=si:ch1073-126c3.2 PE=4 SV=1	2	2	12.61	1.095	1.46	166.8	171.3	189	125.7	200.3	161.3	213.5	184.1	169.4	196.6	140.7	140.6	190.1	129.6	112.8	133.5
Q6PBU7	uqcc2	Ubiquinol-cytochrome-c reductase complex assembly factor 2 OS=Danio rerio OX=7955 GN=uqcc2 PE=2 SV=1	3	3	10.53	0.815	0.94	468.6	356.3	389.2	423.5	436.2	516.4	400.2	438.7	499.3	496.6	401	540.9	525	404.7	593.9	412.5
A0A2R8QM83	tmem126a	Transmembrane protein 126A OS=Danio rerio OX=7955 GN=tmem126a PE=1 SV=1	3	3	7.51	0.894	0.814	184	178.1	188.1	187.5	157.1	191.7	177.4	165.7	207.8	207.7	198	213.3	224.5	171.7	233.2	197.4
Q8QHA7	atp6v1ba	Vacuolar proton pump subunit B OS=Danio rerio OX=7955 GN=atp6v1ba PE=1 SV=1	3	3	6.99	0.968	0.982	61.5	40.3	65.2	53.7	69.6	78.8	71.4	67.6	50.6	55.5	63.6	65.2	71.4	60.6	73.5	72.2
Q568Q7	stmn1b	Stathmin OS=Danio rerio OX=7955 GN=stmn1b PE=1 SV=1	3	3	4.41	0.712	0.929	169.9	94.6	123.4	128.1	130.8	163.6	180.2	158.7	179.6	186.3	158.6	173.8	173.3	185.2	173.5	168.7
Q5M7X9	mul1a	Mitochondrial ubiquitin ligase activator of nfkb 1-A OS=Danio rerio OX=7955 GN=mul1a PE=2 SV=1	2	2	7.01	1.046	0.955	48.8	52.5	51.4	56	46.3	44.1	53.8	48.4	51.4	48	44.6	63.1	35.5	48.7	50.4	60.8
E7F6Z6	oplah	5-oxoprolinase OS=Danio rerio OX=7955 GN=oplah PE=1 SV=1	3	3	8.66	0.986	0.961	36.9	30.5	38	44	38	37.7	37.4	43.1	36	43.4	40	33.3	39.5	42.4	39.2	35.4
Q566Y4	higd2a	HIG1 domain family member 2A, mitochondrial OS=Danio rerio OX=7955 GN=higd2a PE=1 SV=1	2	2	9.23	0.774	0.941	237.2	159.5	166.4	170.1	184.2	228.3	220.4	188.1	228.4	207.1	162.8	261.9	257.1	177.8	271.7	182.1
A0A8M3ANJ7	LOC556668	Xin actin-binding repeat-containing protein 1-like isoform X1 OS=Danio rerio OX=7955 GN=LOC556668 PE=3 SV=1	2	2	6.84	0.956	0.959	27.3	11.5	23.5	28.6	18.7	25.2	21.9	16.1	29.2	21.5	27.5	25.5	22.9	18.3	24.9	19.5
A0A8M9PS41	fhod3a	FH1/FH2 domain-containing protein 3 isoform X5 OS=Danio rerio OX=7955 GN=fhod3a PE=4 SV=1	2	2	7.08	1.243	1.176	45.1	37.5	30.4	50.1	39	27.3	34.5	31.2	32.9	28.4	46.4	33.3	32.9	32.2	22.3	24.2
Q6NYT0	xpnpep3	Probable Xaa-Pro aminopeptidase 3 OS=Danio rerio OX=7955 GN=xpnpep3 PE=1 SV=1	3	3	7.23	0.907	0.863	132.6	114.9	138.1	144.2	106.6	138.4	103.6	100.4	162.1	144.1	127.7	154.5	137.9	122.3	121.4	120.2
Q7SXI1	cox7a2l	Cox7a2l protein OS=Danio rerio OX=7955 GN=cox7a2l PE=1 SV=1	2	2	10.28	0.77	0.906	287.3	190.9	223.1	268.7	226.7	297.5	247.6	246	317.5	318.4	231.9	378.6	298.9	222.1	370.5	248.1
Q7ZUH8	mgst3a	Microsomal glutathione S-transferase 3 OS=Danio rerio OX=7955 GN=mgst3a PE=1 SV=1	2	2	12.44	0.282	1.413	38.6	33.2	42.7	39.1	43.5	61.7	45.1	48.9	198.9	45.1	104.8	180.4	31.2	112.2	35.3	29.6
Q7ZUF5	tm9sf2	Transmembrane 9 superfamily member OS=Danio rerio OX=7955 GN=tm9sf2 PE=1 SV=1	2	2	6.76	0.877	1.076	60.3	60.8	59.3	64.7	47	54.2	61.9	53.6	64.6	73.9	58.7	77.8	51.2	45.1	49	61.4
X1WCD3	slirp	SRA stem-loop-interacting RNA-binding protein OS=Danio rerio OX=7955 GN=slirp PE=1 SV=1	2	2	12.9	0.81	0.896	232.8	141.7	178.1	208.7	163.2	169.2	129.5	147	223.4	253.4	204.5	332.5	190	105.4	192.9	157.2
A0A8M3AJX0	hectd1	E3 ubiquitin-protein ligase OS=Danio rerio OX=7955 GN=hectd1 PE=1 SV=1	4	3	6.95	1.067	1.109	48.2	61.1	49.2	49.4	52.5	44.6	44.6	41.7	45.6	42.2	54.8	46.8	45.3	38.5	34.6	42
Q6IQA6	cdk5rap3	CDK5 regulatory subunit-associated protein 3 OS=Danio rerio OX=7955 GN=cdk5rap3 PE=1 SV=1	3	3	7.85	1.086	1.032	58.5	57.2	72.4	73.8	56.8	66.5	65	57.9	59.4	60.5	56.6	65.5	71.6	55.3	59.7	59.3
Q566W6	cirbpa	Cold inducible RNA binding protein OS=Danio rerio OX=7955 GN=cirbpa PE=1 SV=1	3	3	10.24	0.858	1.196	344.5	254.7	214.5	246.6	170.4	230.3	254.9	245.7	306.1	357.1	278.8	261	211.4	159	288.4	187.1
A0A8N7T6Q4	mrpl49	Large ribosomal subunit protein mL49 OS=Danio rerio OX=7955 GN=mrpl49 PE=1 SV=1	2	2	5.97	0.427	0.43	37	22.9	27.1	32.2	27.9	37.2	35	28.4	77	82.1	62.2	39.2	83.4	64.3	107	57.5
A5PLG0	LYRM7	Complex III assembly factor LYRM7 OS=Danio rerio OX=7955 GN=LYRM7 PE=3 SV=1	2	2	7.54	0.735	1.115	41.4	24.8	28.9	25.7	26.9	36.8	30.5	32.3	35.9	38.2	32.1	50.7	39.2	23.7	28.7	27.6
Q29R95	as3mt	Arsenite methyltransferase OS=Danio rerio OX=7955 GN=as3mt PE=1 SV=1	2	2	7.57	0.81	1.099	47.3	47.6	44.3	45.3	43.7	62.3	56.4	44.7	61.4	54	45.3	60.5	44.4	37.9	56.8	46.9
A0A8M6YWZ6	LOC101882857	Potassium channel subfamily K member 4-like OS=Danio rerio OX=7955 GN=LOC101882857 PE=3 SV=1	3	3	10.02	0.702	0.979	207.2	161.6	192.6	181.7	182.1	198.2	162.4	214.2	283.3	291.8	200.4	250.8	189.4	169.3	198.7	210.5
F1R683	gmppb	mannose-1-phosphate guanylyltransferase OS=Danio rerio OX=7955 GN=gmppb PE=1 SV=1	2	2	5.14	1.191	1.277	70.2	76.3	65.3	70.3	98.5	76.7	79.6	91.2	62.6	68.5	52.3	55.5	64.3	69.3	52.7	80.2
Q7ZVB0	parp3	Poly [ADP-ribose] polymerase OS=Danio rerio OX=7955 GN=parp3 PE=1 SV=2	2	2	4.25
X1WFN1	ppp1r3db	Protein phosphatase 1 regulatory subunit 3D OS=Danio rerio OX=7955 GN=ppp1r3db PE=4 SV=1	3	3	7.56	1.022	0.701	41.4	19.8	29.4	30.3	33.7	25.9	29.1	27.2	30.1	26.5	28.4	42.3	40.4	31.7	39.8	45.2
Q32Q51	rpl22	Large ribosomal subunit protein eL22 OS=Danio rerio OX=7955 GN=rpl22 PE=1 SV=1	2	2	6.84	0.921	1.082	41.3	32.8	36.1	41	35.4	36.6	30.8	33.8	44	46.3	39.7	36.7	32.7	33.8	28.5	31.2
A0A8M1NUZ8	cilp	Cartilage intermediate layer protein 1 isoform X1 OS=Danio rerio OX=7955 GN=cilp PE=1 SV=1	3	2	6.96	1.187	1.202	253.7	259.1	221.2	215	301.7	300.2	270.1	330.5	197.2	202	194.7	254.2	267	189.1	301.4	234.6
A0A8M1PFF3	bag2	BAG family molecular chaperone regulator 2 OS=Danio rerio OX=7955 GN=bag2 PE=4 SV=1	2	2	10.33	0.995	1.273	125	108	134.3	139	135.2	124	119.1	148.2	127.5	133	140.2	124.2	96.9	101.6	101.8	138.2
A5PN62	ddah2	Dimethylarginine dimethylaminohydrolase 2 OS=Danio rerio OX=7955 GN=ddah2 PE=1 SV=1	3	3	4.48	1.055	0.978	100.1	97.8	107	82.1	97.5	94.2	84.7	99.4	93.8	95.8	87.4	93.8	110.3	99.9	90.1	96.1
Q567X7	pdlim1	PDZ and LIM domain 1 (Elfin) OS=Danio rerio OX=7955 GN=pdlim1 PE=1 SV=1	3	3	9	0.883	1.089	77.7	56.8	61.7	42.2	63.1	73.5	61.3	72.8	60.6	74.2	57.1	76	58.6	52.3	66	66.6
Q7ZUD3	gmfb	Glia maturation factor OS=Danio rerio OX=7955 GN=gmfb PE=1 SV=1	2	2	8.35	0.907	1.028	41.3	40.5	51.3	50.3	38.6	43.3	39.1	40.6	50.7	54.9	40	49.8	34.8	38.6	39.2	39
A0A8M3B909	prkcq	Protein kinase C OS=Danio rerio OX=7955 GN=prkcq PE=3 SV=1	2	2	5.96	1.138	1.445	69	71.4	81.4	85.2	82.6	80.6	86.4	87.6	69	65.8	68.1	59.4	45.9	67	51	89.8
A0A8M9QC25	f13a1b	Coagulation factor XIII A chain isoform X1 OS=Danio rerio OX=7955 GN=f13a1b PE=1 SV=1	2	2	7.27	0.922	1.202	92.9	134.8	142.2	82	97.5	109.5	180.3	68.5	112.4	130.9	93.5	144.4	158.4	88	84	77.4
A0A0H2UKE9	cd99l2	CD99 antigen-like protein 2 OS=Danio rerio OX=7955 GN=cd99l2 PE=1 SV=1	2	2	6.73	1.017	1.046	77.4	75.2	76.6	80.9	79.1	53	68.8	72.9	75	74.6	87.9	76.4	73.1	62.8	74.7	55.3
Q803E5	etf1b	Eukaryotic peptide chain release factor subunit 1 OS=Danio rerio OX=7955 GN=etf1b PE=1 SV=1	3	3	7.64	0.998	0.969	106	103.4	99.3	97	81.1	87.7	81.5	94.5	108.4	100.7	102.4	95.9	88.4	86.8	80.6	87.7
A0A8M2B416	pdlim3b	PDZ and LIM domain protein 3 OS=Danio rerio OX=7955 GN=pdlim3b PE=4 SV=1	3	3	9.72	1.54	1.837	454.8	247.9	320.1	325.2	324.6	294.8	153.1	212.1	203.8	215.4	148.1	226.7	149.5	96.2	123.9	177.3
E7EZ94	gstt1a	glutathione transferase OS=Danio rerio OX=7955 GN=gstt1a PE=1 SV=1	2	2	5.42	2.841	1.111	48.8	38.2	40.7	39.5	19.6	30.4	21.1	23.9	13	44.6	15.3	11	26.5	15.4	6.5	28.1
Q502Q0	rab12	RAB12, member RAS oncogene family OS=Danio rerio OX=7955 GN=rab12 PE=2 SV=1	3	3	11.33	0.967	1.041	140.7	121.2	126.8	126.3	109	116.2	112.3	114.9	116	130.2	141.3	131.5	106.9	110.8	107.4	111.7
Q9DE44	cdk5	Cell division protein kinase 5 OS=Danio rerio OX=7955 GN=cdk5 PE=1 SV=1	3	2	6.33
A0A8M3ASD1	u2af2b	Splicing factor U2AF subunit OS=Danio rerio OX=7955 GN=u2af2b PE=1 SV=1	2	2	11.05	0.93	1.178	72.4	74.1	75.9	67.4	67.6	83.2	73.8	76.8	80.6	76.9	69.3	81.6	67.7	58.2	60.3	71.1
Q5RIK6	sel1l	Protein sel-1 homolog 1 precursor OS=Danio rerio OX=7955 GN=sel1l PE=1 SV=1	3	3	5.49	0.771	0.941	17.8	20.4	13.2	13.5	11.8	18.4	11.7	13.3	19.4	27.2	19.2	20.9	11.8	11.3	18.8	15.1
Q1LUU3	tapbp.1	Novel protein similar to tapasin (Tpsn) OS=Danio rerio OX=7955 GN=tapbp.1 PE=4 SV=1	2	2	9.25	1.185	1.028	120.8	126.2	133.2	124.3	146.6	167.3	141.1	143.3	109.6	165.7	99.7	101.9	171.1	101.9	198.4	116.3
A0A8M9Q7J4	acin1b	Apoptotic chromatin condensation inducer in the nucleus isoform X1 OS=Danio rerio OX=7955 GN=acin1b PE=1 SV=1	3	3	8.51	1.093	1.146	40.7	57.9	53.2	38	34.8	40.1	41.1	37	41.7	43.5	37.2	48.9	35.6	30.2	36.2	31.7
F1QMF9	nedd8	NEDD8 OS=Danio rerio OX=7955 GN=nedd8 PE=3 SV=1	2	2	7.74	1.13	1.076	55.6	54.2	69.6	64.7	78.5	61.9	71	66.1	52.1	63	54	49.7	59.5	58	68.1	73.9
Q8JHC9	f7i	Coagulation factor VIIi OS=Danio rerio OX=7955 GN=f7i PE=2 SV=1	3	3	11.04	1.093	1.298	63.9	60.4	63.4	50.3	73.8	58.3	76.5	61.5	46.2	71.3	60.3	53.2	72.9	59.2	40.6	45.4
Q7ZVF4	rars1	Arginine--tRNA ligase, cytoplasmic OS=Danio rerio OX=7955 GN=rars1 PE=1 SV=1	3	2	7.52	1.12	1.13	79.6	79.8	91.1	78.2	84.4	67.5	73.2	86.3	69.6	73.7	68.8	72.8	58.5	70.2	68.8	74.4
A0A8M2BKI1	LOC100333185	DnaJ homolog subfamily C member 30 OS=Danio rerio OX=7955 GN=LOC100333185 PE=4 SV=1	2	2	7.51	1.074	0.994	61	44.6	56.2	60.2	51	54.4	45.9	48.8	52.8	55.6	52	85.5	51.2	49.1	52.7	42.6
E9QBW8	mapk8a	Stress-activated protein kinase JNK OS=Danio rerio OX=7955 GN=mapk8a PE=1 SV=1	3	2	6.22	1.147	1.177	97.6	82.8	74.5	85.1	95.5	90.4	84.5	80	77	68.8	79.4	69.6	76.5	75.2	73.4	73
A4VCG2	crabp2b	Cellular retinoic acid-binding protein 2 OS=Danio rerio OX=7955 GN=crabp2b PE=1 SV=1	2	2	6.91	0.981	1.147	76.5	71.3	87.1	80.4	75.3	78.9	61.8	66.5	71.4	91.4	79.4	80.5	68.2	55.9	54	76.3
F6PEJ8	si:ch211-74m13.1	Sc:d0202 OS=Danio rerio OX=7955 GN=si:ch211-74m13.1 PE=4 SV=1	2	2	6.74	1.257	1.275	282.7	249.2	271.1	245.4	264.2	282.4	292.1	258.6	262.3	183	233.7	182.4	211.6	216.8	187.7	217.7
A0A8M6Z7W7	apeh	Acylamino-acid-releasing enzyme OS=Danio rerio OX=7955 GN=apeh PE=1 SV=1	2	2	6	1.642	1.071	14.1	15.2	18.9	17.3	15.2	10.7	13.9	9	13.6	9.3	6.9	10.4	10.2	14.7	11.9	10.8
Q5U3V9	snf8	Vacuolar-sorting protein SNF8 OS=Danio rerio OX=7955 GN=snf8 PE=2 SV=2	2	2	6.51
A1L257	sfxn3	Sidoreflexin OS=Danio rerio OX=7955 GN=zgc:158660 PE=1 SV=1	2	2	7.44	0.967	1.012	100.3	76.5	69.7	73.4	58.4	92.2	73.6	70.5	74.6	80.5	70.8	93.7	73.5	60.8	89.5	68.9
B0S6H4	plp2b	Proteolipid protein 2 OS=Danio rerio OX=7955 GN=plp2b PE=1 SV=1	2	2	7.14	1.076	0.909	22.9	21.1	14.7	16.8	14.5	13.1	10.6	14.4	17.4	14.9	17.6	19.4	14.9	17.5	15.3	10.3
E7FAZ1	ppm1ka	protein-serine/threonine phosphatase OS=Danio rerio OX=7955 GN=ppm1ka PE=3 SV=3	2	2	6.87	0.455	0.598	66.6	56.4	85.1	61.3	60.3	96.1	57	52.3	160.2	123.1	105.3	161.8	107.9	92.5	103.9	82.9
Q66I20	serpinf1	Pigment epithelium-derived factor precursor OS=Danio rerio OX=7955 GN=serpinf1 PE=1 SV=1	2	2	7.21	0.937	1.245	94.2	71	106.4	105.6	80.8	61.5	84.1	78.9	83.6	131.1	115.7	98	68.2	60.2	49.6	80.8
Q0IIP9	tmx3b	protein disulfide-isomerase OS=Danio rerio OX=7955 GN=tmx3b PE=1 SV=1	2	2	2.83	1.022	0.921	97.6	98.7	77	87.5	73.4	81	72.5	76.1	97.2	106.4	77.8	84.2	86.8	74.6	76	95.1
A0A8M9QKV2	itga1	Integrin alpha-1 isoform X1 OS=Danio rerio OX=7955 GN=itga1 PE=1 SV=1	2	2	11.33	1.218	0.866	9.1	13.3	15.3	13.3	10	11.6	12.4	10.2	11.2	10.7	8.7	17	14.7	10.7	16	5.3
Q3YMK9	aco1	Cytoplasmic aconitate hydratase OS=Danio rerio OX=7955 GN=aco1 PE=1 SV=1	3	3	4.65	0.947	0.949	128.3	103	118.4	122.4	145.9	136.4	123.8	136.8	102	139.8	115.6	141.8	155.6	145.7	129.9	142.3
A0A8M9QKD1	ttc19	Tetratricopeptide repeat protein 19, mitochondrial isoform X1 OS=Danio rerio OX=7955 GN=ttc19 PE=3 SV=1	2	2	14.67	0.676	0.786	129.8	76.2	88.7	84.7	109.4	123.9	120	107.8	132.1	124.5	88.2	146.8	156.5	127.3	159.7	135.7
A3KNV8	ubfd1	Ubiquitin domain-containing protein UBFD1 OS=Danio rerio OX=7955 GN=ubfd1 PE=1 SV=1	2	2	10.45	1.125	1.054	79.6	88.1	79	93.6	85	91	94.1	89.4	66.5	72.7	81.5	76.2	83.3	98.2	78	87.9
Q6DC47	mrpl19	Large ribosomal subunit protein bL19m OS=Danio rerio OX=7955 GN=mrpl19 PE=1 SV=1	3	3	6.97	0.77	0.613	82.2	71.5	72.1	64.2	63.4	77.2	61.9	58.1	91.5	109	95.1	86.1	112.8	80.2	132.9	92.5
Q1JPX3	farsa	Phenylalanine--tRNA ligase alpha subunit OS=Danio rerio OX=7955 GN=farsa PE=2 SV=2	2	2	7.39	1.055	1.009	81.2	94.8	94.8	108.5	86	76.2	74.2	79.5	89.5	90.1	97.4	75.7	81.7	72.9	69.7	87.8
Q1MT41	rbbp9	Hydrolase RBBP9 OS=Danio rerio OX=7955 GN=rbbp9 PE=1 SV=1	2	2	7.12	1.067	1.138	48.5	55.2	64.2	62.2	64.7	63.3	56.9	58.3	47.1	62.4	60.1	50.1	60.8	46.9	43.4	68.7
Q7ZV34	mcts1	Malignant T-cell-amplified sequence 1 OS=Danio rerio OX=7955 GN=mcts1 PE=2 SV=1	2	2	7.97	1.105	0.983	124.7	132.5	116.8	133.1	129.9	135.9	120.2	144.2	109.3	106.5	130.2	123.7	116.8	141.3	129.3	152.7
A0A8M3AY77	svilc	Supervillin isoform X2 OS=Danio rerio OX=7955 GN=svilc PE=3 SV=1	2	2	7.46	1.1	0.983	103	102.6	106.7	121.1	72.1	69.6	75.9	80.7	91.6	99	115.7	91.7	86.3	82.4	68.8	63.7
A8WGK2	fthl28	Ferritin OS=Danio rerio OX=7955 GN=fthl28 PE=2 SV=1	2	2	7.61	1.738	2.438	73.3	96.4	123.9	70.4	227.6	246.8	160.6	239	48.8	74.2	48	26.7	217.4	56.4	92.6	98.8
A0A8M9Q945	rap1gds1	Rap1 GTPase-GDP dissociation stimulator 1 OS=Danio rerio OX=7955 GN=rap1gds1 PE=1 SV=1	2	2	5.94	1.204	1.344	24.1	31.8	30.2	31.6	21.1	41.1	28.5	35.2	25.5	20.1	27	25.8	26.2	18.6	24	23.1
F1QA42	atxn2l	Ataxin 2-like OS=Danio rerio OX=7955 GN=atxn2l PE=1 SV=1	4	4	4.32	0.897	0.985	43.8	31.3	34.5	34	37.5	31.2	30.6	35.6	37.2	39.2	18.8	45	33.6	20.1	34	37.6
Q9DF44	cbr1l	carbonyl reductase (NADPH) OS=Danio rerio OX=7955 GN=cbr1l PE=1 SV=1	2	2	11.02	1.057	1.16	125.5	136.3	172.7	127	163.1	166.4	182.8	151.9	130	190.9	111.6	119.3	224.1	129.1	149.5	135
E9QEQ1	apoc2	Apolipoprotein C-II OS=Danio rerio OX=7955 GN=apoc2 PE=1 SV=1	2	2	11.37	0.992	1.141	265.7	215.6	316.7	217.7	598	219.6	399.1	202.1	277.2	221.5	262.1	224.2	410.1	281.6	189.3	239.2
F1Q6F9	sltm	SAFB-like transcription modulator OS=Danio rerio OX=7955 GN=sltm PE=1 SV=1	2	2	6.35	0.805	1.131	21.8	11.8	19.7	14	15.8	15.5	14.5	15.1	16.4	22.7	18.7	29.7	20.5	12.5	14.6	10.8
A0A8M6Z279	lrrfip2	Leucine-rich repeat flightless-interacting protein 2 OS=Danio rerio OX=7955 GN=lrrfip2 PE=1 SV=1	2	2	5.91	1.036	1.086	84.1	79.5	71.7	82	60	58.9	57.6	68.1	77.8	75.7	85.1	78.1	55.6	54	53.3	57.6
Q6DHE8	rhoad	Rho-related GTP-binding protein RhoA-D OS=Danio rerio OX=7955 GN=rhoad PE=1 SV=1	2	2	16.53	0.883	1.058	350.1	290	329.9	312.7	309	368.8	316.2	351.8	372.8	359.5	318.2	368.2	328.1	294.3	304.5	326.4
F1Q5K6	abcb10	ATP-binding cassette sub-family B member 10, mitochondrial OS=Danio rerio OX=7955 GN=abcb10 PE=4 SV=1	3	3	4.8	0.799	1.066	40.9	30.6	39.8	26.1	31.3	38.7	26.4	25.9	50.6	38.2	30.5	50	28.9	22.2	27	27
Q6DRI1	eif3ea	Eukaryotic translation initiation factor 3 subunit E-A OS=Danio rerio OX=7955 GN=eif3ea PE=2 SV=2	3	3	7.69	1.06	1.189	181.3	128.1	172.1	171.9	163.5	152.3	155.8	132.6	158.4	197.2	142.2	166.3	154.9	105.6	124.6	134.8
Q567F8	cops6	COP9 signalosome complex subunit 6 OS=Danio rerio OX=7955 GN=cops6 PE=1 SV=1	2	2	8.44	1.087	1.254	30.7	34	35.5	40.1	36	31.9	36.2	38.6	31.7	32.5	30	32.2	30.4	24.6	27.3	33.1
E7FC82	niban1b	Niban apoptosis regulator 1b OS=Danio rerio OX=7955 GN=niban1b PE=3 SV=1	2	2	5.5	0.989	0.882	65.7	78.9	74	68.8	51.7	53.4	60	58	73.4	75.4	70.9	57.8	67	67.5	49.5	59.5
Q6NWK3	ranbp1	RAN-binding protein 1 OS=Danio rerio OX=7955 GN=ranbp1 PE=1 SV=1	2	2	6.98	1.002	1.09	56.9	56.6	63.1	57.7	60.2	58.5	57	57.2	50	60.9	53.8	62.6	55.1	54.1	45	52.1
Q0P459	mrps6	Small ribosomal subunit protein bS6m OS=Danio rerio OX=7955 GN=mrps6 PE=1 SV=1	3	3	5.11	0.997	0.846	57.8	41.6	53.7	56	52.3	37.9	50	43.1	55.9	54.1	45	93.7	57.8	34	68.6	52.1
E9QDE6	clta	Clathrin light chain OS=Danio rerio OX=7955 GN=clta PE=1 SV=1	2	2	5.33	0.961	1.093	111.7	82.9	109.6	99	94.6	118.2	118.8	91.3	110	106.8	101.8	130.3	101.1	96.5	92.9	97
Q503X4	mrps17	28S ribosomal protein S17, mitochondrial OS=Danio rerio OX=7955 GN=mrps17 PE=1 SV=1	2	2	8.09	0.849	0.811	71.9	49.3	59.5	77	41.2	46.7	51.5	57.7	70.8	83.9	61.2	114.6	65.4	37.2	91.6	55.9
A0A8M9Q2Q5	cdh13	Cadherin-13 isoform X2 OS=Danio rerio OX=7955 GN=cdh13 PE=1 SV=1	2	2	13.45	0.929	0.955	137.3	92.4	104.4	102.5	98.5	145	94.8	109.4	125.1	113.5	58.4	109.1	120.5	91.9	131.5	98.1
Q6NWH2	marcksl1b	MARCKS-related protein 1-B OS=Danio rerio OX=7955 GN=marcksl1b PE=2 SV=1	2	2	7.16	0.963	1.002	112.4	69.4	109.5	87.7	98.8	83.2	84	81	108	114.3	95.7	88	78.4	91.9	72	88.7
Q6PHI2	zgc:65997	Zgc:65997 OS=Danio rerio OX=7955 GN=zgc:65997 PE=1 SV=1	3	3	8.25	1.099	1.411	229.4	169.4	198.1	159.5	196.6	365.6	213.2	273.3	166	167.5	124	191.9	154	148.7	190	221.6
Q7SZP2	zgc:65873	UPF0690 protein C1orf52 homolog OS=Danio rerio OX=7955 GN=zgc:65873 PE=1 SV=1	3	3	6.08	0.903	1.044	123.3	105.1	116.5	121.3	130	116.3	108.5	118.9	118.7	131.2	134.2	132.1	117.6	111.3	105.5	114
E7F6P6	prune	Exopolyphosphatase PRUNE1 OS=Danio rerio OX=7955 GN=prune PE=1 SV=1	2	2	5.11	1.113	1.06	148.1	153.1	135.9	149.2	129.7	138.7	131.6	145.3	131.9	134.5	132.6	136.6	131.7	127.4	123.2	127.6
A0A8M6YYV2	tns1a	Tensin-1-like isoform X4 OS=Danio rerio OX=7955 GN=tns1a PE=3 SV=1	2	2	7.02	1.041	0.94	57.7	54	57.8	56	56.3	50.1	52.9	47.6	51.9	43.7	57.5	61	52.7	61.7	49.6	57
F1Q9F3	pik3c3	Phosphatidylinositol 3-kinase catalytic subunit type 3 OS=Danio rerio OX=7955 GN=pik3c3 PE=1 SV=1	2	2	5.96
Q6PBW8	lypla2	palmitoyl-protein hydrolase OS=Danio rerio OX=7955 GN=lypla2 PE=1 SV=1	2	2	9.23	0.943	1.071	67.1	54.8	54.2	57.7	115.9	57.2	69.8	67.5	56.5	62.9	51.2	78.6	77	61.6	63.7	64.5
A0A8M3AYS2	mlip	Muscular LMNA-interacting protein isoform X1 OS=Danio rerio OX=7955 GN=mlip PE=4 SV=1	4	4	5	1.118	1.196	139.6	137.4	125	119.1	142.1	159.8	135.7	135.9	122.1	91.1	117.6	116.7	129.2	104.4	131.4	97.9
Q4V9A4	neu3.2	exo-alpha-sialidase OS=Danio rerio OX=7955 GN=neu3.2 PE=1 SV=1	2	2	8.64	1.022	1.121	9.4	13.2	13.9	12.7	10.3	12.5	10.1	12.8	13	16.4	11.4	12.3	6.8	11.5	8.9	14.8
Q503U1	lyrm5a	LYR motif-containing protein 5A OS=Danio rerio OX=7955 GN=lyrm5a PE=3 SV=1	3	3	7.47	0.845	0.953	252.4	188.6	198.7	238.4	209.2	306.2	255.7	242.2	309.8	214.3	189.5	315.4	269.2	253	278.2	219
Q7ZV18	stx4	Placental syntaxin 4A OS=Danio rerio OX=7955 GN=stx4 PE=1 SV=1	2	2	12.01	0.996	1.044	308.9	271	267.5	281.9	317	260.3	262.4	278.2	250	302.9	295.9	260.1	283.4	225.8	291	236.4
Q08C42	atp5meb	ATP synthase subunit e, mitochondrial OS=Danio rerio OX=7955 GN=atp5meb PE=1 SV=1	2	2	21.41	0.854	0.915	870.6	493.4	674.4	692.8	665.7	744.4	666.7	650.1	826.6	775.4	645.8	908	819.9	539.9	909	646.3
A0A8M9Q391	bcl2l16	BCL2-like 16 isoform X2 OS=Danio rerio OX=7955 GN=bcl2l16 PE=3 SV=1	2	2	7.78	1.152	1.243	133.1	124.6	123.5	137.8	134.2	118.5	128.8	138.9	112.6	99.5	135.4	110.9	98.9	136.3	113.2	98.9
A0JMK3	im:7138819	Carboxypeptidase N subunit 2 precursor OS=Danio rerio OX=7955 GN=cpn2 PE=2 SV=1	2	2	7.71	1.727	1.435	80.3	91.9	105.6	62.3	102.1	57.1	111.1	57.9	50.7	77.9	45.7	48.8	80.8	45.4	48.6	59.1
Q4V8X4	acbd6	Acyl-CoA-binding domain-containing protein 6 OS=Danio rerio OX=7955 GN=acbd6 PE=2 SV=1	2	2	6.81	1.105	1.127	37.5	32.4	34.4	39.6	42.7	33	50.8	39.4	31.3	30.9	33.6	35.3	35.4	29.5	37.4	38.7
Q6PBR5	atp6v1g1	V-type proton ATPase subunit G OS=Danio rerio OX=7955 GN=atp6v1g1 PE=1 SV=1	2	2	9.22	1.191	1.03	168.7	187.4	186.5	180	166.6	189.7	177.5	168.8	137.5	147.1	181.6	161	168	173.8	162.8	168.1
Q6NYJ1	lasp1	LIM and SH3 domain protein 1 OS=Danio rerio OX=7955 GN=lasp1 PE=1 SV=1	2	2	8.04	0.94	0.944	141.9	129.6	130.1	137.5	105	140.6	107	126.1	138.1	134.3	146.7	166	124.9	115.8	137.2	121.2
A3KP95	thumpd3	THUMP domain-containing protein 3 OS=Danio rerio OX=7955 GN=thumpd3 PE=1 SV=1	3	3	6.5
A0A8M3B0J0	mgarpa	Protein MGARP isoform X1 OS=Danio rerio OX=7955 GN=mgarpa PE=4 SV=1	2	2	13.73	0.706	1.054	889.2	461	487.8	597.6	475.6	483.9	492	396.4	791.5	738.2	739.8	925.4	491.1	396.4	522.2	421.5
Q7ZU55	ctbp1	C-terminal binding protein 1 OS=Danio rerio OX=7955 GN=ctbp1 PE=1 SV=1	3	3	5.52	0.949	0.969	56.4	50.2	54.8	44.7	40.7	51.6	42.4	44.6	50.9	53.8	57.5	56.8	47	44	45.8	40.5
Q6IQL7	ppid	peptidylprolyl isomerase OS=Danio rerio OX=7955 GN=ppid PE=1 SV=1	2	2	6.8	1.159	1.339	68.3	54.5	64.4	77.4	37.8	50	44.7	47.9	58.5	60.9	55.4	56	36.8	35.1	30.4	34
T1ECS5	cobl	Protein cordon-bleu OS=Danio rerio OX=7955 GN=cobl PE=4 SV=2	2	2	10.89	0.986	1.056	186.7	202.7	188.9	183.7	184	189.2	198.2	230.1	191.5	206.5	189.2	185.5	199.3	147.9	188.2	178.6
A0A8M9PZE4	gls2a	glutaminase OS=Danio rerio OX=7955 GN=gls2a PE=3 SV=1	3	2	4.46	0.765	0.956	38.8	28.9	31.8	32.3	53.7	42	44.9	46.4	42.1	43	38.7	41.8	50.9	46	49.5	40.3
Q66HV4	copb1	Coatomer subunit beta OS=Danio rerio OX=7955 GN=copb1 PE=2 SV=1	2	2	7.73	0.947	1.074	95.5	93.4	105.1	107.5	105.8	118.5	97.2	91.5	105.1	119	106.4	97.4	95.6	84.1	93.3	98.9
X1WHQ5	mrpl12	39S ribosomal protein L12, mitochondrial isoform X1 OS=Danio rerio OX=7955 GN=mrpl12 PE=1 SV=1	2	2	9.53	1.054	0.84	18	26.2	24.2	28.4	24.4	16.3	15.2	26.8	25.9	22	28.4	17.6	24.5	24.5	23	19.2
Q8JHJ1	rpl35	Large ribosomal subunit protein uL29 OS=Danio rerio OX=7955 GN=rpl35 PE=1 SV=3	2	2	10.88	0.968	0.892	114.1	112.4	113.5	124.8	72	94.2	100.9	93.7	112	118.4	116.8	127.7	106.2	107.4	100.9	104.4
A0A8M9PTX0	stau2	Double-stranded RNA-binding protein Staufen homolog 2 OS=Danio rerio OX=7955 GN=stau2 PE=1 SV=1	2	2	7.27	0.943	1.055	61.5	31.3	55.3	54.6	54.5	46.4	39.6	52.3	55.5	61.3	49	71.3	48.7	37.3	48	45.5
E7FD23	si:dkey-276j7.1	Si:dkey-276j7.1 OS=Danio rerio OX=7955 GN=si:dkey-276j7.1 PE=1 SV=1	2	2	7.33	0.904	0.972	50.7	39.2	52.5	36.2	64.9	61	58.2	58.6	48.9	55.7	48.3	49.6	70.9	43.9	63.9	59.1
A0A8M2BF88	tbc1d4	TBC1 domain family member 4 isoform X3 OS=Danio rerio OX=7955 GN=tbc1d4 PE=1 SV=1	3	3	4.11	0.883	0.878	69.3	41.1	52.6	52	36.5	51.7	46.5	47.5	62.3	53.4	56.3	68.8	63	44.6	61.9	46.3
A0A8M9Q9I4	impdh2	Inosine-5'-monophosphate dehydrogenase OS=Danio rerio OX=7955 GN=impdh2 PE=1 SV=1	2	2	8.08	1.118	1.229	140.9	163.1	191.8	128.5	157.2	154.6	211.3	146.4	134.6	141.3	117.7	136.6	180.2	116.3	111.1	138.4
F1R3Y3	get4	Golgi to ER traffic protein 4 homolog OS=Danio rerio OX=7955 GN=get4 PE=1 SV=2	2	2	9.04	0.896	1.181	14.6	17	10.7	8.1	11.3	15.4	11.8	13.6	15.9	13.3	14.6	7.8	9.2	9.7	12	12.5
Q6NV38	tmem41ab	Transmembrane protein 41A-B OS=Danio rerio OX=7955 GN=tmem41ab PE=2 SV=1	3	3	7.28	1.112	1.039	185.7	280.5	186.6	218.2	163.1	159.6	174.2	169.3	180	174.1	228	182.7	181.1	140.8	141.3	227.5
A0A8M3AXU3	erc2	ERC protein 2 isoform X3 OS=Danio rerio OX=7955 GN=erc2 PE=1 SV=1	3	3	5.39	0.866	0.714	40.7	17	34.8	32.7	18.6	27.2	30.4	27.2	38.2	39.7	30.4	67.7	42.3	24	44.4	34.3
Q6DGU5	slc25a46	Mitochondrial outer membrane protein SLC25A46 OS=Danio rerio OX=7955 GN=slc25a46 PE=2 SV=1	2	2	5.94	0.731	0.86	47.1	38.9	35.6	37.7	37.2	49.6	44.2	42.2	50.3	54.6	47.8	61.3	54.1	40.3	57.5	46.7
Q6TGX3	septin9a	MLL septin-like fusion OS=Danio rerio OX=7955 GN=septin9a PE=2 SV=1	2	2	8.31	0.982	1.19	73.1	61.7	72.8	75.9	51.7	63	66.9	60.8	71.1	75.9	72.7	76.1	52.2	51.8	49.7	64.7
Q0V965	cnpy2	Canopy 2 OS=Danio rerio OX=7955 GN=cnpy2 PE=1 SV=1	3	3	5.9	0.951	1.278	95.4	69.5	87.3	78.1	82.6	95.2	90.5	74.5	100.7	84.8	83.5	88.8	74.9	67.5	63.4	67.9
A0A8M1RKH6	tegt	Bax inhibitor 1 OS=Danio rerio OX=7955 GN=tegt PE=3 SV=1	2	2	6.98	1.098	0.92	46.9	59.6	62.5	64.9	41.1	48.4	41	43.1	61.2	43.2	60.7	50.9	36.9	48.6	47.1	44.4
Q7ZWA9	eif5	Eukaryotic translation initiation factor 5 OS=Danio rerio OX=7955 GN=eif5 PE=1 SV=1	2	2	9.06	1.004	1.049	83.5	95.6	79.6	81.1	87.1	97.7	78.8	79.9	83.8	80.2	69.8	83.8	79.2	79.8	82.3	69.4
A0A8M9Q922	uggt1	UDP-glucose:glycoprotein glucosyltransferase 1 isoform X2 OS=Danio rerio OX=7955 GN=uggt1 PE=1 SV=1	2	2	3.79	1.154	0.895	21.9	18	27.3	19.5	15.3	24.2	20.6	15.5	15.9	17.7	22.6	18.1	24.6	17.4	18.1	22
F6NQ58	serpinf2a	Alpha-2-antiplasmin OS=Danio rerio OX=7955 GN=serpinf2a PE=3 SV=1	2	2	7.34	1.296	2.099	24	24.8	24.4	22.6	26.7	22.8	28.8	24.7	19.4	28	15.9	18	21.5	10.8	13.8	10.8
Q66HY7	eif4e3	Eukaryotic translation initiation factor 4E type 3 OS=Danio rerio OX=7955 GN=eif4e3 PE=2 SV=1	2	2	5.65	0.884	1.06	45.5	54.4	44	59.4	53	49.2	66.1	57.7	65.5	50.7	60.5	52.2	47.9	71.8	56.8	45.6
A0A8M6YWF7	usp15	Ubiquitin carboxyl-terminal hydrolase 15 OS=Danio rerio OX=7955 GN=usp15 PE=4 SV=1	3	2	8.55	1.041	1.115	72.6	83.1	71.7	89.1	61.8	75.4	70.7	65.1	62.4	74.4	92	74.8	61.6	57.4	60.1	70.5
Q1ECX9	pdia4	Protein disulfide-isomerase A4 OS=Danio rerio OX=7955 GN=pdia4 PE=1 SV=1	2	2	5.88	0.891	1.084	87.2	82.7	85.6	80.9	86.7	86.1	96.6	96.6	91.1	112	87.5	98	85.5	83.3	79.1	98.1
A0A8M9QMF3	lrrc20	Leucine-rich repeat-containing protein 20 isoform X1 OS=Danio rerio OX=7955 GN=lrrc20 PE=1 SV=1	2	2	5.67	1.055	0.966	224	204.7	256	298.6	180.3	176.3	187.7	189.5	190.8	193.1	273	267	190.2	210.9	165	190.7
A0A8M1P530	smpdl3b	Acid sphingomyelinase-like phosphodiesterase OS=Danio rerio OX=7955 GN=smpdl3b PE=3 SV=1	2	2	7.9	5.436	3.305	102.3	77.3	61.9	110.5	34.1	24.4	33.1	44.9	13.7	19.6	26.2	11	12.3	5.6	8.6	12.1
Q58EI3	apool	MICOS complex subunit OS=Danio rerio OX=7955 GN=apool PE=1 SV=1	2	2	8.76	0.788	0.832	157.2	123.7	123.5	142	116.9	148.6	104.2	110	171.2	165.1	130.1	177.2	155.8	90.5	138.3	134.4
A0A8M2B9U2	pabpn1	Polyadenylate-binding protein 2 isoform X1 OS=Danio rerio OX=7955 GN=pabpn1 PE=1 SV=1	2	2	10.94	1.16	1.12	156.7	133.3	151.7	149.1	115.9	127.8	143.3	132.1	124.2	129.9	138.2	129.3	126.9	105.9	95.7	136.6
A0A0R4IIN9	lnpep	Leucyl-cystinyl aminopeptidase isoform X3 OS=Danio rerio OX=7955 GN=lnpep PE=1 SV=1	2	2	6.35	1.01	1.168	36.6	36.2	27	33.9	42.7	37.1	34	36.9	33.2	36.2	32.7	43.8	29.9	27.2	33.6	35.2
Q1JPU8	ppcs	Phosphopantothenate--cysteine ligase OS=Danio rerio OX=7955 GN=ppcs PE=1 SV=1	2	2	6.25	0.692	0.782	49.9	38.7	37.9	48.5	40.6	43.5	37.8	51.1	66.3	59	49.2	80.5	53.5	48	71.6	54
A0A8M1NYL4	mrpl1	39S ribosomal protein L1, mitochondrial OS=Danio rerio OX=7955 GN=mrpl1 PE=1 SV=1	2	2	10.1	0.943	0.801	58.9	61.6	59.6	60.6	54.8	67.6	52.7	51.2	56.7	66.1	61.4	70.1	65.8	68.4	90.9	64.4
A8WHV7	kgd4	28S ribosomal protein S36, mitochondrial OS=Danio rerio OX=7955 GN=kgd4 PE=1 SV=1	2	2	6.62	0.807	0.947	334.8	245.9	275.7	296.8	295.2	364.2	280.1	307	410.2	326.4	270.7	385.4	366.8	275.6	391.5	266.9
A3KPX0	si:ch211-215a10.4	Si:ch211-215a10.4 OS=Danio rerio OX=7955 GN=si:ch211-215a10.4 PE=1 SV=1	2	2	10.39	1.047	0.918	118.1	95.4	84.9	97.8	105.5	131.8	114.6	98.5	93.9	90.7	85	132.8	148.1	92.3	165	96.8
A0A8M9QDG6	ganaba	Uncharacterized protein LOC100126019 isoform X1 OS=Danio rerio OX=7955 GN=ganaba PE=1 SV=1	3	2	4.76	0.953	0.797	45	50.2	55.9	51.2	34.7	40.7	34.8	36	54	53.9	43.7	52.5	50.6	32	51.2	39
F1QGW6	eif2s3	Eukaryotic translation initiation factor 2 subunit 3 OS=Danio rerio OX=7955 GN=eif2s3 PE=3 SV=1	2	2	7.2	1.039	1.244	100.1	88	119.6	99.6	97.9	89.7	84.1	103.5	91.3	96	96.2	97.4	89.4	77.3	73.4	69.1
E9QI01	hmgn7	High mobility group nucleosomal-binding domain 7 OS=Danio rerio OX=7955 GN=hmgn7 PE=1 SV=1	2	2	6.92	1.05	1.26	192.4	134.2	193.6	157.6	154.4	168.8	139.3	165	159.3	168.3	163.4	169.4	162.5	126.2	127.1	117
A0A2R8QCR7	ptpn23b	Protein tyrosine phosphatase, non-receptor type 23, b OS=Danio rerio OX=7955 GN=ptpn23b PE=1 SV=1	3	2	4.13
F1Q9D2	cpne3	Copine III OS=Danio rerio OX=7955 GN=cpne3 PE=1 SV=2	2	2	9.59	1.107	1.111	67.2	81.6	84.5	72.1	71.2	82.2	85.8	71.4	67	77.3	71.6	66	78.7	68.3	63.6	69.6
F1Q7H1	cyp27a1.1	Cytochrome P450, family 27, subfamily A, polypeptide 7 OS=Danio rerio OX=7955 GN=cyp27a1.1 PE=3 SV=2	3	3	6.48	0.949	1.126	72.7	47.1	60.7	55.9	53.6	64.5	56.4	58.6	64.3	58.6	46.3	83.6	48.8	50	54	52.1
F1RA32	epdl1	Ependymin-like 1 OS=Danio rerio OX=7955 GN=epdl1 PE=1 SV=2	2	2	6.61	0.752	1.284	18.3	33.6	28.6	16.9	87	73.5	55.6	97.5	32.7	34.3	28.3	28.4	57.1	68	52.6	100.4
A0A0R4IP12	pds5b	PDS5 cohesin-associated factor B OS=Danio rerio OX=7955 GN=pds5b PE=4 SV=1	2	2	5.58
A0A8M2B208	xpo7	Exportin-7 isoform X1 OS=Danio rerio OX=7955 GN=xpo7 PE=1 SV=1	2	2	6.4
F1RB95	rnf14	E3 ubiquitin-protein ligase RNF14 OS=Danio rerio OX=7955 GN=rnf14 PE=2 SV=1	2	2	5.34	1.294	1.619	30	37	38.2	40	38.4	37.8	28.5	44.6	25.2	31.3	33.3	27	20.8	26.6	16.9	28.9
A0A2R9YJM4	pacsin1a	Protein kinase C and casein kinase substrate in neurons 1a OS=Danio rerio OX=7955 GN=pacsin1a PE=1 SV=1	2	2	6.13	1.223	1.447	56.1	38.6	46.8	47	48.2	46	43	44.7	50.5	40.5	36.3	36.3	21.9	32	31.7	30.9
Q502B0	mrpl41	Large ribosomal subunit protein mL41 OS=Danio rerio OX=7955 GN=mrpl41 PE=2 SV=1	3	3	5.99	0.737	0.56	31.4	32	28.7	25.9	22.1	32.7	29.3	23.3	39.8	45.8	34.9	41.7	50.8	41.2	53.9	42.8
Q6NYM8	adhfe1	Hydroxyacid-oxoacid transhydrogenase, mitochondrial OS=Danio rerio OX=7955 GN=adhfe1 PE=1 SV=1	2	2	6.58	0.35	0.273	27	20.4	28.5	28.6	21.1	27.2	25	21.9	65.3	96.2	60	107.9	102.8	40.1	93.5	78.4
Q5TZH6	msrb3	Peptide-methionine (R)-S-oxide reductase OS=Danio rerio OX=7955 GN=msrb3 PE=3 SV=1	2	2	9.44	0.91	0.979	50.7	56.6	44.8	64	47.1	49.3	57.4	52	59.4	53.3	58.3	59.4	53.6	47.7	50.3	53.1
A0A8M2B529	hnrnpua	Heterogeneous nuclear ribonucleoprotein U isoform X2 OS=Danio rerio OX=7955 GN=hnrnpua PE=1 SV=1	3	3	5.73	0.944	1.09	115.8	93.4	139.1	93.6	95.1	92.9	101.5	103.2	110	95.4	110.7	111.3	82.9	183.5	87	93.4
Q6PFU7	ca2	Carbonic anhydrase OS=Danio rerio OX=7955 GN=ca2 PE=1 SV=1	2	2	5.92	0.844	0.948	73.6	44.3	64.5	51.7	47.7	72.4	66.3	106.1	72.8	64.4	52.9	110.5	78.7	54.2	67.8	82.1
Q7ZTZ3	pmm2	Phosphomannomutase OS=Danio rerio OX=7955 GN=pmm2 PE=1 SV=1	2	2	5.54	1.053	1.389	69.8	93.3	78.4	84.9	128	110.7	111.2	103.3	77.2	81.6	77.8	72.1	66.4	80.8	79	85.6
A3QJU3	coq8b	Atypical kinase COQ8B, mitochondrial OS=Danio rerio OX=7955 GN=coq8b PE=3 SV=2	2	2	6.14	0.791	0.757	126.8	72.8	111.2	112.7	124.5	100.6	92.9	76.9	144.8	138.2	121.3	179.2	146.3	96.2	142.4	114.6
Q5TYQ3	coa7	Cytochrome c oxidase assembly factor 7 OS=Danio rerio OX=7955 GN=coa7 PE=2 SV=1	2	2	7.85	0.771	0.915	133.8	102.3	96.7	110.3	120.3	141	144.4	121	158.7	119.5	104.2	184.5	138.1	115.5	191.3	147.7
A0A8M2BDJ6	dctn2	Dynactin subunit 2 isoform X1 OS=Danio rerio OX=7955 GN=dctn2 PE=1 SV=1	2	2	14.44	1.019	1.029	147.3	114.7	142.1	143	138.1	132.5	138.9	132.3	129.4	141.3	139.3	140.6	147.3	127.9	129.6	133.3
E9QFP3	dars2	Aspartate--tRNA ligase, mitochondrial OS=Danio rerio OX=7955 GN=dars2 PE=1 SV=2	3	3	4.5	0.857	0.921	67.7	36.1	43.2	50.7	49.3	68.3	43.2	45.8	61.1	48.9	37.3	65.9	58.7	45.3	59.5	39.8
Q5RH05	stk38l	Serine/threonine kinase 38-like OS=Danio rerio OX=7955 GN=stk38l PE=3 SV=1	2	2	5.59	1.038	1.06	53.5	49.5	63.3	64	72.7	62.1	59.9	57.8	53.7	59.7	50.1	58.6	71.9	56	48	59.1
Q6PBK1	mix23	Protein MIX23 OS=Danio rerio OX=7955 GN=mix23 PE=2 SV=2	2	2	5.33	0.851	0.972	84.5	55.3	69.1	71.6	71.7	92.5	72	68.9	90.8	75.2	61.3	106.9	88.1	62	97.3	59.8
Q6TLE4	mmgt1	ER membrane protein complex subunit 5 OS=Danio rerio OX=7955 GN=mmgt1 PE=2 SV=1	2	2	5.54	1.066	1.014	34.8	34.8	31.4	42.8	25.7	29.1	26.2	23.7	25.7	29.8	35.8	37.2	26.1	29	20.5	25.1
A0A8M9QA66	eif4bb	Eukaryotic translation initiation factor 4B isoform X2 OS=Danio rerio OX=7955 GN=eif4bb PE=1 SV=1	2	2	4.54	1.043	1.102	164.8	134.8	162.4	171.9	132.6	166.3	134.1	147.3	150	165.3	145.4	164.1	145.6	115.6	129.8	125.3
F1R3X3	rasa1a	RAS p21 protein activator (GTPase-activating protein) 1a OS=Danio rerio OX=7955 GN=rasa1a PE=1 SV=2	2	2	6.04	0.784	0.973	15.7	16.5	23.2	25.8	20.4	25.3	22.8	26.2	23	27	20.8	33.3	25.7	25.3	24.1	14.8
Q08BE3	slmapa	Sarcolemma-associated protein a OS=Danio rerio OX=7955 GN=slmapa PE=1 SV=1	3	3	7.43	0.942	1.494	34.5	45.8	34.4	39	43.3	48.6	52.3	37.8	41	34.1	37	45.4	42.5	28.2	28.4	33.2
E7F981	nup98	Nuclear pore complex protein Nup98-Nup96 OS=Danio rerio OX=7955 GN=nup98 PE=1 SV=3	2	2	7.22	1.032	1.337	59	67.6	67.8	49.1	58.8	54	73.3	64.4	56.2	66.6	52.6	68.1	56.2	36.5	51.1	41.4
Q6NV24	prxl2b	Prostamide/prostaglandin F synthase OS=Danio rerio OX=7955 GN=prxl2b PE=2 SV=1	2	2	5.97	1.134	1.676	17.5	13.6	14.5	15.5	27.4	22.8	23.7	21.9	17.7	8.5	13.2	13.2	13.6	18.8	14.1	11.7
A0A2R8PY46	mlf1	Myeloid leukemia factor 1 OS=Danio rerio OX=7955 GN=mlf1 PE=3 SV=1	2	2	4.37	0.777	0.814	108.6	72.6	86.5	94.3	89.5	95.4	87.2	80.1	105.6	121.9	110.8	127.9	109.1	107.9	122.3	84.8
A0A8M9PX73	rbfox3a	RNA binding protein fox-1 homolog OS=Danio rerio OX=7955 GN=rbfox3a PE=4 SV=1	2	2	5.64	1.09	0.985	67.5	65.8	57.1	65.2	61.9	64	54.8	50.6	58.5	70.3	61.7	57.1	67	42.8	61.6	56.8
F1Q5G7	rwdd1	RWD domain-containing 1 OS=Danio rerio OX=7955 GN=rwdd1 PE=1 SV=1	2	2	8.49	0.964	1.008	122.8	116.8	122.6	118.1	111.4	93.5	109.6	108.3	140.3	120.9	121	128.7	103.9	124.4	102.8	112.4
A0A8M6Z8G4	ddx3xa	RNA helicase OS=Danio rerio OX=7955 GN=ddx3xa PE=1 SV=1	2	2	8.37	0.98	1.189	151.2	100.3	97.1	130.5	109	116.6	107.5	116.5	118.2	114.5	115.3	124.7	104.8	92.4	97.2	80
Q6NYD2	sfxn2	Sidoreflexin OS=Danio rerio OX=7955 GN=sfxn2 PE=1 SV=1	2	2	4.46	1.087	1.03	89.2	81.5	133.3	112	79.6	93.2	88.9	87.8	98.4	101.8	86	84.3	91.6	66	92.8	80.3
Q1L8K3	cdh2	Cdh2 protein OS=Danio rerio OX=7955 GN=cdh2 PE=2 SV=2	2	2	5.75	0.848	0.709	10.8	7.9	12.3	14.6	5.3	10.6	10.5	17.1	13.3	11.3	15.8	13.8	15	13.6	15.6	14.9
E7F0A1	pfn1	Profilin OS=Danio rerio OX=7955 GN=pfn1 PE=1 SV=1	2	2	5.53	1.114	1.183	155.8	161	184.7	112.2	113.1	196.8	123.9	214	129.2	153.6	131.7	203	99.6	136.7	127.3	188.4
A4FUL9	qng1	Queuosine 5'-phosphate N-glycosylase/hydrolase OS=Danio rerio OX=7955 GN=qng1 PE=1 SV=1	2	2	8.38	0.829	0.854	28.1	33.7	31.5	31.8	55	56.5	40.6	48.7	40.7	38.1	27.1	38.3	57.6	63.8	54.7	68.2
Q6DEI0	pltp	Phospholipid transfer protein OS=Danio rerio OX=7955 GN=pltp PE=1 SV=1	2	2	6.82	0.762	0.808	45.2	45.8	53.9	42.8	37.2	50.9	41	43.5	62.2	76.2	31.5	57.3	66.7	35	55.5	49.2
Q6NWF7	echdc2	Enoyl-CoA hydratase domain-containing protein 2, mitochondrial OS=Danio rerio OX=7955 GN=echdc2 PE=1 SV=1	2	2	4.67	0.95	0.905	154.2	149.2	159.3	144.9	149.7	180	151.3	155.3	175.6	145	140.3	176.8	166.3	172.4	179.6	148.3
E7F3U3	pdk1	Protein-serine/threonine kinase OS=Danio rerio OX=7955 GN=pdk1 PE=1 SV=1	3	2	7.24	0.854	0.84	99.1	112.2	134.9	89.8	72.8	143.9	113.6	99.2	116.1	98.8	131.4	163.2	127.8	80.1	158.4	125.1
Q6DEJ5	aarsd1	Alanyl-tRNA editing protein Aarsd1 OS=Danio rerio OX=7955 GN=aarsd1 PE=2 SV=1	2	2	6.08	0.609	0.602	32.9	32	32.1	33.6	14	29.5	34.3	27.7	63.6	48.1	49.2	57.7	51	40.2	44.2	57.9
Q504C0	uchl3	Ubiquitin carboxyl-terminal hydrolase OS=Danio rerio OX=7955 GN=uchl3 PE=1 SV=1	2	2	6.14	1.205	1.141	98.5	127.8	107.9	131.1	116.1	110.8	124.8	116	93.6	104.1	101.3	83.4	101.9	126.1	82.7	101.6
Q1LVD7	efhd2	EF-hand domain family, member D2 OS=Danio rerio OX=7955 GN=efhd2 PE=1 SV=1	2	2	4.9	0.803	1.009	77.7	55.6	78	73.2	66.5	104.8	80.6	89.5	93.1	94.7	76.5	118.7	85.1	73.4	83.3	89.6
A0A8M2B4E8	dtnbp1a	Dysbindin-A isoform X5 OS=Danio rerio OX=7955 GN=dtnbp1a PE=3 SV=1	2	2	5.62	0.892	1.148	23.9	19.4	25.7	17.5	26.1	21.6	26	18.4	30.8	17.6	22.4	26.2	19.7	17.7	22.2	21.7
Q567K5	dcxr	L-xylulose reductase OS=Danio rerio OX=7955 GN=dcxr PE=1 SV=1	2	2	5.7	0.9	0.773	139.3	65.7	81.2	84.2	94.8	97.4	88.1	88.4	129.6	81.7	75.7	103.2	133.4	113.6	123.5	97.9
Q5XFY0	pgm3	Phosphoacetylglucosamine mutase OS=Danio rerio OX=7955 GN=pgm3 PE=1 SV=1	2	2	6.29	1.286	1.308	16.6	19.4	23.6	16.9	18.9	20.8	18.1	19.6	14.4	23.5	13.8	13.7	16.1	6.7	13.5	22.1
Q7ZUF3	ube2h	E2 ubiquitin-conjugating enzyme OS=Danio rerio OX=7955 GN=ube2h PE=1 SV=1	2	2	8.4	1.114	1.263	91.9	65.8	92.3	90.9	85.6	82.7	90.3	82.6	80	84.1	84.6	79.6	64.8	68.4	64.9	77.5
A0A8M3AYV9	gbf1	Golgi-specific brefeldin A-resistance guanine nucleotide exchange factor 1 isoform X3 OS=Danio rerio OX=7955 GN=gbf1 PE=1 SV=1	2	2	5.79	0.875	1.209	45.3	33	26.7	31.9	41	35.6	41.3	34.1	37	47.9	35.1	37.2	36.5	32.8	28.1	30.5
A0A8M2BCM1	antxr2a	Anthrax toxin receptor 2 isoform X1 OS=Danio rerio OX=7955 GN=antxr2a PE=4 SV=1	2	2	4.76	0.951	0.823	48.7	51.8	56.6	52.4	42.6	40.1	37.6	52.1	61.2	56.9	52.8	52.2	53.8	53.3	47.3	40.1
E7FE10	stim2b	Stromal interaction molecule 2 OS=Danio rerio OX=7955 GN=stim2b PE=4 SV=1	2	2	5.6	1.218	1.241	43.2	49.2	47	47.7	45.8	37.7	42.9	49.9	42	30.1	49.5	35.9	33.6	48.9	33.6	38
A0A8M2BDV8	akr1a1b	alcohol dehydrogenase (NADP(+)) OS=Danio rerio OX=7955 GN=akr1a1b PE=1 SV=1	2	2	6.02	1.017	1.131	85.6	86.6	92.9	85.1	102.6	123	122.9	108.1	90.2	80.9	77.7	88.6	103.6	100.2	94.8	110.7
A0A8M2BJF2	maptb	Microtubule-associated protein OS=Danio rerio OX=7955 GN=maptb PE=1 SV=1	2	2	6.08	0.861	1.247	77.9	68.4	61.3	68.1	96.8	82.8	96.6	86.2	80.9	78	71.7	80.5	91.7	66	81.2	62.3
Q7T2F7	chp1	Calcineurin B homologous protein 1 OS=Danio rerio OX=7955 GN=chp1 PE=1 SV=1	2	2	5.04	0.964	1.099	162	144.6	166.2	164.7	142.8	204	172.3	156.9	157.5	182.4	147.8	229.5	157.6	107.5	175.3	142.1
Q08BN2	cst14b.1	Zgc:153129 OS=Danio rerio OX=7955 GN=cst14b.1 PE=1 SV=1	2	2	15.32	0.858	0.956	245.2	285.4	334.8	234.7	327.2	429.8	346.7	379.3	271	350.4	242.4	387.3	351	366.3	392.7	477
B0V1J6	hscb	Iron-sulfur cluster co-chaperone protein HscB, mitochondrial OS=Danio rerio OX=7955 GN=hscb PE=3 SV=1	2	2	5.42	0.764	0.863	105.4	64.7	65.3	95.9	82.5	109.2	76.9	80.8	105.6	101.7	71.3	124.5	113.2	68.7	108.8	82.2
Q6NWH5	tmem11	Transmembrane protein 11, mitochondrial OS=Danio rerio OX=7955 GN=tmem11 PE=2 SV=1	3	3	9.05	0.96	0.912	49.4	36.1	57.9	56.1	51	59.9	47.1	46	59.9	50.1	47.6	66.6	53.1	68.3	54.4	46.6
Q6NZR9	nudcd3	NudC domain containing 3 OS=Danio rerio OX=7955 GN=nudcd3 PE=1 SV=1	2	2	7.35	1.096	1.244	112.7	130.5	122	122.3	132.4	131	143	133	115.3	107.8	104.5	126.5	106.3	102.7	107.1	112.6
Q6P5J2	c8g	Complement component 8, gamma polypeptide OS=Danio rerio OX=7955 GN=c8g PE=2 SV=1	2	2	8.19	1.148	1.405	280.9	296.6	360.3	213.9	398	288.3	358.3	274.7	256.1	294.1	246.9	229.7	322.8	210	218.2	239.8
A0A8M9PAX0	spata20	Spermatogenesis-associated protein 20 isoform X2 OS=Danio rerio OX=7955 GN=spata20 PE=4 SV=1	2	2	3.15	0.98	1.119	55.7	59.3	47.5	59	70.6	70.6	53.2	63.1	71.2	58.5	58.4	57.4	56.1	60.7	73.2	58.5
A0A8M2BDE3	kank4	KN motif and ankyrin repeat domain-containing protein 4 isoform X1 OS=Danio rerio OX=7955 GN=kank4 PE=4 SV=1	2	2	11.11
Q6TGU2	seh1l	Nucleoporin SEH1 OS=Danio rerio OX=7955 GN=seh1l PE=2 SV=2	2	2	6.73	0.959	1.195	92	84.9	102.2	73.4	90.3	93.8	102.6	88.1	88.8	100.7	70.9	95.6	101.4	63.9	84.8	69.9
A0A0R4IC35	ogal	O-GlcNAcase-like OS=Danio rerio OX=7955 GN=ogal PE=1 SV=1	2	2	5
Q32PR4	arfgap2	ADP-ribosylation factor GTPase-activating protein 2 OS=Danio rerio OX=7955 GN=arfgap2 PE=1 SV=1	2	2	5.69	1.167	1.17	93.4	81.1	90.5	92.3	93	81.3	72.6	86.6	78.4	77.1	78.2	90	73.4	70.1	62.6	78.1
A1L2B7	sirt3	NAD-dependent protein deacetylase sirtuin-3, mitochondrial OS=Danio rerio OX=7955 GN=sirt3 PE=2 SV=1	2	2	5.89	0.803	1.137	39.2	48.4	46.4	44.1	66.5	76.9	70.4	69.7	49	62.5	52.1	60.9	68.9	59.1	64.2	55.6
A0A0R4IC81	abcc1	Multidrug resistance-associated protein 1 OS=Danio rerio OX=7955 GN=abcc1 PE=4 SV=1	3	3	3.9	0.918	0.993	66.1	53.5	52	50.3	46.2	53.1	43.7	38.5	55.8	55.6	59.2	74.4	49.2	38.9	51.4	41.6
Q7ZV55	eif3i	Eukaryotic translation initiation factor 3 subunit I OS=Danio rerio OX=7955 GN=eif3i PE=2 SV=1	2	2	6.1	1.048	1.136	57.8	50.3	60	49	42.9	42	44.5	43	52.5	50.3	50.3	59.3	47.9	31.4	39.8	35.8
Q503V4	paplnb	Papilin b, proteoglycan-like sulfated glycoprotein OS=Danio rerio OX=7955 GN=paplnb PE=2 SV=1	2	2	5.99	3.865	1.001	14.2	131.3	297.9	6.8	1.9	33.5	82.2	15	8.9	10.9	11.5	523.8	18.2	27.6	9.5	204.3
A0A8M3B4R7	aldh18a1	Delta-1-pyrroline-5-carboxylate synthase OS=Danio rerio OX=7955 GN=aldh18a1 PE=1 SV=1	3	3	4.15	0.884	0.944	73.4	48.1	65.7	60.1	64.5	65	68.1	62.7	60.3	75.7	66.8	82.1	71.4	64.4	65.9	73.4
E7F2B8	slc25a18	Mitochondrial glutamate carrier 1 OS=Danio rerio OX=7955 GN=slc25a18 PE=1 SV=2	2	2	4.47	0.622	0.708	82	50.4	72.2	73.2	65.8	81.7	76.9	55	114.6	119.1	65.1	148	137.1	77	131.1	76.1
F1Q883	pgd	6-phosphogluconate dehydrogenase, decarboxylating OS=Danio rerio OX=7955 GN=pgd PE=1 SV=1	3	3	7.33	1.002	0.986	100.2	101.2	110.8	90	93.2	109.5	100.9	107.2	102.8	98.1	88	111.2	97.9	110.8	100.5	112.4
F8WK50	flii	Flightless I OS=Danio rerio OX=7955 GN=flii PE=1 SV=1	3	3	6.42	1.089	0.97	54.9	38.4	50	54.6	34.1	35.9	35	28.1	41.3	45.8	50.2	60.3	36.9	28.7	36.9	34.4
A3QK15	aacs	Acetoacetyl-CoA synthetase OS=Danio rerio OX=7955 GN=aacs PE=2 SV=1	2	2	2.84	1.735	1.005	14.8	11.2	17.7	16	13.6	17	17.2	15.7	9	8.8	5.6	15.1	15	17.6	11.3	19.2
Q7ZV60	bcs1l	Mitochondrial chaperone BCS1 OS=Danio rerio OX=7955 GN=bcs1l PE=2 SV=2	2	2	5.87	0.766	1.059	91.3	63.3	73.7	78.6	75.2	90.6	82.9	96.5	102.5	96.2	73.7	107.8	101.1	73	91.8	71.7
F1QNX9	smfn	Oligoribonuclease, mitochondrial precursor OS=Danio rerio OX=7955 GN=smfn PE=1 SV=1	2	2	4.43	1.091	0.849	76.4	86.7	82.7	106.7	83.6	83.1	78	82.7	81.7	74.6	74.8	80.6	97.6	98.3	97.7	92.4
A0A8M9PD13	LOC562049	Formin-binding protein 1-like isoform X10 OS=Danio rerio OX=7955 GN=LOC562049 PE=3 SV=1	2	2	4.79	1.331	0.947	41	45.7	11.1	19.1	18.7	19.8	51.1	96.3	26.7	16.5	16.6	27.7	23.2	36.4	30.9	50.6
A0A8N7UVA7	si:dkey-98j1.5	PGC-1 and ERR-induced regulator in muscle protein 1 OS=Danio rerio OX=7955 GN=si:dkey-98j1.5 PE=4 SV=1	2	2	8.07	0.791	0.846	63.1	44.5	64.1	81	55.9	60.9	70	60.2	73.6	76.9	86.1	84.1	69.8	52.2	84.2	73.5
Q1JPY6	pfdn2	Prefoldin subunit 2 OS=Danio rerio OX=7955 GN=pfdn2 PE=1 SV=1	2	2	4.71	1.139	0.941	16.1	15.8	12.5	20.7	11.1	16.2	11.7	13.6	12.3	15.9	18.4	11.6	12.4	14.4	11.4	16.5
E7EZW6	srpra	SRP receptor subunit alpha OS=Danio rerio OX=7955 GN=srpra PE=1 SV=1	2	2	6.57	0.918	1.083	208.7	177.9	169.9	195.9	161.9	157.2	149.8	163.6	217.2	218.6	180.6	190.6	146.9	133.3	147.8	149
Q6NUW9	fggy	FGGY carbohydrate kinase domain-containing protein OS=Danio rerio OX=7955 GN=fggy PE=2 SV=2	2	2	5.85	0.736	0.94	30.3	23.2	33.5	28.4	27.7	56.7	56.4	34.1	53.8	16.9	43.6	36.4	34.4	82.4	63.2	29.1
E7F3A5	cd68	Macrosialin OS=Danio rerio OX=7955 GN=cd68 PE=1 SV=2	3	3	6.72	0.904	0.811	108.4	79	82.2	88.9	78.1	96.3	85.4	83.1	94.1	84	95	100.6	100.5	109	92	107.3
F1REF9	prg4b	Proteoglycan 4 precursor OS=Danio rerio OX=7955 GN=prg4b PE=4 SV=2	2	2	7.09	1.163	2.743	39.6	40.5	73.1	28.9	76.1	40.4	90.2	62.2	32.3	75.6	20.4	36.8	65.1	17.4	19	33.1
A0A0R4IPL1	pfn2b	Profilin OS=Danio rerio OX=7955 GN=pfn2b PE=1 SV=1	2	2	2.4	0.926	1.02	13	13	13.2	12.7	13.1	14.3	10.8	12.2	12.5	16.4	15.6	10.6	16.3	12.8	12	10
A0A0R4IXF0	fadd	FAS-associated death domain protein OS=Danio rerio OX=7955 GN=fadd PE=1 SV=1	2	2	4.83	1.135	0.986	33.6	42.8	38.7	36.9	36.7	35.2	36	35.4	33.8	39.5	32.7	25.4	37.2	35.3	33.7	45.9
Q6NV04	ilvbl	2-hydroxyacyl-CoA lyase 2 OS=Danio rerio OX=7955 GN=ilvbl PE=2 SV=1	2	2	9.58	0.762	0.81	116.3	86.1	88.3	105.6	77.6	93.4	85.8	76.1	116.6	143.1	93.5	137.7	107.4	84.7	120.6	94.4
E7FEZ9	atox1	Copper transport protein ATOX1 OS=Danio rerio OX=7955 GN=atox1 PE=1 SV=1	2	2	7.62	0.918	1.149	108.1	105.1	119	132.9	112.8	96.2	104.2	107.1	118.7	120.5	127.1	126.6	90.9	96.5	90.4	93
A0A2R8QEZ2	alg11	GDP-Man:Man(3)GlcNAc(2)-PP-Dol alpha-1,2-mannosyltransferase OS=Danio rerio OX=7955 GN=alg11 PE=1 SV=1	2	2	2.75	1.088	1.196	12	8.7	12.9	10.9	19.7	14.3	13.3	13.9	9.8	11.2	9.1	11.3	13.7	11.5	12.1	10.8
Q568R9	sncga	Gamma-synuclein OS=Danio rerio OX=7955 GN=sncga PE=1 SV=1	2	2	7.56	1.015	1.113	217.9	170.6	233	264.2	263.2	251.6	277.3	278.8	223.6	270.2	220.4	211.6	263.2	245	239.6	240.4
E7FD84	si:ch211-236p5.3	NACHT, LRR and PYD domains-containing protein 3-like OS=Danio rerio OX=7955 GN=si:ch211-236p5.3 PE=4 SV=1	3	2	13.61	1.402	1.199	431	512.1	424.7	431.8	495.9	366.6	469.6	493.3	362.9	260.9	479.9	260.4	327.2	485.7	361.9	445.1
Q32PU2	cnn3b	Calponin OS=Danio rerio OX=7955 GN=cnn3b PE=1 SV=1	2	2	6.28
Q567B1	yod1	Ubiquitin thioesterase OTU1 OS=Danio rerio OX=7955 GN=yod1 PE=2 SV=1	2	2	7.17
Q6DRL7	clint1a	Clathrin interactor 1 OS=Danio rerio OX=7955 GN=clint1a PE=1 SV=1	2	2	6.08	1.017	0.719	25.5	17.7	28	21.8	12.8	19.3	17	13.4	21.4	21	27	25	20.6	21.5	18.5	22.4
A0A8M2BGV0	hnrnph1	Heterogeneous nuclear ribonucleoprotein H1 isoform X2 OS=Danio rerio OX=7955 GN=hnrnph1 PE=1 SV=1	2	2	10.23	0.99	1.142	121	123.8	130.6	117.2	137.8	124.1	118.6	117.8	113	118.4	129.3	134.6	112.8	104	103.3	108.4
Q568K6	uros	uroporphyrinogen-III synthase OS=Danio rerio OX=7955 GN=uros PE=1 SV=1	2	2	5.61	1.018	1.2	29.3	35	28.4	22.9	39.1	37	40.4	32.5	28.8	27.9	23.9	29.6	32.8	33.6	28.1	30.7
Q98880	chrna1	Acetylcholine receptor subunit alpha OS=Danio rerio OX=7955 GN=chrna1 PE=2 SV=1	2	2	7.2	1.151	1.2	66	63.4	65.1	66.3	69.6	65.7	71.4	71.8	58.5	55.5	63.6	53.6	50.4	64.3	55.8	61.8
A0A0R4IV80	ndufc1	NADH dehydrogenase [ubiquinone] 1 subunit C1, mitochondrial OS=Danio rerio OX=7955 GN=ndufc1 PE=3 SV=1	2	2	13.39	0.95	0.844	338	188.5	288.3	276.7	306.9	253.1	271.2	210.2	304.2	290.6	243.5	452.7	312.7	222.5	397.5	308.3
Q7SXU4	nt5e	5'-nucleotidase OS=Danio rerio OX=7955 GN=nt5e PE=2 SV=1	2	2	5.29	0.791	0.407	128.4	110.5	107.5	100.2	90.9	106.6	111.2	105.1	224.7	255	76.7	84.6	474.5	63.1	269.8	250.4
A0A0R4IU56	dph5	diphthine methyl ester synthase OS=Danio rerio OX=7955 GN=dph5 PE=1 SV=1	2	2	4.55	1.052	1.283	31	23.5	27	27.2	37.5	34.4	29.1	36.4	22.2	27.2	26.8	24.7	27.7	28.4	23.7	27.5
A0JME0	mrps28	28S ribosomal protein S28, mitochondrial OS=Danio rerio OX=7955 GN=mrps28 PE=1 SV=1	2	2	4.06
A0A8M2B9V8	decr2	Peroxisomal 2,4-dienoyl-CoA reductase [(3E)-enoyl-CoA-producing] OS=Danio rerio OX=7955 GN=decr2 PE=1 SV=1	2	2	5.41
Q7ZUN8	ykt6	Synaptobrevin homolog YKT6 OS=Danio rerio OX=7955 GN=ykt6 PE=2 SV=1	2	2	14.65	0.95	1.003	158.5	128.3	145.8	154.6	128.4	161.2	151.7	147.2	151.7	155.1	161.1	166	147.4	140.1	150.7	166.1
A0A8M2B3A7	c13h10orf71	Uncharacterized protein C10orf71 homolog OS=Danio rerio OX=7955 GN=c13h10orf71 PE=4 SV=1	2	2	5.99
Q1LYC5	micu2	Calcium uptake protein 2, mitochondrial OS=Danio rerio OX=7955 GN=micu2 PE=1 SV=1	2	2	3.07	0.727	0.472	13.4	8.4	15.5	9.6	8.7	12.9	6.7	4.9	15.4	15.9	7.8	16.6	14.9	6.3	17.6	17.7
Q503F8	crot	Peroxisomal carnitine O-octanoyltransferase OS=Danio rerio OX=7955 GN=zgc:110643 PE=1 SV=1	2	2	6.46	0.621	0.323	50.7	28.7	61.4	57.5	43.8	62	48.7	48.5	137.4	114.9	42.9	65.8	132	164.9	161.6	140.5
B2GRL6	nup93	Nuclear pore complex protein Nup93 OS=Danio rerio OX=7955 GN=nup93 PE=2 SV=1	2	2	1.93	1.08	1.531	11.4	13.2	14.5	11.7	14.2	15.2	17.6	11.3	11.6	11.2	11.4	12.1	15.3	9.3	9.2	9.9
Q6DEN0	ufc1	Ubiquitin-fold modifier-conjugating enzyme 1 OS=Danio rerio OX=7955 GN=ufc1 PE=2 SV=1	2	2	4.47	1.261	1.18	70.6	82.8	92	87.1	58.1	67	73.8	74.1	68	64	72.9	66.7	57.8	61.5	56.1	63.7
A0A2C9F1K3	scn4ab	Sodium channel protein OS=Danio rerio OX=7955 GN=scn4ab PE=3 SV=1	2	2	5.72	1.025	0.964	119.9	108.7	91.3	113.4	94.3	92.4	110.5	115.1	105.7	115.2	99.4	110.9	108.7	83.9	103.2	108.6
A0A8M9PIW5	parlb	Presenilin-associated rhomboid-like protein, mitochondrial OS=Danio rerio OX=7955 GN=parlb PE=3 SV=1	2	2	9.94	0.899	0.968	80.6	65.4	57.9	62.7	61.6	72.7	67.1	60.4	72.9	69.6	62.3	96.8	69.5	51.3	77	63.6
Q6DGL0	rpl18	Ribosomal protein L18 OS=Danio rerio OX=7955 GN=rpl18 PE=1 SV=1	2	2	7.46	1.024	0.985	141.7	231.7	356.5	251.1	209.3	230	156.6	145.1	213.7	240.1	293.7	231.3	208.7	259.1	144.5	161.9
F1QZ60	xrcc6	X-ray repair cross-complementing protein 6 OS=Danio rerio OX=7955 GN=xrcc6 PE=1 SV=1	3	3	4.97
A0A8M2B435	smtnl1	Smoothelin-like 1 isoform X1 OS=Danio rerio OX=7955 GN=smtnl1 PE=4 SV=1	2	2	4.84	0.976	0.899	23.6	17.9	29.2	27.9	23.9	43.5	31.6	31.8	28.6	43.8	21.7	24.2	30.8	20.4	40.3	43.5
Q6DI20	dpp3	Dipeptidyl peptidase 3 OS=Danio rerio OX=7955 GN=dpp3 PE=1 SV=1	3	3	4.23	0.97	0.921	253.8	278.9	331.2	288.5	279	284.8	254.4	272.5	263.1	308	283.8	301.1	318	316.2	255.9	283.2
B3DK73	si:dkey-222f8.3	Uridylate-specific endoribonuclease OS=Danio rerio OX=7955 GN=si:dkey-222f8.3 PE=1 SV=1	2	2	5.62	1.075	0.941	93.8	79.5	107.2	93.4	61.4	87	75.3	81.6	75.9	84.9	89.3	109.4	96.1	81.6	85.1	79.9
A0A8M6Z442	si:dkey-225n22.4	Collagen alpha-1(XXI) chain-like isoform X1 OS=Danio rerio OX=7955 GN=si:dkey-225n22.4 PE=4 SV=1	3	3	6.73	0.924	0.896	98.2	79.4	73.6	103.6	99.3	128.8	105.3	106.4	94.3	96.9	74.2	122.9	126.1	83.7	129.6	110.6
Q6PBZ7	fhit	Bis(5'-adenosyl)-triphosphatase OS=Danio rerio OX=7955 GN=fhit PE=1 SV=1	2	2	10.06	0.945	1.109	114.4	94.4	98.3	102	124.5	130.3	109.7	123.3	104.9	123.3	106.9	101	102.6	111.6	111.8	121.5
A0A8M3AMD6	cfhl4	Complement factor H like 4 isoform X1 OS=Danio rerio OX=7955 GN=cfhl4 PE=1 SV=1	2	2	7.58	1.492	1.636	133	173.2	161.5	100.4	200.1	166.7	241.8	197.2	88.7	113.5	85.6	108.7	182.5	122.2	120.6	116.5
Q6NWD4	timm50	Mitochondrial import inner membrane translocase subunit TIM50 OS=Danio rerio OX=7955 GN=timm50 PE=2 SV=2	3	3	4.7	0.926	0.804	109	79.9	84.6	95.4	76.8	95.9	83.3	78.5	98.8	95.3	84.7	126.3	101.7	77.3	108.7	99.3
Q504C3	sarnp	SAP domain-containing ribonucleoprotein OS=Danio rerio OX=7955 GN=sarnp PE=1 SV=1	2	2	5.57	1.058	1.071	171.5	171.7	160.7	144.9	149.6	155.5	148.4	131.7	152.8	161.7	152.4	161.3	141.9	118.8	146.5	136.4
A0A8M1PVC0	gadd45gip1	Large ribosomal subunit protein mL64 OS=Danio rerio OX=7955 GN=gadd45gip1 PE=1 SV=1	2	2	4.69	0.493	0.477	55.5	44.4	38.1	39.6	42.3	51.3	35.6	42.7	93.6	92.7	78.1	56.4	96.5	82.2	109.5	79.7
A9JRE2	mri1	Methylthioribose-1-phosphate isomerase OS=Danio rerio OX=7955 GN=mri1 PE=2 SV=1	2	2	6.46	1.201	1.211	150.1	156.7	145.2	161.6	180	177.2	183.3	201.5	128.6	123.9	126.8	131.2	161.4	147.3	152.2	147.9
Q6NWC6	cpsf6	Cleavage and polyadenylation specificity factor subunit 6 OS=Danio rerio OX=7955 GN=cpsf6 PE=2 SV=1	2	2	4.12	0.934	1.145	108.4	88.6	95.1	84.3	84.5	92.1	105.4	86.5	93.4	111.3	81.9	103.4	89.2	61.2	83.1	73.1
Q7ZUG1	rpl12	Large ribosomal subunit protein uL11 OS=Danio rerio OX=7955 GN=rpl12 PE=1 SV=1	3	3	9.66	0.926	1.042	516.4	383.4	458.7	481.4	403.4	427.6	396.4	389.3	498.8	533.2	482.1	516.8	400.6	371	396.7	357.5
B8JIB4	enpep	Aminopeptidase OS=Danio rerio OX=7955 GN=enpep PE=3 SV=1	2	2	2.71	1.112	0.933	38.7	24.2	28.8	36.2	32.8	26.4	20.1	23.3	38.1	27.1	23.7	31.1	31.2	29.7	23.7	20.6
U3JAM7	synpo2lb	Synaptopodin 2-like b OS=Danio rerio OX=7955 GN=synpo2lb PE=3 SV=1	2	2	7.12	0.998	0.877	175.6	120.3	168.4	174.8	149.4	200.8	114.2	119.2	191.1	154.7	147.8	226.9	164.1	117.9	230.6	141
A0A8M2B594	tpp1	Tripeptidyl-peptidase 1 OS=Danio rerio OX=7955 GN=tpp1 PE=1 SV=1	2	2	8.67	0.98	1.127	132.9	93.8	146	100.6	138.3	155.6	123.5	115.7	116.9	106.3	119.2	141.2	149.1	112.7	119.4	110.4
F1QW52	habp2	Hyaluronan-binding protein 2 OS=Danio rerio OX=7955 GN=habp2 PE=1 SV=2	2	2	8.43	1.442	1.911	40.5	41.1	51.7	26.3	57	36.4	63.1	33.3	27.7	44.2	23	29	34.4	17.5	21.6	26.4
A0A2R8QPW3	nckap1	Nck-associated protein 1 OS=Danio rerio OX=7955 GN=nckap1 PE=1 SV=1	2	2	3.13	1.025	0.773	14.2	12.4	20.4	22	10.4	11.8	15.2	17.1	15.4	11.9	21	17.9	13.7	23.1	17.8	16.8
Q6DGR3	sec11a	Signal peptidase complex catalytic subunit SEC11 OS=Danio rerio OX=7955 GN=sec11a PE=1 SV=1	2	2	5.48	0.958	1.073	111.8	97.9	105.9	110.4	109.6	112.4	128.3	113.9	119	95.1	120.6	107.2	93.5	115.9	106	104.8
A0A8M3AT43	elmod2	ELMO domain-containing protein 2 isoform X1 OS=Danio rerio OX=7955 GN=elmod2 PE=1 SV=1	2	2	5.75	0.814	1.185	24.4	14.4	19.2	17.1	24.4	24	22.2	22.8	17.4	22.7	21.9	24.9	26.1	11.6	21.7	18
Q6GMI5	bgna	Biglycan OS=Danio rerio OX=7955 GN=bgna PE=1 SV=1	2	2	3.99	1.515	0.977	60.5	152.8	223.4	67.7	58.4	192.2	227.9	53.7	73.1	61.7	59.2	278	61.9	182.6	64.4	500
B8JKP3	tpmt.1	thiopurine S-methyltransferase OS=Danio rerio OX=7955 GN=tpmt.1 PE=1 SV=1	2	2	7.42	1.129	0.828	31.5	34.1	45.2	40.7	37.8	43.1	35.9	42.8	32.5	33.5	27.5	36	35.9	49.2	48	50.4
Q7ZU93	snu13a	NHP2-like protein 1 OS=Danio rerio OX=7955 GN=snu13a PE=1 SV=1	2	2	3.95	1.091	1.092	36.7	39	44.3	51.7	42	39.6	37.1	35.2	40.7	34.7	38.4	37.9	34.8	37.1	32.8	35.4
Q6PBP3	prxl2a	Peroxiredoxin-like 2A OS=Danio rerio OX=7955 GN=prxl2a PE=2 SV=2	2	2	5.02	1.096	1.3	101.7	116.8	94.9	104.9	126.4	119.1	169.4	122	95.5	87.1	93.9	94.7	93.7	91.9	100.6	97.3
F1R4I7	sri	Sorcin OS=Danio rerio OX=7955 GN=sri PE=1 SV=1	2	2	5.28	0.852	1.023	67.8	57.2	63.5	61.5	52.6	62.8	66.9	61.5	74.6	84.6	61.3	72.1	63.6	58.1	68.8	55.6
Q8JIY7	hdac1	Histone deacetylase OS=Danio rerio OX=7955 GN=hdac1 PE=1 SV=1	2	2	2.9	0.841	1.048	86.1	69.5	85	60.3	68.9	87.1	68.4	87.9	85.1	98.3	79	117	93.8	67.8	79.8	68.4
F1QL34	nudt9	ADP-ribose pyrophosphatase, mitochondrial precursor OS=Danio rerio OX=7955 GN=nudt9 PE=1 SV=1	2	2	5.59	0.909	0.97	51.8	44.1	50.1	39.1	65.2	77.5	58.6	67.3	46	61.9	47.1	56.7	57.6	63.8	73.1	74.2
A0A0R4IVE2	usp10	Ubiquitin carboxyl-terminal hydrolase OS=Danio rerio OX=7955 GN=usp10 PE=1 SV=1	2	2	5.17	0.975	1.002	20	15.4	23	21.7	16.6	16.8	18.1	14.9	18.7	26.6	14	24.4	17.9	13	16.1	17.2
[truncated: 234 more rows]
