# Supplementary material for: Accelerated Sarcopenia Phenotype in the DJ-1/Park7-Knockout Zebrafish
Source: Antioxidants (Basel). 2024 Dec 11;13(12):1509. doi: 10.3390/antiox13121509 (PMC11673048; doi:10.3390/antiox13121509)
Supplement: Supplementary file 1 [file antioxidants-13-01509-s001.zip › Supplementary Table S2.xlsx]

## Sheet: Sheet1
accession	GeneSymbol	Number of Peptides	Number of Unique Peptides	Score Sequest HT Sequest HT	Abundance Ratio KO 4mnd WT 4mnd	p-value	Abundances Normalized F1 126 Sample KO 4mnd	Abundances Normalized F1 127N Sample KO 4mnd	Abundances Normalized F1 127C Sample KO 4mnd	Abundances Normalized F1 128N Sample KO 4mnd	Abundances Normalized F1 130C Sample WT 4mnd	Abundances Normalized F1 131N Sample WT 4mnd	Abundances Normalized F1 131C Sample WT 4mnd	Abundances Normalized F1 132N Sample WT 4mnd
A0A8M9PEC3	LOC100329748	127	5	3448.47	0.572	0.0227091	1410.1	1104.2	1352.7	1284.2	2692.5	2343	1589.3	2268.7
Q6DHT4	aldh6a1	14	14	95.92	0.651	0.0314068	1244.2	857.7	1007.8	965.9	1471.7	1832.1	1342.6	1562
Q2YDR5	actn2b	14	3	169.2	0.075	0.000736289	85.6	73.2	66.3	80.3	1096.3	1067.4	594.1	992.5
F1QX13	c3a.3	21	3	76.25	0.244	0.000238156	69.3	77.5	87.5	61.7	269.6	373.2	256.8	333.8
Q5XJ12	hspa9	17	16	85.41	0.628	0.0125629	1256.9	952	1299.1	1063.6	1878.5	1804.9	1390	2153.7
Q6TNV0	cox4i1	10	10	151	0.582	0.00494074	1394	1421	1220.4	1725.2	2473.2	2457.5	2016.1	2378
Q804W2	pvalb7	12	12	91.38	0.505	0.014327	1725.5	1152.1	1439.6	1992.1	3642.3	3212.3	2284.8	3033.7
A0A8M9PFI2	ces2a	8	3	52.38	1.654	0.00464141	832.7	803.4	1016	801.9	501.2	493.3	424.9	495.7
A7MC82	me1	10	6	41.94	1.663	0.00298901	558.1	546.3	531	543.5	281.7	355.3	302	381.8
Q6IQM2	cyc	7	6	47.08	0.573	0.0221797	950.5	671	662.2	893.2	1426	1294.5	991.1	1409.1
Q5BJB9	prdx3	7	7	51.81	0.643	0.00697836	544.7	382.9	434.6	460.8	695.6	697.3	626.8	935.3
A4VAK4	hspb1	9	9	55.96	0.635	0.0238565	1166.6	788.5	1055.6	1023.5	1283.5	2005.4	1380.1	1938.8
Q4VBU0	bckdha	8	8	50.19	0.627	0.00436782	590.2	451.7	566.8	540.9	890.1	875.3	723.7	1031
A0A8M1NHL5	wu:fb66f08	9	5	43.2	1.798	0.00451868	193.8	233	210	165.2	92	115.9	145.9	108.6
A8E5E5	anxa3b	8	8	24.75	9.528	0.00674624	551.3	414.1	502.4	498.1	296.1	42.4	42.4	65.1
E7FC79	pdpr	9	9	29.96	0.613	0.0404987	699.6	513.3	521.3	589.6	953.7	860.7	656.1	951.3
A0A0R4IQ88	dglucy	7	7	23.22	0.526	0.01903	219.1	203.4	234	335.3	418.4	442.5	294.7	449.8
A0A060Q6E4	col28a1b	9	9	30.81	1.931	0.00111841	662.4	787.1	709.2	559.8	344.1	346.7	420.2	363.3
Q7ZV16	eef1b2	5	5	31.76	0.658	0.0226281	719.6	566.5	611.2	691.1	1083	781.8	1000.8	974.4
Q5XJ36	park7	5	5	36.36	0.042	1.94209e-06	91.8	81.6	71.8	83.9	2048.7	1689.1	1901.1	2099.1
Q8JH71	aldob	6	4	34.75	0.645	0.00360341	131.9	161.6	203.1	167	260.4	249.1	214.8	278.1
Q0P482	grsf1	6	6	20.56	0.635	0.016771	305.6	233.4	240.3	277.2	421.4	392.1	333.3	430.8
A0A8M9Q4F0	LOC110439158	7	4	27.77	2.089	0.0155973	252.8	259.8	275.3	167.4	114.9	131	153.8	105
Q32PS5	grpel1	6	6	19.79	0.653	0.0384156	396.5	251.6	337	326.1	480.3	536.7	368.3	588.9
A0A0R4ICH7	si:ch1073-398f15.1	6	6	25.01	1.592	0.0016382	373	517.9	403	497.1	278.2	238.1	318.9	284.2
Q1L987	atpaf1	5	5	22.04	0.664	0.0360875	371.2	247.3	326.6	315.8	493.6	474.4	351.1	554.3
Q58EB4	hibch	4	4	16.28	0.467	0.0338541	349.4	299.8	342.9	323.1	357.4	964.5	695.9	731.5
A0A8M1N0E2	decr1	5	5	24.56	0.196	0.000117348	121.5	141.7	126	129.5	681	622.2	474.5	696.6
A0A0R4IVC8	cox5ab	5	2	32.06	0.488	0.0273253	303.1	118.6	218.7	237.9	558.7	613.9	390.3	372.9
Q4QRF7	leg1b	6	4	27.14	0.311	0.00231268	109.9	104.6	115.7	128	378.7	212.3	348	513
A0A0R4ITL8	fundc2	5	5	27.35	0.533	0.00445919	731.1	380.9	589.8	553.1	1128.1	1017.5	919.4	1405.3
B8JLR6	si:ch211-251b21.1	4	4	35.82	4.122	6.27833e-05	541.6	551.7	486.1	513.9	131.4	155.6	124.6	123.7
Q804G3	anxa11b	4	2	24.31	0.496	0.0131536	72.3	75.2	88.3	67.3	81.5	145	164.5	152.5
A0A8M2B601	ampd3b	7	3	12.34	0.414	0.00817195	64.5	24	29.3	80.5	101.7	108.5	101.5	121
E7F6D6	afg3l1	6	4	14.94	0.633	0.0255754	116.6	74.7	89.9	91.1	151.8	134.6	113.5	192
P62894	CYCS	3	2	26.29	0.569	0.0295397	79	50.4	68.5	87.5	145.5	139.9	92.2	119.2
Q566V0	zbtb8os	4	4	14.86	1.507	0.0259059	245.8	216.1	287.7	260.8	165.2	171	173.3	154.3
Q567C7	pecr	3	3	19.75	0.605	0.0140573	120.9	92.3	91.9	113.7	188	152.5	133.2	235.8
Q1L8P5	si:dkey-228a15.1	4	4	14.59	1.559	0.0217885	263	270.2	236.4	278.2	156.1	94.5	187.4	232.3
A7MBM0	lars2	5	5	13.03	0.615	0.0187783	92.1	67.4	74.9	85	131.3	128	93	149.8
A0A8M6YSX4	col6a4a	4	4	11.8	1.974	0.000520264	81.9	114	110.9	92	59.3	47.9	54.3	48.3
Q4V916	fdps	3	3	10.45	1.738	0.00145358	188.5	269.9	241.1	199	123.2	147.5	129	110.8
A0A8M3AZ01	actn2a	3	2	27.89	0.093	0.000976339	50.8	49.2	33.8	33	461.5	455.4	245	421.2
Q567G0	hmgb3b	4	4	14.25	0.644	0.00415694	138.9	100.2	127.6	115.4	195.6	181.7	178.8	216.9
Q6GQM9	eno2	4	2	13.28	0.631	0.0178205	62.6	60.1	48.5	55.1	91.7	95.5	90.6	72.4
A5PLC8	ptmab	2	2	16.67	0.631	0.0459275	144.4	107.4	134.1	102.7	174.8	207.1	132.1	208.3
A7MBU9	cmbl	2	2	7.99	0.585	0.013793	97	108	56.4	151.2	181.3	169.1	144.4	205.2
A0A8M1Q6V5	aars2	3	3	11.19	0.479	0.0234786	77.3	65.1	87.2	92.8	180.1	179.6	92.7	163.5
A0A8M1Q7M7	emilin2a	2	2	7.6	2.104	0.0302611	22.1	27.3	18.1	29	13.6	18.8	9.6	10.1
Q08C97	agmat	3	3	6.13	0.588	0.0129844	68.2	55.1	96	116.2	134.6	140.7	156.1	130.7
Q7ZUH8	mgst3a	2	2	12.44	0.282	0.040392	38.6	33.2	42.7	39.1	198.9	45.1	104.8	180.4
A0A8N7T6Q4	mrpl49	2	2	5.97	0.427	0.0291229	37	22.9	27.1	32.2	77	82.1	62.2	39.2
A0A8M6Z7W7	apeh	2	2	6	1.642	0.034976	14.1	15.2	18.9	17.3	13.6	9.3	6.9	10.4
E7FAZ1	ppm1ka	2	2	6.87	0.455	0.00440802	66.6	56.4	85.1	61.3	160.2	123.1	105.3	161.8
A0A8M1P530	smpdl3b	2	2	7.9	5.436	0.00374836	102.3	77.3	61.9	110.5	13.7	19.6	26.2	11
Q6NYM8	adhfe1	2	2	6.58	0.35	0.00139016	27	20.4	28.5	28.6	65.3	96.2	60	107.9
Q6DEJ5	aarsd1	2	2	6.08	0.609	0.00455142	32.9	32	32.1	33.6	63.6	48.1	49.2	57.7
A0A8M1PVC0	gadd45gip1	2	2	4.69	0.493	0.0312853	55.5	44.4	38.1	39.6	93.6	92.7	78.1	56.4
Q6NYX8	pithd1	2	2	6.05	2.098	0.0255162	149.1	126.6	136.8	107.5	52.7	68	57.9	117.8
Q5EAS0	mrpl48	2	2	2.46	0.64	0.0247142	16.5	15.5	13	16.2	27	25.6	18.1	23.8
A0A0R4ILL2	mrpl4	2	2	3.55	0.475	0.0416271	64.2	44.6	48.6	62.6	143	155.1	94.4	73.7
Q1LY92	xab2	2	2	4.13	0.61	0.0206285	29.2	16.3	25.9	26.5	44.9	41.1	31.8	45.1
F1QPC3	saraf	2	2	2.38	1.54	0.00747491	23.4	24.3	24.1	25.9	15.4	13.6	16.1	22.6
A8E5P5	mrpl9	2	2	3.94	0.538	0.0283941	32.2	21.2	23.4	28	55.9	59.8	40.5	39.2
Q08BP6	col19a1	2	2	4.67	1.521	0.00584281	54.5	98.7	71.7	69.2	39.8	52.8	47	45.6
Q29RB9	ahsa1a	2	2	7.44	1.634	0.0398651	69.6	59.3	59	71.4	36.5	51.4	20.2	42.3
Q1LVA0	ccdc127b	2	2	4.51	0.653	0.0192131	37.1	21.1	27.5	26.1	40.4	41.1	41.1	60.2
Q502J9	mrpl30	2	2	4.83	0.49	0.0118934	8.9	6.6	9.7	7.4	16.6	16.6	18.8	11.7
