# Supplementary material for: Accelerated Sarcopenia Phenotype in the DJ-1/Park7-Knockout Zebrafish
Source: Antioxidants (Basel). 2024 Dec 11;13(12):1509. doi: 10.3390/antiox13121509 (PMC11673048; doi:10.3390/antiox13121509)
Supplement: Supplementary file 1 [file antioxidants-13-01509-s001.zip › Supplementary Table S3.xlsx]

## Sheet: Sheet1
Accession	GeneSymbol	Number of Peptides	Number of Unique Peptides	Score Sequest HT Sequest HT	Abundance Ratio KO 12mnd WT 12mnd	p-value	Abundance F1 132C Sample WT 12mnd	Abundance F1 133N Sample WT 12mnd	Abundance F1 133C Sample WT 12mnd	Abundance F1 134N Sample WT 12mnd	Abundance F1 128C Sample KO 12mnd	Abundance F1 129N Sample KO 12mnd	Abundance F1 129C Sample KO 12mnd	Abundance F1 130N Sample KO 12mnd
A0A8M1RMK1	apobb.2	30	30	120.57	1.572	0.0214234	1600	1552.9	1124.9	1314	2541.9	2181.5	3386.5	1828.6
Q6PHG2	hpx	13	13	130.71	1.7	0.0340253	1993.6	1382.6	1369.5	1165.8	2827.2	2307.5	2619.5	1627.3
Q2YDR5	actn2b	14	3	169.2	0.113	0.0112701	994.4	546.2	823.2	532.3	70.2	97.7	68.8	481.5
F1QX13	c3a.3	21	3	76.25	0.258	0.00570047	386.7	283	283.6	148.7	72.1	76.7	72	59.7
A0A8M6YU45	serpina1	10	4	91.34	1.688	0.0212117	1528.9	1294.7	1062.4	898.5	2148.6	1970.7	2183	1370.7
A0A8M1PAV5	cat	12	12	57.17	0.576	0.00681178	1431.8	1412.7	1540	1030.2	633.5	1021.9	796.9	654.9
A0A8M9QE74	serpina7	10	6	46.14	1.954	0.0244802	791.8	443	481	401.2	1007.5	790.3	1027	711.1
A0A8M9PFI2	ces2a	8	3	52.38	2.259	0.0096128	457.2	469.5	280.6	396.6	1033	763.6	1450.1	802.3
A7MC82	me1	10	6	41.94	1.639	0.000164384	370	355.4	429	389.5	619.6	666.7	567.1	587.1
Q503V2	apoea	9	9	40.42	1.506	0.0296948	682.4	980	709.3	571	1036.7	1119.6	1026.7	886.6
B8A565	c9	9	9	57.87	1.761	0.0135941	690.9	434.6	498.2	408.3	927.7	798.5	974.3	655.6
A8E4Z6	zgc:123103	9	5	63.85	1.867	0.0119985	1013.3	552.3	708.8	659.7	1387.7	1097.9	1670.1	1132.4
E9QI36	hars	9	9	42.35	0.656	0.0106918	676.9	574	581.4	576.6	370.4	547.4	370.5	341.2
Q6DHC4	bfb	8	6	51.32	1.712	0.0151109	344.5	136.3	221.5	218.8	405.1	385.3	451.5	338
A0A286YBM7	phka1b	9	5	37.44	0.635	0.0405669	192	149.8	196.5	108.1	98	114.7	119.3	76.7
Q6P2T0	tmem38a	4	4	44.79	0.619	0.00150739	1294.4	1188.5	1420.4	1008.9	703.2	791.2	745.7	680
A0A8M1NHL5	wu:fb66f08	9	5	43.2	1.525	0.0221172	184	139.6	94.7	114.7	222.6	204.5	224.9	167.5
A0A8M3B1J7	unm_hu7910	8	7	43.88	1.519	0.000962932	486.3	468.8	531.2	467.1	711.4	810.4	760.4	635.4
A3KPG5	crp3	8	8	61.49	2.138	0.0170725	712.5	620.3	512.5	504.2	1676.3	803.8	1368	1057.6
A0A060Q6E4	col28a1b	9	9	30.81	1.6	0.0189476	736.2	768.7	693.4	535.8	1042.8	1214.4	1051.3	770.2
Q5XJ36	park7	5	5	36.36	0.038	1.49505e-05	2222.1	2488	2212.3	1703.1	66.7	99.9	69.1	80.5
A0A0R4ICH7	si:ch1073-398f15.1	6	6	25.01	1.52	0.0150775	250.2	336.6	258.4	177.1	345.2	389.6	362.7	386.1
Q58EB4	hibch	4	4	16.28	0.443	0.0318521	833.8	463.5	926	407.7	250.7	381.4	263.3	241.8
A0A8M1N0E2	decr1	5	5	24.56	0.184	0.00356178	715.6	446.5	728.6	450.2	104.5	124.6	299.5	92.8
A0A0R4IVC8	cox5ab	5	2	32.06	0.467	0.0191104	440.5	303.7	558.4	278.9	182.1	240.1	154.2	109.1
A4FUK2	si:dkey-51e6.1	6	6	49.15	1.856	0.0202489	450.4	539.3	400.9	394.3	798.6	557.9	803.9	1114.7
Q7T1E0	gpd1b	6	4	23.06	0.055	3.76769e-06	1831.1	2026.4	1618.9	1575.7	103.7	93.8	102.2	80.2
B8JLR6	si:ch211-251b21.1	4	4	35.82	2.831	0.000109559	160.6	105.6	193.2	181.3	439.7	537.3	425.5	425.6
A0A8M1Q1D0	c4b	5	5	14.63	2.041	0.0315737	78.3	117.5	48.1	47.8	135.3	114.7	153.8	106.7
Q566V0	zbtb8os	4	4	14.86	1.569	0.0274114	238.9	277.5	222.6	222.8	416.7	255.1	362.6	344.5
Q6PHD9	selenbp1	6	6	15.92	0.588	0.012459	436.8	400.4	373.7	264.1	206	253.2	251.4	172
Q5U3E2	cetp	5	5	13.71	1.869	0.0176758	328.6	251.6	187.8	173.5	447.3	446.6	443.1	289
A0A8M6YYY8	cfi	4	4	12.19	1.68	0.0299828	181.2	107.8	141.8	92.6	221.6	199.8	253.6	161.2
F1QNJ3	tes	5	5	10.29	1.508	0.0226189	197.8	215.7	159.1	124.8	222.7	277.2	252.3	232.7
A0A8M3AZ01	actn2a	3	2	27.89	0.133	0.00867608	386.9	225.9	351.7	234	33.6	43.8	42.3	200.5
A0A8M3B7U7	LOC103910098	2	2	11.24	1.73	0.0274583	207.8	119.8	142	95.9	209	245.5	265.2	188.9
Q6DH02	mrpl24	3	3	10.84	0.484	0.0137168	96.9	69.4	87.2	51	31.7	51.1	37.1	30.9
A0A8M1Q6V5	aars2	3	3	11.19	0.567	0.00987554	131.4	136.4	95.8	111	66.7	83.6	59.4	89.8
A0A8M1Q7M7	emilin2a	2	2	7.6	2.037	0.000299299	8.2	5.4	8.6	7.2	14.8	17.1	18.6	14.6
E7FA22	ptp4a3b	2	2	10.63	0.533	0.000263165	45.4	45.6	40.4	37.4	22	26	23.6	18.2
A3KP51	mrpl37	3	3	11.16	0.376	0.0112113	143.9	97.9	160.9	92.3	43.3	82.9	42.7	40.3
A0A8M9PBN2	sorbs2b	3	3	7.03	0.663	0.0113075	122.3	116.9	150.1	109.8	96.8	94.6	67.9	68.3
Q7ZU80	lnpka	3	3	15.33	1.528	0.0194444	36.5	38.2	23.4	37.7	58.5	46.2	59.8	42.4
Q08C97	agmat	3	3	6.13	0.554	0.0133829	125.6	96.1	123.2	107.8	48.2	59.4	98.5	69
Q7T2B6	acox3	2	2	6.16	0.536	0.00352744	90.8	88.1	74.3	59	28.4	44	43.1	43.7
A0A8N7T6Q4	mrpl49	2	2	5.97	0.43	0.0176815	80.8	58.7	99.8	42.8	24	37.2	30.9	22.1
F6NQ58	serpinf2a	2	2	7.34	2.099	0.0197954	20.8	9.9	12.9	8	23	22.8	25.5	19.3
A0A8M1P530	smpdl3b	2	2	7.9	3.305	0.000188425	11.9	5.1	8	9	29.2	24.4	29.2	35
F1RB95	rnf14	2	2	5.34	1.619	0.00931392	20.2	24.3	15.8	21.5	32.9	37.8	25.1	34.8
Q502B0	mrpl41	3	3	5.99	0.56	0.0173606	49.2	37.6	50.2	31.9	19	32.7	25.9	18.1
Q6NYM8	adhfe1	2	2	6.58	0.273	0.0140061	99.6	36.6	87.2	58.4	18.1	27.2	22.1	17.1
Q6NV24	prxl2b	2	2	5.97	1.676	0.0118368	13.2	17.2	13.2	8.8	23.5	22.8	20.9	17.1
Q6DEJ5	aarsd1	2	2	6.08	0.602	0.00854026	49.4	36.7	41.2	43.1	12	29.5	30.3	21.6
Q503F8	crot	2	2	6.46	0.323	0.000385802	127.9	150.6	150.7	104.7	37.6	62	43	37.9
A0A8M1PVC0	gadd45gip1	2	2	4.69	0.477	0.00561164	93.5	75.1	102	59.4	36.3	51.3	31.4	33.3
F1QW52	habp2	2	2	8.43	1.911	0.0428956	33.3	16	20.1	19.7	49	36.4	55.7	26
Q6DEI9	ptgr2	2	2	5.19	0.341	0.0212777	63.5	31.3	61.5	44.4	12.9	6.9	26.6	33.5
A0A8M2BKN1	taf15	2	2	5.08	1.525	0.00829173	57.2	73.7	43.9	67	90.2	99.6	113.2	82.3
Q6PBW9	rpe	2	2	7.41	1.607	0.0156212	15	18.8	18.9	14.4	24.4	38.3	29.9	23.2
Q5EAS0	mrpl48	2	2	2.46	0.469	0.0177372	28.1	16.6	24	14.2	9.6	13	8.5	5.7
Q501Z4	alg3	2	2	4.95	1.741	0.00935634	15.6	10.8	13.2	7.5	17.4	18.1	22.2	20.1
A0A0R4ILL2	mrpl4	2	2	3.55	0.37	0.0196452	157.4	101.7	175.8	77.2	44.4	76.8	38.8	37.4
A8E5P5	mrpl9	2	2	3.94	0.433	0.028549	61	40.3	61	31.2	12	37.2	20.3	17.7
Q08BP6	col19a1	2	2	4.67	1.582	3.6658e-05	46.5	38.6	40.1	43	62.7	67	62.4	65.3
A0A8M6YT86	syne1b	3	2	5.42	1.868	0.0126333	31.5	19.5	23.7	27.6	45	56	48.5	32
Q66I81	mrpl17	2	2	3.36	0.554	0.0215645	88.3	52.6	81.7	53.7	34	47.4	36	38.6
E7F1Z3	si:ch211-175m2.5	2	2	4.12	1.581	0.00373857	66.8	42.8	69.5	58.7	101.3	108.8	81.3	108.9
A0A8M1RJW9	adgrl1.1	2	2	7.16	1.845	0.0449025	84	42.2	50.2	39.2	88.8	93.3	101.3	64.1
